# Supplementary material for: Müller glial cells located in the peripheral retina are more susceptible to high pressure: implications for glaucoma
Source: Cell Biosci. 2024 Jan 5;14:5. doi: 10.1186/s13578-023-01186-1 (PMC10770903; doi:10.1186/s13578-023-01186-1)
Supplement: Supplementary file 1 — Additional file 1: Complete proteomic analysis and comparisons of Müller glia Conditioned Media (CM). [file 13578_2023_1186_MOESM1_ESM.xlsx]

## Sheet: Center Ct vs Periphery Ct
T: Accession	T: Entry	T: Description	T: #Peptides	T: #Unique	C: Student's T-test Significant Centro_C_Peri_C	C: Student's T-test significant	N: -Log Student's T-test p-value Centro_C_Peri_C	N: Student's T-test Difference Centro_C_Peri_C	p value	Peri/Centro	N: Student's T-test Test statistic Centro_C_Peri_C	CP1_1	CP1_2	CP1_3	CP2_1	CP2_2	CP2_3	CP3_1	CP3_2	CP3_3	CP4_1	CP4_2	CP4_3
F1RFU7	F1RFU7_PIG	Cadherin 11 OS=Sus scrofa OX=9823 GN=CDH11 PE=1 SV=2	15	15	+	Centro_C_Peri_C	3.66466	-2.29151	0.000216441	4.89568	-12.7738	11.6303	11.7228	12.1706	12.3799	12.3554	14.4512	14.2363	14.0102	14.1517	12.3191	14.0362	13.3718
Q29549	CLUS_PIG	Clusterin OS=Sus scrofa OX=9823 GN=CLU PE=1 SV=1	22	22	+	Centro_C_Peri_C	3.51612	-4.50958	0.000304705	22.7782	-11.7046	14.9012	15.0743	14.0362	13.2363	13.5981	16.977	19.265	18.7764	19.4991	19.4736	16.5893	17.2787
Q28944	CATL1_PIG	Procathepsin L OS=Sus scrofa OX=9823 GN=CTSL PE=2 SV=1	11	11	+	Centro_C_Peri_C	3.17857	-1.37348	0.000662872	2.59095	-9.58201	12.5483	12.933	12.7566	11.6211	11.4767	12.043	14.2061	13.9385	14.2137	12.9144	13.3987	12.9495
A0A5G2QE94	A0A5G2QE94_PIG	Immunoglobulin superfamily containing leucine rich repeat OS=Sus scrofa OX=9823 GN=ISLR PE=1 SV=1	2	2	+	Centro_C_Peri_C	3.13453	-2.36228	0.000733618	5.14182	-9.33337	5.42353	5.04156	5.22201	5.21728	4.54761	6.71425	7.14374	7.88874	7.74147	6.58762	5.90689	5.6674
A0A5G2QQ46	A0A5G2QQ46_PIG	Syndecan OS=Sus scrofa OX=9823 GN=SDC2 PE=1 SV=1	2	2	+	Centro_C_Peri_C	3.02447	-2.83716	0.000945214	7.14612	-8.73787	7.36632	8.08746	8.11894	5.46888	5.45029	8.78136	11.0566	10.7056	10.3219	7.69349	8.34873	9.224
A0A287A5M0	A0A287A5M0_PIG	Procollagen-lysine 5-dioxygenase OS=Sus scrofa OX=9823 GN=PLOD2 PE=1 SV=2	4	4	+	Centro_C_Peri_C	3.01344	-4.84881	0.000969527	28.8162	-8.68015	6.06798	5.10139	6.79442	6.33092	9.633	10.1033	11.3219	10.3987	10.7895	8.60733	13.9926	13.4893
Q6QAT0	RL32_PIG	60S ribosomal protein L32 OS=Sus scrofa OX=9823 GN=RPL32 PE=1 SV=3	2	2	+	Centro_C_Peri_C	2.58813	-6.38482	0.00258149	83.5646	-6.70038	5.19396	5.93173	5.8809	5.97391	12.5507	5.9057	10.388	12.1984	13.5746	6.23935	13.3163	5.81127
A0A287A078	A0A287A078_PIG	Laminin subunit gamma 1 OS=Sus scrofa OX=9823 GN=LAMC1 PE=1 SV=2	22	22	+	Centro_C_Peri_C	2.43713	-1.0702	0.00365485	2.09972	-6.09963	13.1517	13.1082	12.6948	12.7649	12.3163	13.9293	14.2213	13.8823	14.0617	13.158	12.6839	13.0617
F1S6B5	F1S6B5_PIG	Fibromodulin OS=Sus scrofa OX=9823 GN=FMOD PE=1 SV=3	8	8	+	Centro_C_Peri_C	2.42833	-2.18127	0.00372967	4.53553	-6.06607	10.1548	9.56224	10.0634	8.0607	7.83289	11.0967	12.6234	11.5555	12.1453	11.6751	5.19771	8.46761
A0A5G2QH98	A0A5G2QH98_PIG	Collagen type XI alpha 1 chain OS=Sus scrofa OX=9823 GN=COL11A1 PE=4 SV=1	5	5	+	Centro_C_Peri_C	2.41439	-4.55763	0.00385132	23.5496	-6.01324	7.60733	5.4969	5.76536	9.67066	5.56919	9.03067	11.5167	10.2527	10.7731	9.91139	8.57365	9.67772
C5H0C6	C5H0C6_PIG	Ubiquitin thioesterase OS=Sus scrofa OX=9823 GN=OTUB1 PE=1 SV=1	8	8	+	Centro_C_Peri_C	2.35771	-2.24755	0.00438824	4.74876	-5.80231	7.70044	8.44708	7.55459	10.5507	10.697	10.7731	10.5411	9.62753	10.2761	12.3691	12.2963	10.6165
P18650	APOE_PIG	Apolipoprotein E OS=Sus scrofa OX=9823 GN=APOE PE=1 SV=2	22	3	+	Centro_C_Peri_C	2.32089	-4.32045	0.0047765	19.9795	-5.66863	8.19967	9.0954	6.62936	5.76037	5.09827	10.6348	12.7607	11.9144	12.2107	7.36632	7.20945	9.60918
A0A286ZPT0	A0A286ZPT0_PIG	Coatomer subunit beta' OS=Sus scrofa OX=9823 GN=COPB2 PE=1 SV=2	5	5	+	Centro_C_Peri_C	2.2212	0.844574	0.00600897	0.556875	5.31917	11.1861	10.9293	10.8688	11.1984	10.4305	12.0701	9.94398	10.1293	10.3772	11.0901	10.1923	10.8218
F1RL06	F1RL06_PIG	Ig-like domain-containing protein OS=Sus scrofa OX=9823 GN=LOC100523213 PE=1 SV=4	2	2	+	Centro_C_Peri_C	2.18534	-3.13754	0.00652619	8.80022	-5.19776	8.82018	10.3772	9.42417	8.81698	7.14975	9.12153	13.2393	11.9069	12.888	10.9366	11.8994	5.4714
P20112	SPRC_PIG	SPARC OS=Sus scrofa OX=9823 GN=SPARC PE=1 SV=2	14	14	+	Centro_C_Peri_C	2.16423	-3.07845	0.00685125	8.44706	-5.12731	15.6855	14.1596	15.8509	14.5864	14.4767	15.2805	18.786	18.2787	17.8667	18.392	18.6835	17.4415
A0A287BD17	A0A287BD17_PIG	Heterochromatin protein 1-binding protein 3 OS=Sus scrofa OX=9823 GN=HP1BP3 PE=1 SV=1	3	3	+	Centro_C_Peri_C	2.14867	5.30603	0.00710117	0.025277	5.07588	14.6991	13.6662	14.1033	14.0276	15.3056	8.98868	10.8533	7.84549	7.85175	15.4318	14.6662	5.04538
A0A287ACR0	A0A287ACR0_PIG	EGF containing fibulin extracellular matrix protein 2 OS=Sus scrofa OX=9823 GN=EFEMP2 PE=1 SV=1	3	3	+	Centro_C_Peri_C	2.06942	-3.33874	0.00852275	10.1172	-4.82004	6.98868	5.15467	6.52356	5.16189	8.65105	8.67596	9.58684	8.82018	10.2761	8.93074	8.91588	3.97269
Q29095	PTGDS_PIG	Prostaglandin-H2 D-isomerase OS=Sus scrofa OX=9823 GN=PTGDS PE=1 SV=1	6	6	+	Centro_C_Peri_C	2.04106	-3.81455	0.00909788	14.07	-4.73091	13.1469	11.0014	13.6096	10.7977	10.5603	10.6707	16.3356	16.3304	16.5356	14.3443	15.3987	15.3615
A0A287AK21	A0A287AK21_PIG	Transgelin OS=Sus scrofa OX=9823 GN=TAGLN2 PE=1 SV=1	4	4	+	Centro_C_Peri_C	2.01953	-2.25271	0.00956027	4.76577	-4.66411	7.14975	6.64386	8.10852	7.43463	6.84549	12.0967	9.35755	9.30834	9.99435	11.8337	9.03067	9.35094
A0A287BET8	A0A287BET8_PIG	Lamin B1 OS=Sus scrofa OX=9823 GN=LMNB1 PE=1 SV=1	6	5	+	Centro_C_Peri_C	2.01803	-4.20107	0.00959334	18.3928	-4.65948	6.16189	8.02237	5.6515	9.32643	10.1163	9.56796	11.2703	9.73302	11.4357	9.04985	8.49586	10.9658
P02101	HBE_PIG	Hemoglobin subunit epsilon OS=Sus scrofa OX=9823 GN=HBE1 PE=1 SV=3	2	1	+	Centro_C_Peri_C	2.00352	-1.03562	0.00991928	2.04999	-4.61486	12.1	11.6484	11.944	11.7313	11.6751	13.7524	13.0532	12.577	13.169	13.6991	11.8218	11.9513
A0A287AJ64	A0A287AJ64_PIG	Laminin subunit beta 2 OS=Sus scrofa OX=9823 GN=LAMB2 PE=1 SV=1	7	7	+	Centro_C_Peri_C	2.00069	-1.97971	0.00998412	3.94414	-4.6062	8.77808	9.21917	8.10852	5.57974	7.89482	11.5216	11.0701	10.1293	10.8455	10.5411	9.69523	9.20212
A0A286ZPV9	A0A286ZPV9_PIG	Uncharacterized protein OS=Sus scrofa OX=9823 GN=NRCAM PE=1 SV=2	15	15	+	Centro_C_Peri_C	1.98741	-2.75316	0.0102941	6.74192	-4.5657	9.28771	8.72451	10.1923	10.8138	9.67419	8.633	13.0032	11.7814	11.6795	12.6573	13.7834	10.7398
A0A5G2QFE3	A0A5G2QFE3_PIG	Fibronectin OS=Sus scrofa OX=9823 GN=FN1 PE=1 SV=1	54	54	+	Centro_C_Peri_C	1.98024	-2.47296	0.0104655	5.55182	-4.54395	13.0119	13.2615	13.5981	12.3554	11.9873	15.9948	16.6382	14.8484	15.8037	14.0362	11.9908	12.964
F1S021	F1S021_PIG	Collagen type V alpha 1 chain OS=Sus scrofa OX=9823 GN=COL5A1 PE=1 SV=4	12	12	+	Centro_C_Peri_C	1.96412	-2.35769	0.0108613	5.12549	-4.49535	11.3106	12.0154	10.6165	9.50383	11.5555	12.6188	14.1674	13.0345	13.8138	12.2935	11.388	11.4041
A0A5G2QGW8	A0A5G2QGW8_PIG	Dickkopf WNT signaling pathway inhibitor 3 OS=Sus scrofa OX=9823 GN=DKK3 PE=1 SV=1	12	12	+	Centro_C_Peri_C	1.94641	-3.88436	0.0113133	14.7676	-4.44236	11.7482	9.33762	11.1163	10.3443	10.1923	11.8376	15.5234	13.8238	14.508	16.1946	14.2137	11.888
P80895	PIMT_PIG	Protein-L-isoaspartate(D-aspartate) O-methyltransferase OS=Sus scrofa OX=9823 GN=PCMT1 PE=1 SV=3	3	3	+	Centro_C_Peri_C	1.93921	-2.04205	0.0115024	4.1183	-4.42094	5.81264	5.72097	6.20734	5.66107	8.08746	10.7649	8.80413	7.34873	7.71425	9.94398	9.38802	8.32193
A0A5G2R7T8	A0A5G2R7T8_PIG	Vitamin K-dependent protein S OS=Sus scrofa OX=9823 GN=PROS1 PE=1 SV=1	15	15	+	Centro_C_Peri_C	1.92179	-1.969	0.0119732	3.91497	-4.36946	12.1517	12.7013	12.0802	11.9476	12.4226	12.9531	14.4704	13.5018	14.8679	12.8553	13.0701	13.0172
A0A5G2QK35	A0A5G2QK35_PIG	Uncharacterized protein OS=Sus scrofa OX=9823 GN=HTRA1 PE=1 SV=1	13	13	+	Centro_C_Peri_C	1.89851	-0.85536	0.0126325	1.80921	-4.30132	11.7566	12.043	11.9944	13.0751	13.0634	13.5265	13.0851	12.4691	12.8057	12.0668	11.5555	11.7649
Q29243	DAG1_PIG	Dystroglycan OS=Sus scrofa OX=9823 GN=DAG1 PE=2 SV=2	6	6	+	Centro_C_Peri_C	1.89044	-3.09354	0.0128695	8.53588	-4.27786	7.33985	6.87036	7.91886	5.74159	7.13955	9.86882	9.52356	10.1548	11.7313	11.5793	7.88264	7.3837
A0A5G2R1C1	A0A5G2R1C1_PIG	Uncharacterized protein OS=Sus scrofa OX=9823 GN=PTK7 PE=1 SV=1	3	3	+	Centro_C_Peri_C	1.84854	-2.61469	0.0141729	6.12492	-4.15759	7.60733	9.66534	8.26209	8.69697	8.49185	9.13443	10.7977	11.2935	11.2877	10.4717	10.7228	9.98014
A0A5G2QJW9	A0A5G2QJW9_PIG	Retinoic acid receptor responder 1 OS=Sus scrofa OX=9823 GN=RARRES1 PE=3 SV=1	9	9	+	Centro_C_Peri_C	1.84749	1.95109	0.0142072	0.258621	4.1546	13.5746	14.7936	13.7834	12.2732	12.9604	13.9658	12.4589	12.2935	11.5459	12.6528	12.4435	12.6991
F1RM45	F1RM45_PIG	Apolipoprotein E OS=Sus scrofa OX=9823 GN=APOE PE=3 SV=2	20	1	+	Centro_C_Peri_C	1.83773	-2.49886	0.0145301	5.65239	-4.12694	5.60962	5.9251	5.98483	5.37633	5.33278	8.64746	7.15703	8.82018	9.03892	6.38848	5.53318	5.55152
F1SAM3	F1SAM3_PIG	Cadherin-2 OS=Sus scrofa OX=9823 GN=CDH2 PE=1 SV=3	16	16	+	Centro_C_Peri_C	1.83159	-2.47012	0.014737	5.5409	-4.10958	11.1674	10.9513	12.6439	11.7814	11.9586	12.9748	14.6039	13.8918	13.6773	14.2586	15.0189	12.1293
A0A5G2QBC5	A0A5G2QBC5_PIG	Uncharacterized protein OS=Sus scrofa OX=9823 GN=SET PE=1 SV=1	5	5	+	Centro_C_Peri_C	1.82757	-2.61644	0.0148741	6.13235	-4.09828	9.81538	10.5118	10.2877	10.388	9.38154	12.1799	13.6325	13.1923	11.6393	10.6618	10.7398	10.7814
A0A287A5V7	A0A287A5V7_PIG	Amyloid beta precursor like protein 2 OS=Sus scrofa OX=9823 GN=APLP2 PE=1 SV=1	11	10	+	Centro_C_Peri_C	1.81932	-2.88471	0.0151593	7.38557	-4.0751	7.91289	8.11374	8.54689	8.49985	8.84235	10.42	12.4014	10.1293	10.697	12.6817	11.0154	10.7649
Q19AZ8	THRB_PIG	Prothrombin OS=Sus scrofa OX=9823 GN=F2 PE=2 SV=1	10	10	+	Centro_C_Peri_C	1.81139	-0.572994	0.0154387	1.48761	-4.0529	14.0276	14.0617	14.0532	13.1596	13.3304	15.0102	14.5805	14.3987	14.8823	14.6439	12.8178	13.5387
A0A287BP22	A0A287BP22_PIG	Follistatin-like protein 1 OS=Sus scrofa OX=9823 GN=FSTL1 PE=4 SV=1	13	13	+	Centro_C_Peri_C	1.80943	-2.13154	0.0155085	4.38185	-4.04745	12.8572	13.0102	12.2877	12.8861	8.28077	13.6883	15.7419	14.1033	14.7046	14.7936	11.5362	12.3471
A0A287AP71	A0A287AP71_PIG	Uncharacterized protein OS=Sus scrofa OX=9823 GN=EFEMP1 PE=1 SV=1	13	13	+	Centro_C_Peri_C	1.79856	-3.44387	0.0159016	10.882	-4.01719	11.4094	9.42836	10.5118	8.88264	11.1548	12.5191	15.1596	13.1228	13.3987	14.7783	11.4868	10.5507
A0A287AZD5	A0A287AZD5_PIG	92 kDa gelatinase OS=Sus scrofa OX=9823 GN=MMP9 PE=3 SV=1	37	37	+	Centro_C_Peri_C	1.75702	2.75214	0.0174977	0.148431	3.90297	16.786	17.9083	16.2137	13.0802	13.3718	17.92	15.1556	13.4512	14.0447	13.2688	12.6948	13.8533
A0A286ZVT6	A0A286ZVT6_PIG	Nucleobindin-1 OS=Sus scrofa OX=9823 GN=NUCB1 PE=1 SV=1	16	16	+	Centro_C_Peri_C	1.71918	-1.83237	0.0190906	3.56122	-3.80079	12.3247	11.388	11.8803	10.5699	10.1033	13.8533	13.9926	12.9069	14.1908	13.8435	11.7142	13.0119
Q64L94	PSME1_PIG	Proteasome activator complex subunit 1 OS=Sus scrofa OX=9823 GN=PSME1 PE=2 SV=1	2	2	+	Centro_C_Peri_C	1.71261	-2.65619	0.0193816	6.30366	-3.78325	5.46204	5.18781	5.95225	5.32693	5.25391	10.9069	8.32193	6.97728	9.27146	8.92481	5.37658	6.52826
Q0QF01	SDHA_PIG	Succinate dehydrogenase [ubiquinone] flavoprotein subunit mitochondrial OS=Sus scrofa OX=9823 GN=SDHA PE=1 SV=2	3	3	+	Centro_C_Peri_C	1.69461	-2.49873	0.0202018	5.65188	-3.73539	8.50779	6.38198	7.15987	8.46352	9.7364	7.43463	10.2992	9.44087	9.80574	8.17493	9.26913	7.53916
A0A287A7Q3	A0A287A7Q3_PIG	G protein subunit beta 1 OS=Sus scrofa OX=9823 GN=GNB1 PE=3 SV=1	7	4	+	Centro_C_Peri_C	1.68072	-3.5921	0.0208584	12.0595	-3.69875	8.33985	7.62936	5.96023	8.82018	8.43463	10.697	12.1799	9.92778	10.5981	10.697	11.5118	9.41574
P09571	TRFE_PIG	Serotransferrin OS=Sus scrofa OX=9823 GN=TF PE=1 SV=2	22	17	+	Centro_C_Peri_C	1.65819	0.870408	0.021969	0.546992	3.63979	20.1946	20.3101	20.3101	19.8591	20.2185	19.0821	19.8712	19.2042	19.1282	19.7667	19.4273	19.7764
A0A286ZTA6	A0A286ZTA6_PIG	Arylsulfatase A OS=Sus scrofa OX=9823 GN=ARSA PE=1 SV=2	2	2	+	Centro_C_Peri_C	1.65019	-1.63756	0.0223774	3.11139	-3.61899	10.0498	10.4818	8.98299	10.8533	11.0293	10.1293	11.3219	11.5887	11.5167	10.7895	10.1674	11.4147
F1RFI1	F1RFI1_PIG	Elongation factor Tu OS=Sus scrofa OX=9823 GN=TUFM PE=1 SV=2	3	3	+	Centro_C_Peri_C	1.62946	-2.66004	0.0234715	6.32051	-3.56542	7.40939	6.30012	5.74147	8.74147	8.5157	6.09313	10.2288	8.85798	8.3443	6.65821	8.80735	5.21154
A0A287BPE2	A0A287BPE2_PIG	Colony stimulating factor 1 OS=Sus scrofa OX=9823 GN=CSF1 PE=4 SV=2	6	6	+	Centro_C_Peri_C	1.62565	1.48583	0.0236783	0.357043	3.55566	12.2703	11.7773	11.5934	9.15482	10.1923	12.0532	10.9218	9.69174	10.5699	10.5887	10.8918	9.74987
A0A287BKZ4	A0A287BKZ4_PIG	Uncharacterized protein OS=Sus scrofa OX=9823 GN=CDH6 PE=1 SV=2	7	7	+	Centro_C_Peri_C	1.60932	-1.8443	0.0245856	3.59079	-3.51388	9.59805	10.8918	10.0084	10.2644	10.1293	10.9513	11.3219	12.1706	12.5387	11.5555	12.4512	11.2877
O18831	GDF8_PIG	Growth/differentiation factor 8 OS=Sus scrofa OX=9823 GN=MSTN PE=2 SV=1	2	2	+	Centro_C_Peri_C	1.59649	-2.89358	0.0253227	7.43112	-3.48128	6.97728	6.19377	6.36632	5.64778	5.46287	5.36107	10.7977	9.38154	8.03892	9.89178	8.60363	4.56682
A0A5G2QDE0	A0A5G2QDE0_PIG	Protein C receptor OS=Sus scrofa OX=9823 GN=PROCR PE=1 SV=1	2	2	+	Centro_C_Peri_C	1.57234	3.23636	0.0267707	0.106111	3.42039	11.1799	10.0634	11.4357	10.6618	10.4919	6.63807	6.13955	7.76155	9.06878	6.42369	7.45943	5.89208
P48819	VTNC_PIG	Vitronectin OS=Sus scrofa OX=9823 GN=VTN PE=1 SV=1	2	2	+	Centro_C_Peri_C	1.57128	-0.861205	0.0268361	1.81655	-3.41773	13.5627	13.1277	13.0189	13.3163	13.2348	14.0362	14.4186	13.7628	14.1115	13.8918	12.7586	12.7249
A0A286ZI83	A0A286ZI83_PIG	Amine oxidase OS=Sus scrofa OX=9823 GN=LOC100520329 PE=1 SV=2	2	2	+	Centro_C_Peri_C	1.56784	-2.05581	0.0270495	4.15777	-3.40911	6.89482	7.30378	5.42655	5.09496	6.37851	9.44294	8.57743	8.94837	8.26679	7.45121	6.31288	8.41785
A0A286ZQ85	A0A286ZQ85_PIG	Collagen type III alpha 1 chain OS=Sus scrofa OX=9823 GN=COL3A1 PE=1 SV=2	18	18	+	Centro_C_Peri_C	1.56605	-0.42889	0.0271613	1.3462	-3.40464	14.2659	14.2288	14.3512	14.1596	14.2137	14.412	14.4704	14.8138	14.8484	14.2805	13.5746	14.2586
A0A287A722	A0A287A722_PIG	3'(2') 5'-bisphosphate nucleotidase 1 OS=Sus scrofa OX=9823 GN=BPNT1 PE=1 SV=1	3	3	+	Centro_C_Peri_C	1.53056	-1.68019	0.0294741	3.2047	-3.31654	6.71425	5.34956	6.37851	8.56605	8.15482	8.95128	7.33092	8.35755	7.79442	9.11894	9.03617	8.85487
I3L812	I3L812_PIG	Tripeptidyl aminopeptidase OS=Sus scrofa OX=9823 GN=TPP1 PE=1 SV=1	8	8	+	Centro_C_Peri_C	1.52845	-2.18222	0.0296176	4.53851	-3.31132	10.6165	10.0362	9.55459	6.33271	6.46923	11.9873	12.9712	11.0967	12.6861	11.5555	8.36194	10.1548
A0A287A6N0	A0A287A6N0_PIG	Polypeptide N-acetylgalactosaminyltransferase OS=Sus scrofa OX=9823 GN=GALNT2 PE=1 SV=2	2	2	+	Centro_C_Peri_C	1.52384	-3.0133	0.0299337	8.07409	-3.29998	5.98833	6.29646	8.47978	7.49185	5.19831	8.7879	9.5157	9.41996	10.8688	8.55842	8.7211	8.45943
A0A286ZKK0	A0A286ZKK0_PIG	Dihydropyrimidinase-related protein 2 OS=Sus scrofa OX=9823 GN=DPYSL2 PE=1 SV=1	14	14	+	Centro_C_Peri_C	1.51679	-1.37124	0.0304236	2.58693	-3.28269	12.2107	11.3663	11.4919	12.3581	12.4383	13.7731	13.3987	12.412	13.3718	14.0785	13.5507	11.5746
A0A287B6J4	A0A287B6J4_PIG	Ro60 Y RNA binding protein OS=Sus scrofa OX=9823 GN=RO60 PE=1 SV=1	2	2	+	Centro_C_Peri_C	1.50107	-1.13356	0.031545	2.19399	-3.2443	5.48309	6.34518	5.59167	6.59544	7.39232	8.53916	6.52042	7.26679	7.03342	8.94251	9.19229	9.18735
A0A287B406	A0A287B406_PIG	Uncharacterized protein OS=Sus scrofa OX=9823 GN=CLN5 PE=1 SV=1	3	3	+	Centro_C_Peri_C	1.4622	-3.42588	0.0344985	10.7471	-3.15047	5.37171	8.96867	6.2724	4.83928	5.61544	10.5699	10.4717	10.0634	10.3554	9.18488	8.51175	9.3966
A0A286ZSJ7	A0A286ZSJ7_PIG	Complement C1q C chain OS=Sus scrofa OX=9823 GN=C1QC PE=1 SV=1	4	4	+	Centro_C_Peri_C	1.45438	-2.84668	0.0351253	7.19343	-3.13177	9.82177	9.66534	7.11894	9.14975	9.84235	12.3934	12.0119	11.2348	11.8994	6.70044	8.74147	9.80896
P37111	ACY1_PIG	Aminoacylase-1 OS=Sus scrofa OX=9823 GN=ACY1 PE=1 SV=2	3	3	+	Centro_C_Peri_C	1.44555	3.11443	0.0358468	0.115468	3.11073	10.6439	13.3987	10.4409	11.3332	10.5216	10.4305	8.17991	7.98299	8.97728	10.4409	12.3443	10.3987
F1RKC7	F1RKC7_PIG	Phospholipase B-like OS=Sus scrofa OX=9823 GN=PLBD2 PE=1 SV=4	11	11	+	Centro_C_Peri_C	1.44355	-1.80819	0.0360122	3.50203	-3.10596	11.043	12.4691	12.1196	11.1098	12.5043	13.5018	12.9421	13.8337	14.2805	12.6393	11.6348	12.3415
A0A5G2QW05	A0A5G2QW05_PIG	Uncharacterized protein OS=Sus scrofa OX=9823 GN=CP PE=1 SV=1	32	6	+	Centro_C_Peri_C	1.41567	-2.07023	0.0383999	4.19954	-3.04006	10.5018	12.6096	10.9586	11.9366	12.7207	12.7185	13.8727	13.3163	13.0918	12.4305	12.9748	12.6188
A0A5G2QDQ1	A0A5G2QDQ1_PIG	V-type proton ATPase subunit OS=Sus scrofa OX=9823 GN=ATP6V0D1 PE=1 SV=1	2	2	+	Centro_C_Peri_C	1.41004	1.73762	0.0389009	0.299864	3.02685	10.6795	11.2877	10.7056	11.388	11.2819	8.82655	9.35975	9.96578	8.13443	6.46271	6.44626	8.00562
Q5FZP5	SCG2_PIG	Secretogranin-2 OS=Sus scrofa OX=9823 GN=SCG2 PE=2 SV=1	9	9	+	Centro_C_Peri_C	1.40338	-4.77128	0.0395021	27.3085	-3.01123	5.37096	5.07039	5.19377	5.928	7.56224	9.35975	13.0934	7.92481	8.93074	11.6795	8.89482	9.2503
P82460	THIO_PIG	Thioredoxin OS=Sus scrofa OX=9823 GN=TXN PE=1 SV=3	6	6	+	Centro_C_Peri_C	1.39879	0.725737	0.0399218	0.604688	3.00051	11.6528	11.5459	11.9256	12.4435	12.7773	13.863	10.7895	10.7482	11.4094	13.2848	13.4383	12.944
Q0Z8R0	Q0Z8R0_PIG	Cystatin C OS=Sus scrofa OX=9823 GN=CST3 PE=1 SV=1	4	4	+	Centro_C_Peri_C	1.39842	-1.54576	0.0399558	2.91958	-2.99964	12.577	13.2877	12.3276	8.54303	9.25267	15.641	15.1115	14.0189	13.6991	14.5142	11.584	12.9256
A0A287AMZ2	A0A287AMZ2_PIG	T-complex protein 1 subunit gamma OS=Sus scrofa OX=9823 GN=CCT3 PE=1 SV=1	7	7	+	Centro_C_Peri_C	1.38936	-2.78251	0.0407981	6.88048	-2.97853	7.81378	7.25739	5.72949	9.24079	7.55459	11.7356	11.0768	8.78136	9.29002	12.2467	7.92481	7.49185
A0A5G2QUN4	A0A5G2QUN4_PIG	Phosphoserine aminotransferase OS=Sus scrofa OX=9823 GN=PSAT1 PE=1 SV=1	8	8	+	Centro_C_Peri_C	1.38804	-1.55497	0.0409223	2.93828	-2.97545	8.58496	8.35755	9.56415	10.3332	10.5793	8.61839	10.9069	9.67596	10.5887	12.5167	13.0768	11.0014
A0A286ZYM6	A0A286ZYM6_PIG	ATP synthase F(0) complex subunit B1 mitochondrial OS=Sus scrofa OX=9823 GN=ATP5PB PE=1 SV=1	4	4	+	Centro_C_Peri_C	1.38622	-3.96982	0.0410941	15.6688	-2.97123	5.66162	7.57743	6.09323	5.92443	5.74655	5.86133	12.2438	10.8533	8.14466	5.64676	5.65123	5.68632
A0A480LTA0	A0A480LTA0_PIG	Endothelial cell specific molecule 1 OS=Sus scrofa OX=9823 GN=ESM1 PE=4 SV=1	6	6	+	Centro_C_Peri_C	1.38186	-3.17623	0.0415088	9.03942	-2.96111	8.25739	9.43671	6.71425	9.53333	8.59991	10.6528	12.7271	10.3106	10.8994	12.2906	10.0362	10.2644
A0A5G2R095	A0A5G2R095_PIG	Proteasome 20S subunit beta 9 OS=Sus scrofa OX=9823 GN=PSMB9 PE=1 SV=1	3	3	+	Centro_C_Peri_C	1.37889	1.4405	0.0417936	0.36844	2.95422	10.0362	8.65821	9.00562	8.91886	10.0901	9.68124	7.30378	7.89482	8.17991	8.54689	10.1421	9.11114
A0A287AQY0	A0A287AQY0_PIG	Prolylcarboxypeptidase OS=Sus scrofa OX=9823 GN=PRCP PE=1 SV=1	3	3	+	Centro_C_Peri_C	1.37147	-2.74937	0.0425138	6.72423	-2.93704	5.38151	8.34873	5.81762	6.82018	7.45121	11.1033	9.17493	9.07414	9.54689	5.91169	5.87248	9.21917
A0A286ZWQ1	A0A286ZWQ1_PIG	Latent transforming growth factor beta binding protein 1 OS=Sus scrofa OX=9823 GN=LTBP1 PE=4 SV=2	4	4	+	Centro_C_Peri_C	1.36858	-1.85135	0.0427977	3.60838	-2.93037	6.87036	8.47167	8.7211	7.62205	8.90388	10.0084	9.96578	9.39874	10.2527	8.08746	7.86419	8.20945
F1SII4	F1SII4_PIG	Diadenosine tetraphosphate synthetase OS=Sus scrofa OX=9823 GN=GARS1 PE=1 SV=2	2	2	+	Centro_C_Peri_C	1.35535	3.2687	0.0441215	0.103758	2.89992	7.62936	11.2288	9.73978	12.2674	8.03342	9.52943	6.38538	5.47573	6.93074	8.47573	5.34958	12.7628
A0A287AGN9	A0A287AGN9_PIG	F-spondin OS=Sus scrofa OX=9823 GN=SPON1 PE=1 SV=1	9	9	+	Centro_C_Peri_C	1.34993	-1.63253	0.0446756	3.10056	-2.8875	10.8611	10.6795	10.7731	9.8933	10.7313	12.1325	13.5018	11.6393	12.0701	11.7056	9.51964	11.3772
A0A5G2QR34	A0A5G2QR34_PIG	6-phosphogluconate dehydrogenase decarboxylating OS=Sus scrofa OX=9823 GN=PGD PE=1 SV=1	10	10	+	Centro_C_Peri_C	1.34217	-1.96833	0.045481	3.91315	-2.86973	10.4615	9.26913	8.45533	10.6257	8.76818	13.8435	11.8688	10.6618	11.5603	12.7814	10.5216	10.8138
A0A5G2QLY5	A0A5G2QLY5_PIG	Staphylococcal nuclease domain-containing protein OS=Sus scrofa OX=9823 GN=SND1 PE=1 SV=1	2	2	+	Centro_C_Peri_C	1.3292	-1.97902	0.0468598	3.94225	-2.84017	5.85805	5.62255	5.58214	5.03425	7.39232	10.3663	8.15482	6.30195	8.54303	9.29002	5.49506	5.47249
A0A287B9A6	A0A287B9A6_PIG	Glucosidase 2 subunit beta OS=Sus scrofa OX=9823 GN=PRKCSH PE=1 SV=1	5	5	+	Centro_C_Peri_C	1.32508	-3.93428	0.0473064	15.2875	-2.83079	8.26209	7.12928	11.744	9.71596	11.4615	9.82337	12.8591	13.0258	13.0532	11.3387	10.7056	8.82018
A0A287ADH9	A0A287ADH9_PIG	Chloride intracellular channel protein OS=Sus scrofa OX=9823 GN=CLIC4 PE=1 SV=1	4	4	+	Centro_C_Peri_C	1.32388	-2.14931	0.0474373	4.43616	-2.82808	5.64097	7.65821	5.2854	8.20457	6.53138	9.65105	8.30834	8.05528	8.66889	10.6528	9.04166	8.32193
A0A5G2QK06	A0A5G2QK06_PIG	ATPase H+ transporting accessory protein 1 OS=Sus scrofa OX=9823 GN=ATP6AP1 PE=3 SV=1	7	7	+	Centro_C_Peri_C	1.32315	0.757282	0.0475171	0.59161	2.82643	12.1923	12.3691	12.3608	10.4305	10.4717	12.0868	11.0768	11.5934	11.9801	12.1799	11.5411	11.3276
A0A287APR1	A0A287APR1_PIG	60S ribosomal protein L18a OS=Sus scrofa OX=9823 GN=RPL18A PE=1 SV=1	2	2	+	Centro_C_Peri_C	1.31354	-2.67783	0.0485803	6.39893	-2.80467	6.52042	7.92481	6.82018	6.60437	8.02237	6.19014	11.4717	8.83289	8.99435	6.19817	9.69174	7.02237
F1RX31	F1RX31_PIG	Secreted frizzled related protein 2 OS=Sus scrofa OX=9823 GN=SFRP2 PE=1 SV=1	9	9	+	Centro_C_Peri_C	1.31019	-5.64355	0.0489565	49.9894	-2.79708	5.26127	5.32437	9.19722	5.37421	8.35755	7.02237	15.2363	10.1163	11.3608	12.7997	7.87036	8.9629
A0A286ZVK3	A0A286ZVK3_PIG	Lipase OS=Sus scrofa OX=9823 GN=LIPA PE=1 SV=1	3	3			1.29841	-3.14493	0.0503025	8.84542	-2.77055	7.8392	7.48382	6.67243	5.24943	5.0059	11.7271	12.6393	9.41151	9.37938	10.1799	5.9542	9.8857
P49923	LIPL_PIG	Lipoprotein lipase OS=Sus scrofa OX=9823 GN=LPL PE=2 SV=1	2	2			1.29183	-4.45826	0.0510705	21.9821	-2.75578	5.49222	6.26679	5.88578	10.6618	11.2288	10.1421	7.24006	12.5934	11.1861	10.3663	12.1	13.3163
A0A287AQ20	A0A287AQ20_PIG	Complement factor I isoform 1 preproprotein OS=Sus scrofa OX=9823 GN=CFI PE=1 SV=1	8	8			1.28772	-2.63768	0.0515561	6.2233	-2.74656	9.46557	7.62936	9.32418	8.47167	8.71425	11.2935	12.8708	10.2877	11.1737	11.7313	7.63662	9.15735
Q7M2W6	CRYAB_PIG	Alpha-crystallin B chain OS=Sus scrofa OX=9823 GN=CRYAB PE=2 SV=1	6	5			1.28456	-3.73158	0.0519326	13.2837	-2.7395	8.45533	7.02237	7.91886	8.10329	6.93074	11.0224	14.1196	10.1163	10.3554	13.5627	10.6528	9.88111
A0A286ZKB4	A0A286ZKB4_PIG	Complement C5a anaphylatoxin OS=Sus scrofa OX=9823 GN=C5 PE=1 SV=1	2	2			1.28043	-2.77473	0.0524288	6.84348	-2.73027	5.38288	7.50779	5.41385	5.31661	5.15055	9.94105	7.40939	9.57365	9.64566	9.31741	6.49825	8.93074
A0A287B7U0	A0A287B7U0_PIG	60S acidic ribosomal protein P2 OS=Sus scrofa OX=9823 GN=RPLP2 PE=1 SV=2	6	6			1.27832	-3.78626	0.0526842	13.7968	-2.72556	5.81132	5.82273	5.22204	5.08724	5.7189	12.7356	11.9366	7.20945	9.06878	12.4868	10.42	9.98014
F1SK58	F1SK58_PIG	Heat shock 70 kDa protein 13 OS=Sus scrofa OX=9823 GN=HSPA13 PE=1 SV=2	3	3			1.27358	-3.25836	0.0532623	9.56895	-2.71499	5.1398	9.00282	6.15987	6.82018	8.53528	9.39232	9.43671	10.0901	10.5507	9.18982	9.92778	9.67066
A0A5G2QC50	A0A5G2QC50_PIG	Metalloproteinase inhibitor 2 OS=Sus scrofa OX=9823 GN=TIMP2 PE=1 SV=1	6	6			1.26938	-2.50677	0.0537799	5.68346	-2.70562	10.6618	8.89785	9.72962	5.21723	9.87652	11.8017	13.5864	10.9069	12.3163	11.697	8.77149	10.2877
F1RG16	F1RG16_PIG	Heterogeneous nuclear ribonucleoprotein F OS=Sus scrofa OX=9823 GN=HNRNPF PE=1 SV=1	3	3			1.26712	-1.38253	0.0540605	2.60725	-2.7006	9.1267	9.75656	8.26679	9.45943	10.1799	10.7566	10.8765	10.4919	9.92926	10.7398	8.12412	9.61655
A0A286ZRI8	A0A286ZRI8_PIG	Arylsulfatase B OS=Sus scrofa OX=9823 GN=ARSB PE=1 SV=1	8	8			1.26674	-2.17932	0.0541078	4.5294	-2.69976	8.15482	8.85798	8.13955	5.54412	7.20945	11.7936	12.0532	9.46964	10.1674	9.05257	9.33762	10.2761
A0A287B088	A0A287B088_PIG	Proteasome subunit beta OS=Sus scrofa OX=9823 GN=PSMB4 PE=1 SV=1	7	7			1.26421	1.41469	0.0544239	0.37509	2.69414	11.446	11.7482	11.8138	12.3049	12.9144	12.5981	11.2228	10.0634	9.47776	13.169	11.944	12.2703
A0A286ZR80	A0A286ZR80_PIG	SPARC like 1 OS=Sus scrofa OX=9823 GN=SPARCL1 PE=1 SV=1	2	2			1.24517	-2.28842	0.056863	4.88521	-2.65199	5.60217	5.48191	5.70518	5.40294	5.18363	6.1639	7.60916	6.55152	9.49386	5.0917	5.64262	4.81035
A0A480M761	A0A480M761_PIG	Glutaredoxin 3 OS=Sus scrofa OX=9823 GN=GLRX3 PE=1 SV=1	3	3			1.24207	-3.42012	0.0572704	10.7043	-2.64517	7.09803	5.63486	8.61839	8.51964	9	9.65464	8.62936	11.2467	11.7356	10.3332	10.0768	9.01681
O62855	DNS2A_PIG	Deoxyribonuclease-2-alpha OS=Sus scrofa OX=9823 GN=DNASE2 PE=1 SV=1	4	4			1.23901	-1.57129	0.0576753	2.9717	-2.63842	8.8392	9.88417	9.50383	5.13127	5.35417	11.3219	11.5887	9.96434	11.388	9.86728	9.46761	10.1674
A0A287BNZ5	A0A287BNZ5_PIG	Mannose-6-phosphate isomerase OS=Sus scrofa OX=9823 GN=MPI PE=1 SV=2	4	4			1.23408	-1.91865	0.0583338	3.78069	-2.62757	6.01123	6.82018	6.84549	6.67243	7.09803	10.3219	8.34873	7.37504	9.70908	10.0901	10.0362	8.88264
P26044	RADI_PIG	Radixin OS=Sus scrofa OX=9823 GN=RDX PE=2 SV=1	10	3			1.23125	-2.09427	0.0587151	4.2701	-2.62137	8.13955	9.58496	10.6257	4.60287	7.25739	10.3772	11.8098	10.8611	11.9622	11.8057	7.15987	7.96
A0A287BN92	A0A287BN92_PIG	SERPIN domain-containing protein OS=Sus scrofa OX=9823 GN=SERPINB9 PE=1 SV=1	2	2			1.20741	1.39088	0.0620283	0.381332	2.56925	9.48784	7.83289	8.64386	9.90087	10.1033	9.50184	6.92188	7.10852	7.76155	9.08481	10.4615	9.35094
F2Z543	F2Z543_PIG	Prohibitin OS=Sus scrofa OX=9823 GN=PHB PE=1 SV=3	6	6			1.20721	-2.09218	0.0620569	4.26392	-2.5688	8.35315	9.32868	8.97441	6.58045	9.66	9.62022	12.5018	10.2761	10.1548	10.5981	7.13955	9.56415
F1SJ34	F1SJ34_PIG	Cytochrome c oxidase polypeptide Va OS=Sus scrofa OX=9823 GN=COX5A PE=1 SV=1	3	3			1.20679	-3.32278	0.0621169	10.0059	-2.56788	5.83134	6.88264	5.66107	5.63646	7.82655	6.23897	11.8918	7.90087	8.55075	5.89054	5.52042	5.62725
P79335	PAI1_PIG	Plasminogen activator inhibitor 1 OS=Sus scrofa OX=9823 GN=SERPINE1 PE=2 SV=1	14	14			1.20586	-1.92824	0.0622501	3.80591	-2.56588	15.392	13.8435	14.5447	12.9549	13.7731	16.1033	15.435	16.6096	17.5204	15.4799	13.92	15.1357
Q6QAQ1	ACTB_PIG	Actin cytoplasmic 1 OS=Sus scrofa OX=9823 GN=ACTB PE=1 SV=2	23	10			1.20378	-1.13101	0.0625489	2.19012	-2.56135	15.6662	15.6096	14.9339	15.959	15.9882	19.1155	16.6662	15.8312	17.1053	18.1407	16.4004	17.0743
P19133	FRIL_PIG	Ferritin light chain (Fragment) OS=Sus scrofa OX=9823 GN=FTL PE=1 SV=1	2	1			1.20244	-2.56691	0.0627422	5.92539	-2.55842	7.60733	5.38379	5.24116	8.02237	5.39969	8.65821	9.60177	8.92184	7.40939	10.0768	10.5216	8.66534
A0A5G2QSU8	A0A5G2QSU8_PIG	AAA domain-containing protein OS=Sus scrofa OX=9823 GN=PSMC3 PE=1 SV=1	2	2			1.19068	0.474529	0.0644644	0.719702	2.53291	9.98014	9.81378	10.3987	9.52356	10.4512	9.64024	9.72792	9.50978	9.53138	9.80574	10.2877	8.44294
A0A5G2QHR6	A0A5G2QHR6_PIG	Uncharacterized protein OS=Sus scrofa OX=9823 GN=CCT6A PE=1 SV=1	4	4			1.18798	-2.18156	0.0648664	4.53644	-2.52706	5.93257	8.02237	6.09803	4.94951	5.16166	11.5651	9.85643	8.75822	7.98299	11.2107	5.82782	7.53138
A0A286ZN59	A0A286ZN59_PIG	Protein arginine methyltransferase 1 OS=Sus scrofa OX=9823 GN=PRMT1 PE=1 SV=2	3	3			1.18639	2.23867	0.0651043	0.211882	2.52364	9.08746	9.0607	9.81538	9.33539	7.85798	9.64566	8.59246	7.01123	5.64386	10.8842	8.03342	7.53916
A0A5G2R2Y1	A0A5G2R2Y1_PIG	Proteasome subunit alpha type OS=Sus scrofa OX=9823 GN=PSMA3 PE=1 SV=1	5	5			1.16947	-0.385062	0.0676909	1.30592	-2.48716	10.7398	10.5314	10.4305	10.6795	10.4512	10.8994	10.7895	11.1984	10.8688	11.6211	10.973	10.6073
A0A287BEY3	A0A287BEY3_PIG	Endogenous retrovirus group V member 2 Env polyprotein OS=Sus scrofa OX=9823 GN=LOC100624077 PE=1 SV=1	5	5			1.16884	-1.63213	0.0677891	3.0997	-2.4858	9.47776	10.8994	8.66534	9.99435	9.75989	12.905	11.3718	11.1737	11.3934	11.6393	8.49586	11.3049
P00346	MDHM_PIG	Malate dehydrogenase mitochondrial OS=Sus scrofa OX=9823 GN=MDH2 PE=1 SV=2	11	11			1.16453	-1.96663	0.0684652	3.90854	-2.47652	10.7228	11.5118	11.7607	10.1923	11.8842	8.37069	14.7524	12.4589	12.6839	10.7731	11.5411	9.48583
A0A286ZKC5	A0A286ZKC5_PIG	HATPase_c domain-containing protein OS=Sus scrofa OX=9823 GN=HSP90AB1 PE=1 SV=1	28	13			1.15487	-2.37258	0.0700052	5.17866	-2.45582	10.5887	11.0901	10.1548	11.3332	12.2703	13.863	14.8386	12.0293	12.0835	13.7313	12.3907	12.2046
P10775	RINI_PIG	Ribonuclease inhibitor OS=Sus scrofa OX=9823 GN=RNH1 PE=1 SV=1	9	9			1.15111	-2.01542	0.0706139	4.04298	-2.44779	9.61287	7.43463	8.89482	7.47573	7.66534	12.4843	11.6484	9.89936	10.4409	12.3247	9.47167	8.82655
Q9GLE3	CATK_PIG	Cathepsin K OS=Sus scrofa OX=9823 GN=CTSK PE=2 SV=1	7	7			1.14166	0.401952	0.0721672	0.756834	2.4276	9.81698	10.1674	10.1293	9.96578	9.69523	14.4767	9.82814	9.67243	9.40727	8.79766	10.2046	10.3443
A0A287AH02	A0A287AH02_PIG	Uncharacterized protein OS=Sus scrofa OX=9823 GN=FBLN2 PE=1 SV=1	4	4			1.14097	-2.7383	0.072282	6.67284	-2.42613	5.58759	7.25739	9.00282	5.29326	9.03067	9.92184	9.67596	9.29002	11.0967	10.3772	9.15735	5.15545
A0A287AYJ8	A0A287AYJ8_PIG	Serpin family F member 1 OS=Sus scrofa OX=9823 GN=SERPINF1 PE=1 SV=1	6	6			1.13163	-0.754405	0.0738533	1.68694	-2.40627	14.183	14.4512	13.8727	13.92	14.4186	15.1517	15.0145	15.3304	14.4252	15.0232	13.6662	14.5142
F1STR4	F1STR4_PIG	Serine protease 23 OS=Sus scrofa OX=9823 GN=PRSS23 PE=4 SV=2	4	4			1.12868	-2.0679	0.0743567	4.19276	-2.4	9.77972	8.09803	8.11374	4.96809	8.29921	9.55267	11.6662	9.46557	11.0634	10.3106	8.04985	8.09276
A0A5G2Q924	A0A5G2Q924_PIG	Receptor protein-tyrosine kinase OS=Sus scrofa OX=9823 GN=EPHB2 PE=1 SV=1	3	3			1.1194	-2.08998	0.0759626	4.25742	-2.38032	5.6865	5.79181	8.33985	7.18982	7.02237	6.58346	8.43045	8.87958	8.77808	8.82337	10.8138	7.07682
A0A287B771	A0A287B771_PIG	40S ribosomal protein S4 OS=Sus scrofa OX=9823 GN=RPS4X PE=1 SV=2	2	2			1.11628	-2.08038	0.0765103	4.22919	-2.37371	6.64386	7.57743	5.80499	5.84248	8.47167	8.67596	9.93369	8.85798	7.47573	6.72792	5.52976	7.75489
P79307	A4_PIG	Amyloid-beta A4 protein OS=Sus scrofa OX=9823 GN=APP PE=2 SV=2	15	14			1.10859	-2.69976	0.0778771	6.49694	-2.35747	9.29002	11.2819	11.0566	10.2644	10.973	11.9106	15.0868	11.8803	12.7607	12.8553	10.4409	11.6211
K7GM40	K7GM40_PIG	Apolipoprotein A-I OS=Sus scrofa OX=9823 GN=APOA1 PE=3 SV=2	19	19			1.09237	0.402309	0.0808407	0.756646	2.32334	18.4775	18.4696	18.5165	18.6628	18.1994	18.2877	17.7406	18.265	18.2512	18.3581	18.1898	18.417
A0A287B5G7	A0A287B5G7_PIG	N-acylsphingosine amidohydrolase 1 OS=Sus scrofa OX=9823 GN=ASAH1 PE=1 SV=2	7	7			1.08408	-1.10012	0.0823986	2.14373	-2.30595	12.3554	11.3554	11.8057	12.2877	12.5981	14.3233	13.5627	12.2527	13.0014	13.2571	12.3745	12.905
P79303	UGPA_PIG	UTP--glucose-1-phosphate uridylyltransferase OS=Sus scrofa OX=9823 GN=UGP2 PE=2 SV=3	6	6			1.08009	1.03827	0.0831591	0.486911	2.29759	12.2015	11.1923	11.388	9.40301	9.65105	12.7142	10.1293	11.2046	10.3332	10.8297	8.92481	9.07948
P50578	AK1A1_PIG	Aldo-keto reductase family 1 member A1 OS=Sus scrofa OX=9823 GN=AKR1A1 PE=1 SV=3	4	4			1.07458	-1.05793	0.0842209	2.08194	-2.28607	10.1799	9.29462	10.7313	10.1421	10.7814	12.0189	11.2167	10.7482	11.4147	11.6393	12.1453	10.4615
A0A287AE16	A0A287AE16_PIG	Adseverin OS=Sus scrofa OX=9823 GN=SCIN PE=1 SV=1	11	11			1.07187	-3.34665	0.0847481	10.1728	-2.28042	6.57743	8.91289	4.6837	7.29462	7.12928	12.7271	9.75489	8.85175	11.6073	9.80574	5.71149	9.93221
F1SMC0	F1SMC0_PIG	Adenylyl cyclase-associated protein OS=Sus scrofa OX=9823 GN=CAP1 PE=1 SV=3	8	8			1.07072	-1.63293	0.0849728	3.10142	-2.27802	10.2644	8.04439	8.3837	8.56605	11.2228	12.5627	10.9144	10.3663	10.3106	10.3772	8.15987	9.73302
K9IVR7	K9IVR7_PIG	WD repeat domain 1 OS=Sus scrofa OX=9823 GN=WDR1 PE=2 SV=1	13	13			1.06985	-1.43314	0.0851432	2.70034	-2.2762	10.5118	11.0701	9.72962	9.53138	9.75154	14.412	11.0293	11.8376	12.744	13.3304	11.6211	12.158
F1SPP8	F1SPP8_PIG	Cytoskeleton associated protein 4 OS=Sus scrofa OX=9823 GN=CKAP4 PE=1 SV=3	11	11			1.06693	-1.24475	0.0857176	2.36977	-2.2701	11.1861	11.4969	11.3443	9.96578	12.0014	12.7207	13.3021	11.5265	12.933	10.8297	9.25974	11.4615
A0A286ZIL9	A0A286ZIL9_PIG	Collagen type XVIII alpha 1 chain OS=Sus scrofa OX=9823 GN=COL18A1 PE=1 SV=2	18	18			1.0633	-1.24153	0.0864371	2.36449	-2.26254	12.0868	11.933	11.9069	11.5459	10.8138	12.1984	14.3021	12.5699	12.7793	11.6926	10.5018	10.2992
A0A287AA45	A0A287AA45_PIG	Histamine N-methyltransferase OS=Sus scrofa OX=9823 GN=HNMT PE=1 SV=1	5	5			1.06192	-3.21194	0.0867122	9.26596	-2.25966	5.7447	6.59246	5.27798	8.30378	8.99152	12.9549	6.35163	10.5887	10.3106	10.4094	9.77643	7.7879
Q6S4N2	HS71B_PIG	Heat shock 70 kDa protein 1B OS=Sus scrofa OX=9823 GN=HSPA1B PE=2 SV=1	13	4			1.05771	-0.5221	0.0875568	1.43604	-2.25092	10.4717	10.7313	10.8138	11.2228	10.7814	8.93369	11.3608	11.4409	10.7814	10.7398	10.9944	10.9586
P00355	G3P_PIG	Glyceraldehyde-3-phosphate dehydrogenase OS=Sus scrofa OX=9823 GN=GAPDH PE=1 SV=4	12	10			1.05022	-1.69538	0.08908	3.23862	-2.23536	13.5142	12.3608	12.7586	13.5387	13.0172	16.7602	15.786	13.4383	14.4956	16.034	13.9385	14.5387
F1SU59	F1SU59_PIG	Annexin OS=Sus scrofa OX=9823 GN=ANXA7 PE=1 SV=4	3	3			1.04728	-2.15735	0.089685	4.46095	-2.22925	6.12722	6.58496	6.57743	8.40939	7.46761	8.20457	10.2644	8.54303	6.9542	6.78136	7.26679	6.93074
A0A5G2QYG4	A0A5G2QYG4_PIG	Platelet-derived growth factor receptor beta OS=Sus scrofa OX=9823 GN=PDGFRB PE=1 SV=1	3	2			1.04251	-1.64384	0.0906755	3.12496	-2.21938	6.9542	7.22882	6.51096	7.19967	7.45121	10.0901	7.2287	8.72792	9.66889	8.18982	8.96867	8.89482
A0A287ASK1	A0A287ASK1_PIG	Myosin-11 OS=Sus scrofa OX=9823 GN=MYH11 PE=1 SV=1	4	1			1.03705	-3.0462	0.0918227	8.26033	-2.20807	5.16024	5.43424	5.61231	5.55595	4.85798	10.388	9.90539	5.7036	9.7364	6.26789	9.86573	6.6865
P19620	ANXA2_PIG	Annexin A2 OS=Sus scrofa OX=9823 GN=ANXA2 PE=1 SV=4	16	16			1.03596	-2.0775	0.0920534	4.22075	-2.20581	12.5555	10.7977	11.9622	11.8017	11.9837	11.8533	15.1517	12.4305	13.9658	11.1293	11.2877	10.6528
A0A286ZP67	A0A286ZP67_PIG	Heterogeneous nuclear ribonucleoprotein U OS=Sus scrofa OX=9823 GN=HNRNPU PE=1 SV=1	9	9			1.02488	-2.21382	0.0944322	4.63902	-2.18295	9.41574	9.96434	10.1674	11.944	10.2046	10.4615	13.9658	10.6439	11.5793	9.31061	11.1485	10.5981
A0A286ZP11	A0A286ZP11_PIG	Protein S100 OS=Sus scrofa OX=9823 GN=LOC110258323 PE=1 SV=1	2	2			1.02444	-3.84025	0.0945279	14.3229	-2.18205	5.21059	7.19967	5.44992	6.36107	8.09276	10.7056	6.66431	10.4818	12.2348	11.6348	10.7142	9.48985
F1RMB2	F1RMB2_PIG	Metalloendopeptidase OS=Sus scrofa OX=9823 GN=BMP1 PE=4 SV=4	7	7			1.01267	-1.46929	0.0971248	2.76886	-2.15783	11.2348	10.1548	8.93664	10.4305	10.7649	12.0224	11.7056	11.2761	11.7524	8.633	9.14211	9.3443
A0A287AV20	A0A287AV20_PIG	Alpha-galactosidase OS=Sus scrofa OX=9823 GN=NAGA PE=1 SV=2	4	4			1.01074	1.55856	0.0975574	0.33949	2.15387	14.726	12.6751	12.9366	15.5477	15.4925	13.3163	11.3332	11.8572	12.4717	9.60918	11.1228	10.4512
A0A286ZPN7	A0A286ZPN7_PIG	Uncharacterized protein OS=Sus scrofa OX=9823 GN=HSD17B11 PE=1 SV=1	2	2			1.00904	-1.80418	0.09794	3.49231	-2.15038	8.83605	7.16993	8.76818	7.20945	5.16064	6.34014	9.40088	11.3387	9.44708	6.54998	7.70736	11.2819
A0A5G2R482	A0A5G2R482_PIG	Lysyl oxidase homolog OS=Sus scrofa OX=9823 GN=LOXL2 PE=3 SV=1	7	1			1.00857	1.07906	0.098046	0.473337	2.14942	9.75989	10.5603	11.0014	9.45738	9.81218	8.00562	10.0084	8.82337	9.25267	10.388	9.88111	11.8098
Q06AA3	RGN_PIG	Regucalcin OS=Sus scrofa OX=9823 GN=RGN PE=2 SV=1	2	2			1.00367	-0.820113	0.0991585	1.76554	-2.13937	9.81698	9.19229	9.89785	7.6865	8.27146	10.1923	9.98014	10.3443	11.043	9.76321	10.2527	9.10329
P14632	TRFL_PIG	Lactotransferrin OS=Sus scrofa OX=9823 GN=LTF PE=1 SV=3	3	1			0.991717	-1.53164	0.101926	2.89114	-2.1149	5.58111	5.65084	5.52103	5.4718	6.48059	6.2122	7.8392	5.66949	7.8392	6.12109	9.11374	8.15987
A0A287B250	A0A287B250_PIG	Chloride intracellular channel protein OS=Sus scrofa OX=9823 GN=CLIC1 PE=3 SV=1	9	9			0.99103	-2.09379	0.102087	4.26868	-2.1135	10.5507	11.4094	10.2167	10.6348	10.8994	13.9926	14.6439	12.1706	11.6439	13.2061	13.2213	11.7398
A0A286ZLL2	A0A286ZLL2_PIG	Protein-tyrosine-phosphatase OS=Sus scrofa OX=9823 GN=PTPRK PE=1 SV=2	2	2			0.981043	-1.97869	0.104462	3.94135	-2.09312	5.12102	6.33628	6.75489	8.51964	6.2555	9.80735	6.43296	8.88874	8.82655	7.75489	8.97441	8.29462
A0A287ALP1	A0A287ALP1_PIG	Ribonuclease T2 OS=Sus scrofa OX=9823 GN=RNASET2 PE=1 SV=2	7	7			0.980843	-1.27673	0.10451	2.42289	-2.09271	11.1737	13.2167	12.2348	10.2046	9.66356	13.3853	13.4893	13.7524	13.2137	11.7936	11.584	13.5981
A0A287ARY3	A0A287ARY3_PIG	NADH-ubiquinone oxidoreductase 75 kDa subunit mitochondrial OS=Sus scrofa OX=9823 GN=NDUFS1 PE=1 SV=1	4	4			0.980769	1.98106	0.104528	0.253304	2.09256	11.5459	10.1674	11.9293	6.42291	11.7855	6.70044	10.6618	9.06609	7.97154	6.85798	7.65105	8.7879
Q69DL0	C1QA_PIG	Complement C1q subcomponent subunit A OS=Sus scrofa OX=9823 GN=C1QA PE=2 SV=1	7	7			0.973336	-1.14367	0.106332	2.20942	-2.07743	11.1293	11.5362	12.1389	12.6573	12.584	14.3021	12.464	12.1163	13.6551	12.5338	12.0154	11.0154
A0A287BHP5	A0A287BHP5_PIG	Alpha-mannosidase OS=Sus scrofa OX=9823 GN=MAN2B1 PE=1 SV=1	23	1			0.972988	-1.99273	0.106417	3.97989	-2.07672	6.61765	9.71081	7.3837	5.65157	5.4799	9.02514	9.70563	9.61839	10.3663	6.20347	6.26491	8.53528
A0A286ZWS8	A0A286ZWS8_PIG	Collagen type II alpha 1 chain OS=Sus scrofa OX=9823 GN=COL2A1 PE=1 SV=1	11	10			0.967485	-2.16953	0.107774	4.49877	-2.06553	11.9658	9.04985	9.91438	10.6165	10.697	9.75656	12.5241	13.4893	11.4252	11.1861	8.8392	14.3786
A0A287AVS8	A0A287AVS8_PIG	Actin alpha 2 smooth muscle OS=Sus scrofa OX=9823 GN=ACTA2 PE=3 SV=2	19	1			0.958804	-1.93756	0.10995	3.83057	-2.04792	5.35667	5.51587	5.6804	5.9109	5.11479	10.2992	6.11686	6.97728	9.27146	8.02237	5.76136	6.52826
A0A286ZMI3	A0A286ZMI3_PIG	Calsyntenin 1 OS=Sus scrofa OX=9823 GN=CLSTN1 PE=1 SV=2	14	14			0.958198	-1.52858	0.110104	2.88502	-2.04669	11.8178	11.2761	11.0224	10.3443	12.8956	10.2992	14.3021	12.0119	12.388	13.4252	10.4818	9.38586
A0A286ZKH3	A0A286ZKH3_PIG	Sepiapterin reductase OS=Sus scrofa OX=9823 GN=SPR PE=1 SV=2	2	2			0.948916	-1.03026	0.112482	2.04239	-2.02789	6.98868	7.98868	6.97728	6.71425	7.12928	11.3332	9.03892	7.7211	8.2854	11.2819	8.23362	9.57932
F1RVN1	F1RVN1_PIG	NADH dehydrogenase [ubiquinone] flavoprotein 1 mitochondrial OS=Sus scrofa OX=9823 GN=NDUFV1 PE=1 SV=1	2	2			0.94566	-2.29956	0.113329	4.92308	-2.02131	6.20945	6.16975	8.91886	8.90388	5.67159	8.24793	10.7649	8.70736	8.72451	10.0224	9.72962	6.98868
K7GPF5	K7GPF5_PIG	CD248 molecule OS=Sus scrofa OX=9823 GN=CD248 PE=4 SV=1	2	2			0.944846	0.797399	0.113541	0.575386	2.01966	9.29921	8.633	8.37938	8.2854	8.24317	9.71425	7.42626	8.37938	8.11374	8.41363	7.93664	8.81698
A0A287A8P3	A0A287A8P3_PIG	ER lipid raft associated 2 OS=Sus scrofa OX=9823 GN=ERLIN2 PE=1 SV=1	2	2			0.94459	-4.21313	0.113608	18.5472	-2.01914	5.76841	5.70443	5.29884	6.6865	5.11412	7.46761	10.6883	5.83864	12.8842	6.58388	5.17537	5.28314
I3LRH5	I3LRH5_PIG	Mammalian ependymin-related protein 1 OS=Sus scrofa OX=9823 GN=EPDR1 PE=1 SV=2	2	2			0.942508	-1.75592	0.114154	3.37742	-2.01494	10.2288	10.2046	8.07682	9.48583	9.18735	10.6439	12.2586	10.8138	10.7056	10.9069	10.6257	10.4615
Q8HZV3	TFR1_PIG	Transferrin receptor protein 1 OS=Sus scrofa OX=9823 GN=TFRC PE=2 SV=1	2	2			0.941134	-1.6976	0.114516	3.24361	-2.01216	5.93179	7.44294	5.868	6.96578	4.93058	7.45121	7.83289	7.11894	9.3837	5.59672	5.29563	5.43897
A0A5G2QJS5	A0A5G2QJS5_PIG	LRRcap domain-containing protein OS=Sus scrofa OX=9823 GN=ANP32A PE=1 SV=1	9	7			0.939549	-4.18835	0.114935	18.2314	-2.00896	8.48784	14.1984	8.27146	13.9748	12.9274	18.9229	12.9837	15.2622	15.2769	11.9766	7.49185	14.9246
A5GFY8	SERA_PIG	D-3-phosphoglycerate dehydrogenase OS=Sus scrofa OX=9823 GN=PHGDH PE=3 SV=1	5	5			0.927907	-2.4485	0.118057	5.45848	-1.98549	7.37504	8.26209	5.62005	6.42291	8.75489	7.96	11.4409	8.74819	8.41363	9.93664	5.49423	8.3966
A0A287BQ35	A0A287BQ35_PIG	Alpha-L-fucosidase OS=Sus scrofa OX=9823 GN=FUCA1 PE=1 SV=1	2	2			0.92769	-1.06168	0.118116	2.08736	-1.98506	8.70736	10.4717	9.19967	5.72078	6.89482	11.0835	10.7142	10.388	10.4615	9.62205	7.85175	9.0954
A0A287BNW9	A0A287BNW9_PIG	Cathepsin S OS=Sus scrofa OX=9823 GN=CTSS PE=1 SV=1	14	14			0.92412	1.15617	0.119091	0.448702	1.97787	15.2175	16.7471	15.0532	14.0701	14.5142	17.392	14.3987	14.1984	14.9522	15.1074	14.3373	16.5034
F2Z4Y1	F2Z4Y1_PIG	Tyrosine 3-monooxygenase/tryptophan 5-monooxygenase activation protein eta OS=Sus scrofa OX=9823 GN=YWHAH PE=1 SV=1	8	6			0.923133	2.20784	0.119362	0.216458	1.97589	14.0701	11.6484	14.8287	13.1548	12.9658	11.1228	10.6165	12.446	10.8611	11.4868	13.6883	11.4409
Q2EN81	ATPO_PIG	ATP synthase subunit O mitochondrial OS=Sus scrofa OX=9823 GN=ATP5PO PE=1 SV=1	5	5			0.917513	-2.27864	0.120917	4.8522	-1.96459	7.81378	7.88874	8.17493	8.25739	8.55842	8.92481	12.5289	8.84235	9.34207	9.50383	9.35094	9.17991
A0A5G2R599	A0A5G2R599_PIG	Alpha-L-fucosidase OS=Sus scrofa OX=9823 GN=FUCA2 PE=1 SV=1	4	4			0.914038	-1.25678	0.121888	2.38962	-1.95761	8.45943	10.0224	7.88874	7.02237	6.85798	9.91438	10.0362	10.1799	9.92481	11.0901	5.71973	9.42417
A0A286ZU91	A0A286ZU91_PIG	Vacuolar protein sorting-associated protein 35 OS=Sus scrofa OX=9823 GN=VPS35 PE=1 SV=1	3	3			0.909363	2.0231	0.123207	0.246029	1.94823	10.4919	8.98014	12.4893	6.67243	6.40769	10.2761	8.82018	8.20457	8.86728	9.02514	8.40939	8.87652
F1S431	F1S431_PIG	Alanine--tRNA ligase OS=Sus scrofa OX=9823 GN=AARS1 PE=1 SV=4	7	7			0.907539	2.93594	0.123726	0.130675	1.94457	14.4054	9.85331	14.1437	8.86419	10.2408	11.1984	9.2503	10.0224	10.3219	10.2644	10.5216	7.12928
A0A287BS06	A0A287BS06_PIG	Actin-like protein 3 OS=Sus scrofa OX=9823 GN=ACTR3 PE=1 SV=1	6	6			0.904164	1.95362	0.124691	0.258168	1.93781	12.7271	11.2348	13.2453	13.6325	13.3021	13.0362	9.57554	12.0634	9.70736	10.8218	9.19476	9.53722
A0A286ZND5	A0A286ZND5_PIG	Peroxiredoxin-1 OS=Sus scrofa OX=9823 GN=PRDX1 PE=1 SV=1	8	6			0.903177	-2.02981	0.124975	4.08351	-1.93583	10.8688	7.90087	10.6707	11.6073	12.1293	13.2318	12.6926	11.4818	11.3554	13.6883	11.2408	11.1799
Q29594	KCRB_PIG	Creatine kinase B-type OS=Sus scrofa OX=9823 GN=CKB PE=2 SV=2	11	11			0.902723	-2.79355	0.125106	6.93334	-1.93492	12.0901	9.24079	9.33316	10.6707	10.6883	14.2061	14.9792	11.1737	12.8918	16.2363	12.7228	12.2467
A0A287AD38	A0A287AD38_PIG	Tropomyosin 2 OS=Sus scrofa OX=9823 GN=TPM2 PE=1 SV=2	10	2			0.902361	1.8861	0.12521	0.270537	1.93419	9.36851	10.0362	9.76321	8.30834	9.92035	8.96867	9.71939	7.17991	6.61029	9.01959	8.8009	5.8802
A0A5G2QEL0	A0A5G2QEL0_PIG	Tetraspanin OS=Sus scrofa OX=9823 GN=CD81 PE=1 SV=1	3	3			0.901084	-2.33652	0.125579	5.05083	-1.93164	5.94017	9.91139	7.62936	5.62411	6.80735	11.2046	10.4818	9.41996	10.5887	8.79442	9.81858	9.96578
Q8HZJ6	SDC4_PIG	Syndecan-4 OS=Sus scrofa OX=9823 GN=SDC4 PE=2 SV=1	4	4			0.900081	-2.54507	0.125869	5.83636	-1.92963	7.74147	11.2935	9.33985	9.96578	9.04439	8.01681	13.6439	11.3718	10.9944	11.7482	11.9181	9.61287
A0A5G2QD51	A0A5G2QD51_PIG	Syntaxin 7 OS=Sus scrofa OX=9823 GN=STX7 PE=1 SV=1	2	2			0.898348	1.32094	0.126372	0.400274	1.92616	11.2877	11.7099	10.1033	9.15482	10.0901	10.6528	8.87652	9.69174	10.5699	10.4717	10.7566	9.74987
A0A287A8X8	A0A287A8X8_PIG	LRRcap domain-containing protein OS=Sus scrofa OX=9823 GN=NANS PE=1 SV=2	4	2			0.896386	2.60156	0.126945	0.16476	1.92223	13.279	13.1131	12.2703	7.30378	13.9106	7.27612	11.0498	12.0868	7.7211	9.37504	8.90689	11.7271
A0A480TAV6	A0A480TAV6_PIG	Protein FAM3C OS=Sus scrofa OX=9823 GN=FAM3C PE=1 SV=1	3	3			0.895282	-0.932503	0.127268	1.90858	-1.92003	8.45533	9.79116	9.9571	10.0498	9.64566	10.3443	10.1674	10.5118	10.3219	11.1737	11.933	11.6073
A0A287AII8	A0A287AII8_PIG	1 4-alpha-glucan branching enzyme 1 OS=Sus scrofa OX=9823 GN=GBE1 PE=1 SV=2	2	2			0.895135	-1.61234	0.127311	3.05747	-1.91973	5.67596	5.73326	5.45861	4.92283	5.17976	8.59619	6.79347	6.05961	8.85175	9.8933	8.49586	8.56224
A0A286ZXZ9	A0A286ZXZ9_PIG	Erythrocyte membrane protein band 4.1 like 2 OS=Sus scrofa OX=9823 GN=EPB41L2 PE=1 SV=1	9	9			0.892099	-1.48659	0.128204	2.80226	-1.91366	10.6883	9.77314	11.5265	10.8297	9.14466	10.4615	12.9293	10.9944	12.5241	9.224	10.1421	9.80574
A0A287A2X6	A0A287A2X6_PIG	Fructose transporter OS=Sus scrofa OX=9823 GN=SLC2A5 PE=1 SV=2	2	2			0.885619	-0.959414	0.130131	1.94452	-1.90072	8.3443	8.14975	9.27845	10.0498	9.85954	9.96578	8.86728	9.66711	10.1163	6.14568	10.1799	9.45121
A0A286ZL79	A0A286ZL79_PIG	Aldehyde dehydrogenase 7 family member A1 OS=Sus scrofa OX=9823 GN=ALDH7A1 PE=1 SV=2	2	2			0.881306	-1.48803	0.13143	2.80506	-1.89211	7.14975	5.49878	6.02449	6.85798	3.62059	9.10591	8.73132	6.59842	7.80735	5.29278	6.15381	6.41278
A0A287A7V3	A0A287A7V3_PIG	Beta-hexosaminidase OS=Sus scrofa OX=9823 GN=HEXA PE=1 SV=1	11	11			0.878851	-0.772287	0.132175	1.70798	-1.88722	13.7936	14.3373	13.5387	13.7313	14.0362	14.8337	14.0447	14.7471	15.1946	14.183	13.0684	13.9476
A0A287B7L9	A0A287B7L9_PIG	Multifunctional fusion protein OS=Sus scrofa OX=9823 GN=PKM PE=1 SV=1	28	4			0.876103	-1.77612	0.133014	3.42504	-1.88174	10.3443	12.7895	9.99435	11.8057	12.3219	15.2438	12.9996	12.1548	13.3021	14.0868	12.6257	12.697
A0A286ZRK2	A0A286ZRK2_PIG	ATPase Na+/K+ transporting subunit alpha 3 OS=Sus scrofa OX=9823 GN=ATP1A3 PE=1 SV=2	25	12			0.871494	-1.52223	0.134433	2.87235	-1.87256	11.2527	10.3554	11.4717	11.1674	11.5411	11.5651	14.0189	11.7056	11.9218	10.0084	13.1244	10.4615
Q9BDJ5	VNN1_PIG	Pantetheinase OS=Sus scrofa OX=9823 GN=VNN1 PE=1 SV=1	5	5			0.86883	-0.432242	0.13526	1.34933	-1.86725	13.3581	13.5387	13.6773	12.9549	16.1176	14.3092	13.5387	14.1033	14.2288	13.1923	13.0154	12.5627
I3L9V2	I3L9V2_PIG	Synaptic vesicle membrane protein VAT-1 homolog OS=Sus scrofa OX=9823 GN=VAT1 PE=1 SV=1	5	5			0.86734	-0.842867	0.135725	1.79361	-1.86429	10.1163	9.58496	9.67772	10.2288	9.77643	13.8435	10.944	9.80252	11.1611	12.4767	8.77808	11.7228
F1SFJ8	F1SFJ8_PIG	DnaJ homolog subfamily B member 11 OS=Sus scrofa OX=9823 GN=DNAJB11 PE=1 SV=1	2	2			0.865518	-2.16146	0.136296	4.47367	-1.86066	5.00354	7.55459	7.93074	8.79766	6.67243	7.18982	10.4094	8.224	8.33985	5.94647	6.91886	8.93958
A0A286ZSB5	A0A286ZSB5_PIG	15S Mg(2+)-ATPase p97 subunit OS=Sus scrofa OX=9823 GN=VCP PE=1 SV=2	16	16			0.861288	-0.943701	0.13763	1.92346	-1.85225	10.6257	11.0224	11.4409	11.3826	11.0014	13.3443	12.8416	11.7566	11.3219	13.6325	11.1033	12.4173
F1SEY1	F1SEY1_PIG	Alpha-mannosidase OS=Sus scrofa OX=9823 GN=MAN2B1 PE=1 SV=3	24	2			0.860354	-2.43164	0.137926	5.39506	-1.8504	5.79348	9.62022	5.88441	5.68064	5.84288	8.01681	8.80413	10.0224	9.76653	6.12707	6.1819	8.14466
Q29554	ECHA_PIG	Trifunctional enzyme subunit alpha mitochondrial OS=Sus scrofa OX=9823 GN=HADHA PE=2 SV=1	3	3			0.857561	-2.5834	0.138816	5.99351	-1.84485	5.55555	5.84397	5.86862	5.3831	8.50779	6.52997	10.4409	8.88264	5.69483	5.45615	9.67596	6.09555
P00339	LDHA_PIG	L-lactate dehydrogenase A chain OS=Sus scrofa OX=9823 GN=LDHA PE=1 SV=3	14	13			0.853378	-1.82253	0.140159	3.53701	-1.83654	11.9513	14.6439	12.3987	15.5018	13.2303	15.8509	13.7419	15.3684	15.3512	15.3615	14.0189	15.1556
A0A5G2QNT7	A0A5G2QNT7_PIG	NSF attachment protein alpha OS=Sus scrofa OX=9823 GN=NAPA PE=1 SV=1	2	2			0.848897	-0.492649	0.141613	1.40703	-1.82765	9.28771	9.6987	9.47978	8.82018	9.06609	9.80735	10.4615	9.79442	9.68825	9.43463	9.59246	9.65821
A0A287AFT5	A0A287AFT5_PIG	Collagen type XV alpha 1 chain OS=Sus scrofa OX=9823 GN=COL15A1 PE=1 SV=2	12	1			0.841119	-2.13255	0.144172	4.38492	-1.81224	8.45121	6.15987	9.75822	10.1923	9.19967	8.82972	9.76984	11.3106	9.6865	9.77643	9.75989	9.40939
F1RMJ4	F1RMJ4_PIG	Uncharacterized protein OS=Sus scrofa OX=9823 GN=IQGAP1 PE=1 SV=4	11	11			0.840614	-0.962658	0.14434	1.9489	-1.81124	10.5603	10.7398	9.46148	8.27612	9.2384	12.9996	10.6618	11.1228	11.865	9.77972	10.4512	10.7649
A0A286ZS69	A0A286ZS69_PIG	Proteasome subunit beta OS=Sus scrofa OX=9823 GN=PSMB2 PE=1 SV=2	2	2			0.838903	-1.73743	0.14491	3.33441	-1.80785	7.40939	8.51964	5.58648	9.31741	11.1163	10.2408	8.38802	8.55842	9.78136	10.2761	8.69697	9.94398
A0A5G2QZH5	A0A5G2QZH5_PIG	Uncharacterized protein OS=Sus scrofa OX=9823 GN=PSMA2 PE=1 SV=1	3	3			0.837686	-0.910633	0.145316	1.87987	-1.80544	6.93074	7.10852	7.57743	9.84078	10.0634	10.8297	7.41785	7.93074	9	10.8688	11.3718	10.4094
F1S814	F1S814_PIG	Phosphoglucomutase 1 OS=Sus scrofa OX=9823 GN=PGM1 PE=1 SV=4	12	12			0.836355	1.55593	0.145762	0.340109	1.8028	13.0481	15.1946	15.6662	15.5746	12.3247	12.6684	13.6991	12.7586	12.7834	13.6883	12.3443	12.3498
F1SRC8	F1SRC8_PIG	C-type lectin domain family 3 member B OS=Sus scrofa OX=9823 GN=CLEC3B PE=1 SV=1	5	5			0.833578	-1.72157	0.146697	3.29795	-1.79731	9.62936	9.29462	8.91289	8.99718	9.76818	12.7503	12.769	9.58871	10.6439	10.6795	8.94251	9.6865
A0A5G2QZ85	A0A5G2QZ85_PIG	Interleukin enhancer binding factor 3 OS=Sus scrofa OX=9823 GN=ILF3 PE=1 SV=1	6	6			0.830543	-2.75253	0.147726	6.73898	-1.79131	5.59199	5.95545	5.67225	5.40525	5.09497	8.45943	11.1674	5.85865	8.45121	7.27612	5.73335	7.43463
A0A5K1U735	A0A5K1U735_PIG	Reticulon OS=Sus scrofa OX=9823 GN=RTN4 PE=1 SV=1	4	1			0.82895	-1.61288	0.148269	3.05862	-1.78815	5.25156	5.99169	5.70097	6.11629	5.73708	6.52513	8.10852	5.50944	8.16491	6.54844	5.84311	5.98197
A0A287AL94	A0A287AL94_PIG	Alpha-1 4 glucan phosphorylase OS=Sus scrofa OX=9823 GN=PYGL PE=1 SV=1	4	4			0.825381	1.60119	0.149492	0.329605	1.7811	10.1923	11.8727	11.2586	11.5362	11.584	11.2348	10.5507	8.04439	9.92481	9.66178	7.80735	10.4919
A0A5G2R3T8	A0A5G2R3T8_PIG	Proprotein convertase subtilisin/kexin type 1 inhibitor OS=Sus scrofa OX=9823 GN=PCSK1N PE=1 SV=1	2	2			0.825	-1.7221	0.149624	3.29916	-1.78035	5.51971	5.47769	5.77822	5.60112	5.36107	6.75489	9.02237	5.69072	7.22882	9.36851	5.52455	5.61197
A0A287A6N1	A0A287A6N1_PIG	RNA helicase OS=Sus scrofa OX=9823 GN=DHX9 PE=1 SV=1	3	3			0.822013	-1.23567	0.150656	2.35491	-1.77445	10.2408	9.87958	10.7228	9.90238	9.81218	9.06878	11.2408	10.5507	12.7586	9.13699	11.3987	9.79442
A0A5G2QI52	A0A5G2QI52_PIG	Calcineurin-like phosphoesterase domain-containing protein 1 OS=Sus scrofa OX=9823 GN=CPPED1 PE=1 SV=1	2	2			0.820753	1.05297	0.151094	0.481975	1.77196	10.2408	11.6839	10.3772	9.27845	10.2527	10.8297	8.96578	10.1548	10.0224	9.80413	9.85643	10.2992
A0A5G2Q7R0	A0A5G2Q7R0_PIG	Uncharacterized protein OS=Sus scrofa OX=9823 GN=COL6A1 PE=1 SV=1	24	24			0.818566	-1.30305	0.151857	2.4675	-1.76764	12.8727	14.6269	12.2906	12.1548	12.464	14.6382	14.6718	14.1357	14.8918	13.6773	12.0768	13.2318
A0A287A6Y9	A0A287A6Y9_PIG	Tubulin beta chain OS=Sus scrofa OX=9823 GN=LOC100624785 PE=1 SV=2	17	1			0.818324	-2.84039	0.151941	7.16214	-1.76716	6.07682	5.28357	4.24031	6.28355	7.34873	6.55612	11.0224	7.03342	6.06609	8.31741	6.76818	5.31107
A0PFK7	CAPZB_PIG	F-actin-capping protein subunit beta OS=Sus scrofa OX=9823 GN=CAPZB PE=2 SV=1	6	6			0.818085	-1.80324	0.152025	3.49003	-1.76669	6.74147	8.27612	6.03122	9.18239	5.25659	10.9873	9.00282	7.39232	10.0634	10.0362	7.34873	8.77808
A0A287AM88	A0A287AM88_PIG	Lysyl oxidase homolog OS=Sus scrofa OX=9823 GN=LOXL2 PE=3 SV=2	7	1			0.817129	-1.71638	0.15236	3.28611	-1.76481	5.87454	5.87287	5.70121	5.44059	5.34029	6.12309	6.86734	6.2854	9.44501	5.64778	5.71414	5.2654
A0A286ZK74	A0A286ZK74_PIG	RRM domain-containing protein OS=Sus scrofa OX=9823 GN=HNRNPC PE=1 SV=1	4	4			0.816157	-3.11112	0.152701	8.64053	-1.76289	5.6936	5.61174	6.21254	5.359	8.52356	6.9542	11.7895	9.31741	5.74429	6.26321	5.64029	5.50305
A0A5G2QH97	A0A5G2QH97_PIG	Voltage-dependent anion-selective channel protein 3 OS=Sus scrofa OX=9823 GN=VDAC3 PE=1 SV=1	2	2			0.814964	-2.14777	0.153121	4.43142	-1.76053	5.90742	5.9331	6.74147	6.97728	6.75489	6.33312	10.3106	8.51175	6.20294	7.09803	5.16931	7.25739
Q29092	ENPL_PIG	Endoplasmin OS=Sus scrofa OX=9823 GN=HSP90B1 PE=2 SV=3	24	22			0.809237	-2.09405	0.155154	4.26945	-1.74924	10.6707	12.0396	11.1421	12.0396	10.9801	11.6839	14.9703	11.1984	13.9658	12.1768	11.388	12.3826
A0A287A1G6	A0A287A1G6_PIG	Hexokinase OS=Sus scrofa OX=9823 GN=HK1 PE=1 SV=2	14	14			0.809029	-2.18252	0.155228	4.53946	-1.74883	10.5018	10.9873	11.5981	11.5216	10.8918	11.8258	13.1098	11.1737	15.3512	11.9694	10.8455	10.3443
F2Z5G8	F2Z5G8_PIG	40S ribosomal protein S25 OS=Sus scrofa OX=9823 GN=RPS25 PE=1 SV=3	3	3			0.807393	-0.92836	0.155814	1.90311	-1.7456	9.19967	9.71253	9.93811	9.83763	10.1293	9.6865	11.5118	10.1293	9.99435	10.7482	10.1674	11.4969
P63246	RACK1_PIG	Receptor of activated protein C kinase 1 OS=Sus scrofa OX=9823 GN=RACK1 PE=1 SV=3	12	12			0.807058	-1.03012	0.155934	2.04219	-1.74495	11.1674	10.4818	10.6073	11.4919	11.0701	12.8376	12.8258	10.9513	11.5699	12.9069	11.4409	11.2877
Q9GL01	RPN2_PIG	Dolichyl-diphosphooligosaccharide--protein glycosyltransferase subunit 2 OS=Sus scrofa OX=9823 GN=RPN2 PE=2 SV=1	2	2			0.803079	-2.59286	0.15737	6.03293	-1.73711	5.91009	5.37851	5.89682	5.43911	5.7043	6.67243	10.1674	5.38933	9.40727	6.09472	5.9404	6.80735
O46427	CATH_PIG	Pro-cathepsin H OS=Sus scrofa OX=9823 GN=CTSH PE=1 SV=1	14	14			0.801178	-1.13968	0.15806	2.20332	-1.73336	12.6165	13.6883	11.4564	10.9873	11.3163	15.6662	13.7524	13.4893	13.9385	13.6662	12.6904	13.1658
A0A286ZPD7	A0A286ZPD7_PIG	Transmembrane emp24 domain-containing protein 7 OS=Sus scrofa OX=9823 GN=TMED7 PE=1 SV=1	3	3			0.797301	-2.18344	0.159477	4.54235	-1.72573	8.56986	7.43463	7.2384	7.97154	7.98868	6.70044	12.3134	8.56986	8.90989	5.12928	8.18488	8.34873
Q9XT90	MMP14_PIG	Matrix metalloproteinase-14 OS=Sus scrofa OX=9823 GN=MMP14 PE=2 SV=1	2	2			0.794537	-1.3302	0.160496	2.51438	-1.72029	5.16658	5.28895	5.73983	8.43879	5.35887	12.2076	8.0607	5.45286	6.67243	9.7364	8.04985	10.3332
A0A287A1S6	A0A287A1S6_PIG	Collagen alpha-1(I) chain preproprotein OS=Sus scrofa OX=9823 GN=COL1A1 PE=1 SV=1	31	30			0.787913	-1.21248	0.162962	2.31736	-1.70726	13.2152	12.8956	13.0868	12.9144	13.3987	13.5387	15.6096	13.2152	14.0102	13.6551	12.4691	12.9293
A0A286ZUK6	A0A286ZUK6_PIG	GDP-4-keto-6-deoxy-D-mannose-3 5-epimerase-4-reductase OS=Sus scrofa OX=9823 GN=GFUS PE=1 SV=1	2	2			0.787333	0.825963	0.16318	0.564106	1.70612	10.4409	10.42	10.6883	10.0084	10.0498	9.63662	10.4615	9.78953	8.82018	9.87958	11.1421	9.86419
A0A287AZ79	A0A287AZ79_PIG	AP complex subunit beta OS=Sus scrofa OX=9823 GN=AP2B1 PE=1 SV=2	2	2			0.785556	-1.78991	0.163849	3.45793	-1.70263	8.41785	5.42023	6.20555	7.39232	8.25267	10.3554	9.56224	8.00562	7.84549	9.49985	6.38543	8.55075
A0A5G2Q895	A0A5G2Q895_PIG	Protein disulfide-isomerase A6 OS=Sus scrofa OX=9823 GN=PDIA6 PE=1 SV=1	7	7			0.782496	-2.28739	0.165008	4.88172	-1.69662	7.50779	6.98868	8.96867	9.75489	9.85487	10.0768	12.2615	8.07146	9.99435	11.42	10.0224	10.5411
A0A287AXI8	A0A287AXI8_PIG	Follistatin like 3 OS=Sus scrofa OX=9823 GN=FSTL3 PE=4 SV=1	2	2			0.779736	-1.88782	0.16606	3.70076	-1.6912	5.74451	6.25696	5.7517	5.27357	4.93045	6.14161	9.77643	5.96073	7.67948	6.07487	5.7568	5.10395
Q9N0F1	ODO2_PIG	Dihydrolipoyllysine-residue succinyltransferase component of 2-oxoglutarate dehydrogenase complex mitochondrial OS=Sus scrofa OX=9823 GN=DLST PE=1 SV=1	3	3			0.772845	-1.21887	0.168716	2.32764	-1.67767	9.37938	9.71253	9.74147	10.4094	10.6257	9.0607	12.2615	10.1923	10.0362	8.97728	9.83763	9.71081
A0A287AKJ2	A0A287AKJ2_PIG	Nidogen 2 OS=Sus scrofa OX=9823 GN=NID2 PE=1 SV=1	13	13			0.765025	-0.423943	0.171781	1.34159	-1.66233	12.7916	12.0327	12.1923	10.4094	10.7566	12.8784	12.628	12.9766	12.6839	11.6348	11.3772	11.5793
A0A5G2QBV8	A0A5G2QBV8_PIG	Fibroblast activation protein alpha OS=Sus scrofa OX=9823 GN=FAP PE=1 SV=1	2	2			0.764765	1.01035	0.171884	0.496426	1.66182	8.9542	8.64024	9.09011	7.91289	7.97154	5.63517	6.85798	7.88264	8.91289	5.74147	5.70336	8.33539
A0A287BAK2	A0A287BAK2_PIG	Carboxypeptidase Q OS=Sus scrofa OX=9823 GN=CPQ PE=1 SV=1	6	6			0.764071	-1.59893	0.172159	3.02919	-1.66046	9.74651	11.7524	8.82018	6.62498	8.83605	11.2819	10.8842	11.944	12.2877	9.99435	9.57554	9.98014
A0A286ZY29	A0A286ZY29_PIG	Lactadherin OS=Sus scrofa OX=9823 GN=MFGE8 PE=1 SV=1	7	7			0.761657	-1.27856	0.173118	2.42597	-1.65573	7.8009	10.0498	10.1033	10.2644	10.0768	12.8258	10.7649	10.7142	10.3106	9.42417	9.16992	8.24317
A0A286ZRX8	A0A286ZRX8_PIG	Filamin C OS=Sus scrofa OX=9823 GN=FLNC PE=1 SV=1	4	2			0.759867	-2.09087	0.173833	4.26005	-1.65222	5.53987	5.67923	5.17874	5.87283	5.03646	6.85798	9.47776	5.19272	8	8.91886	7.13955	5.55841
A0A287ASU4	A0A287ASU4_PIG	40S ribosomal protein S2 OS=Sus scrofa OX=9823 GN=RPS2 PE=1 SV=1	4	4			0.758753	-2.52508	0.17428	5.75605	-1.65004	6.29278	5.59395	5.39747	5.70735	6.74147	8.93664	10.9513	5.73823	8.16992	7.56224	8.52356	5.63623
Q9MZ16	VDAC1_PIG	Voltage-dependent anion-selective channel protein 1 OS=Sus scrofa OX=9823 GN=VDAC1 PE=2 SV=3	9	8			0.755536	-2.90316	0.175576	7.48063	-1.64374	9.31515	11.0701	10.9944	8.56224	7.93074	8.9629	14.6439	10.0498	15.3954	9.89482	10.944	17.1357
A0A286ZT82	A0A286ZT82_PIG	Transgelin OS=Sus scrofa OX=9823 GN=TAGLN PE=1 SV=1	6	6			0.753817	0.63875	0.176272	0.642269	1.64037	12.464	12.7524	13.0119	13.3304	12.7916	12.8297	11.5018	12.0768	12.7334	13.1309	13.3021	12.6165
A0A287AH85	A0A287AH85_PIG	Adenylate kinase 2 mitochondrial OS=Sus scrofa OX=9823 GN=AK2 PE=1 SV=1	2	2			0.753722	1.51309	0.17631	0.35036	1.64018	10.7313	12.3526	9.75322	9.64386	10.2761	10.4512	10.0224	8.3837	9.89178	10.7731	9.75489	9.47978
A0A287BF97	A0A287BF97_PIG	Uncharacterized protein OS=Sus scrofa OX=9823 GN=EEF1D PE=1 SV=2	2	2			0.753107	-1.59336	0.17656	3.01751	-1.63898	6.59842	8.86419	8.14975	7.03342	8.88874	9.633	10.7649	8.33985	9.28771	7.60733	3.44626	8.74819
A0A5G2QXY7	A0A5G2QXY7_PIG	Peptidylprolyl isomerase OS=Sus scrofa OX=9823 GN=FKBP1A PE=1 SV=1	2	2			0.749347	0.512172	0.178096	0.701166	1.63162	10.2167	9.47978	10.3772	10.5314	10.3987	10.3443	9.30378	9.8009	9.43254	9.65285	10.8533	10.2167
A0A480M584	A0A480M584_PIG	Procollagen-lysine 5-dioxygenase OS=Sus scrofa OX=9823 GN=PLOD1 PE=1 SV=1	9	9			0.748923	-0.609577	0.178269	1.52581	-1.63079	12.6707	11.7936	12.584	8.82655	11.3934	13.1784	12.6506	12.7752	13.4512	11.3554	12.3799	11.9658
A0A286ZQI5	A0A286ZQI5_PIG	Uncharacterized protein OS=Sus scrofa OX=9823 GN=CHL1 PE=1 SV=1	5	5			0.747814	-1.41798	0.178725	2.67211	-1.62862	8.07682	7.40939	8.57365	9.11374	8.15987	6.28799	10.5216	7.87036	9.92184	9.0634	10.1674	5.80993
A0A5G2RAJ8	A0A5G2RAJ8_PIG	Malic enzyme OS=Sus scrofa OX=9823 GN=ME1 PE=1 SV=1	14	14			0.747532	0.85859	0.178841	0.551491	1.62807	11.9622	12.6618	13.3718	12.1389	11.9908	13.3443	11.7356	11.2644	12.42	13.5627	14.5387	12.7271
A0A5G2RFE7	A0A5G2RFE7_PIG	Uncharacterized protein OS=Sus scrofa OX=9823 GN=PTMA PE=1 SV=1	3	3			0.747049	-2.48227	0.17904	5.58776	-1.62712	6.09342	5.58819	5.4662	5.35098	5.56459	6.29038	11.0154	7.74819	5.83101	6.25322	5.71616	5.46564
A0A5G2QZC6	A0A5G2QZC6_PIG	UBC core domain-containing protein OS=Sus scrofa OX=9823 GN=UBE2N PE=1 SV=1	2	2			0.746581	-2.09668	0.179233	4.27724	-1.62621	9.02237	5.17433	8.96867	8.48784	8.72451	9.37721	10.1421	9.45533	9.85798	11.8918	9.73132	7.87652
A0A480V9A7	A0A480V9A7_PIG	GATOR complex protein SEC13 OS=Sus scrofa OX=9823 GN=SEC13 PE=1 SV=1	2	2			0.745034	-1.37461	0.179873	2.59298	-1.62318	5.27426	6.24982	6.29094	5.72799	7.27612	11.0498	7.24793	8.69349	5.99743	8.61839	5.44114	5.5696
A0A5G2QNL3	A0A5G2QNL3_PIG	Transketolase OS=Sus scrofa OX=9823 GN=TKT PE=1 SV=1	17	17			0.74471	-1.2915	0.180007	2.44782	-1.62254	11.5068	10.3332	11.7398	12.0119	12.0327	15.3987	13.5981	11.2935	12.5627	14.6607	12.7292	12.7207
F1SS26	F1SS26_PIG	Thrombospondin 1 OS=Sus scrofa OX=9823 GN=THBS1 PE=1 SV=2	49	48			0.742241	-1.78364	0.181034	3.44294	-1.61771	15.1236	13.1066	13.7313	13.9106	13.5746	16.24	17.624	14.7731	14.9153	14.9246	13.3853	14.0189
A0A287AJL0	A0A287AJL0_PIG	USO1 vesicle transport factor OS=Sus scrofa OX=9823 GN=USO1 PE=1 SV=2	2	2			0.738288	1.23067	0.182689	0.42612	1.60998	7.7211	8.224	8.11894	7.36632	7.74819	7.92481	6.34163	5.77773	8.25267	7.70736	8.18982	7.54689
A0A286ZS77	A0A286ZS77_PIG	Basigin OS=Sus scrofa OX=9823 GN=BSG PE=1 SV=1	6	6			0.735364	-2.14934	0.183923	4.43625	-1.60426	12.9567	9.87805	13.0206	14.8918	14.726	11.0154	12.412	14.8088	15.0826	13.7419	12.3663	10.8376
A0A5G2QZU7	A0A5G2QZU7_PIG	Sodium/potassium-transporting ATPase subunit alpha OS=Sus scrofa OX=9823 GN=ATP1A1 PE=1 SV=1	25	12			0.734901	-1.78375	0.184119	3.4432	-1.60336	10.0224	10.9366	10.6795	10.7142	10.1799	13.3443	13.7628	10.2167	13.0102	5.70321	6.84549	12.9125
Q5S1S4	CAH3_PIG	Carbonic anhydrase 3 OS=Sus scrofa OX=9823 GN=CA3 PE=2 SV=3	3	3			0.733749	-2.1784	0.184608	4.52651	-1.60111	6.51412	6.20999	8.46352	9.60548	5.65535	5.95866	11.388	8.94251	7.39232	9.87958	10.3332	5.27252
A0A287A391	A0A287A391_PIG	Elongation factor 1-alpha OS=Sus scrofa OX=9823 GN=EEF1A1 PE=1 SV=2	7	7			0.730418	-1.71857	0.18603	3.2911	-1.5946	11.6573	9.98014	11.1923	11.1421	11.8017	13.2213	14.508	11.3163	12.1611	12.4173	10.6618	9.87191
A0A287BRY9	A0A287BRY9_PIG	Uncharacterized protein OS=Sus scrofa OX=9823 GN=MDK PE=3 SV=1	3	3			0.729502	-2.18386	0.186422	4.54368	-1.59281	6.17991	9.10852	6.76818	5.03528	10.0768	6.51632	11.3663	9.47371	7.76818	5.88441	8.84862	6.53138
O02705	HS90A_PIG	Heat shock protein HSP 90-alpha OS=Sus scrofa OX=9823 GN=HSP90AA1 PE=2 SV=3	35	21			0.724925	-1.85063	0.188397	3.60658	-1.58386	11.7649	11.8178	11.9944	11.8017	12.0634	14.6662	15.9948	12.1611	12.973	14.4512	12.2046	12.8823
A0A287BMG2	A0A287BMG2_PIG	Very-long-chain enoyl-CoA reductase OS=Sus scrofa OX=9823 GN=TECR PE=1 SV=2	2	2			0.722699	-2.17818	0.189366	4.52582	-1.57952	5.6143	5.84116	6.03497	5.9252	8.24317	6.75489	10.3554	5.59816	8.07146	6.29045	6.41954	5.83074
A0A287A365	A0A287A365_PIG	G protein subunit beta 4 OS=Sus scrofa OX=9823 GN=GNB4 PE=1 SV=1	2	1			0.721611	-0.726346	0.189841	1.65444	-1.57739	5.74685	6.1639	5.89738	5.87644	5.30542	9.60918	7.24288	5.7901	6.9542	6.53949	8.62936	7.53138
F6QA08	F6QA08_PIG	Protein disulfide-isomerase OS=Sus scrofa OX=9823 GN=PDIA3 PE=1 SV=1	16	16			0.721193	-1.65868	0.190023	3.15728	-1.57658	11.7773	11.6751	10.6618	12.2318	12.2137	13.5265	15.0014	11.8842	12.2046	12.3745	11.9979	12.0802
A0A287B883	A0A287B883_PIG	Uncharacterized protein OS=Sus scrofa OX=9823 GN=PTMS PE=1 SV=2	2	2			0.720792	-2.88835	0.190199	7.40423	-1.57579	6.89482	5.26432	7.06609	8.27612	7.97728	9.51175	12.5459	6.58946	8.75489	10.0901	9.62388	7.49985
A0A5K1UAQ7	A0A5K1UAQ7_PIG	Fatty acid binding protein 7 OS=Sus scrofa OX=9823 GN=FABP7 PE=1 SV=1	2	2			0.718506	-1.57429	0.191203	2.97789	-1.57133	5.50517	5.49035	5.77431	4.97879	5.13102	6.24492	8.79766	5.35519	7.33985	9.36851	8.01123	7.96578
A0A5G2RLP2	A0A5G2RLP2_PIG	Galectin-3-binding protein OS=Sus scrofa OX=9823 GN=LGALS3BP PE=4 SV=1	14	14			0.717855	-1.4546	0.19149	2.74081	-1.57006	13.1768	15.3478	13.5265	14.3233	13.9012	14.92	14.1984	16.0847	16.1317	13.1309	13.9658	14.887
A0A5G2R860	A0A5G2R860_PIG	72 kDa gelatinase OS=Sus scrofa OX=9823 GN=MMP2 PE=1 SV=1	12	12			0.717663	-1.10286	0.191574	2.1478	-1.56968	12.5314	12.3387	12.8975	10.7056	10.8611	13.3443	12.3987	13.9567	14.7207	12.1033	10.4409	13.4512
A0A287A908	A0A287A908_PIG	Retinol-binding protein 3 OS=Sus scrofa OX=9823 GN=RBP3 PE=1 SV=1	8	8			0.716922	1.04546	0.191901	0.48449	1.56824	11.6439	11.5411	11.9144	5.42962	8.10852	9.99435	11.9658	9.92035	10.0768	10.4818	10.3987	9.84235
A0A287ALP4	A0A287ALP4_PIG	Cadherin-13 OS=Sus scrofa OX=9823 GN=CDH13 PE=1 SV=1	4	4			0.70778	-0.767354	0.195984	1.70215	-1.55039	9.18982	8.54689	10.0768	10.1674	9.30606	9.40727	9.8857	9.75822	10.4717	9.17991	10.2992	10.2167
Q2YGT9	RL6_PIG	60S ribosomal protein L6 OS=Sus scrofa OX=9823 GN=RPL6 PE=1 SV=3	4	4			0.705255	-1.78323	0.197126	3.44196	-1.54547	6.29278	7.86419	5.93736	5.05713	5.15474	10.7228	10.42	7.15987	7.86419	7.40088	5.65097	6.08359
A5D9N3	A5D9N3_PIG	Allograft inflammatory factor 1 OS=Sus scrofa OX=9823 GN=AIF1 PE=1 SV=1	2	2			0.704576	1.14847	0.197435	0.451103	1.54414	7.30378	8.62205	6.45615	5.43101	5.22469	11.0293	7.09803	5.84768	5.99087	6.28742	6.20552	7.55459
F1S3E7	F1S3E7_PIG	Calretinin OS=Sus scrofa OX=9823 GN=CALB2 PE=1 SV=2	2	2			0.702799	2.24087	0.198244	0.211559	1.54067	9.31967	5.59171	10.1033	8.5157	8.45121	5.69488	6.93431	5.57853	5.77924	10.5793	10.3443	6.21529
A0A286ZN24	A0A286ZN24_PIG	Inter-alpha-trypsin inhibitor heavy chain H4 OS=Sus scrofa OX=9823 GN=ITIH4 PE=1 SV=2	8	8			0.702658	-0.383036	0.198309	1.30408	-1.5404	12.9348	12.7773	13.2877	11.8057	13.0515	14.4893	13.2877	13.0984	13.7628	15.0701	11.7649	11.5934
A0A286ZP85	A0A286ZP85_PIG	Eukaryotic translation initiation factor 3 subunit C OS=Sus scrofa OX=9823 GN=LOC110260088 PE=3 SV=1	5	5			0.700893	-1.13175	0.199116	2.19124	-1.53696	8.60733	9.6987	9.09803	8.82018	9.06609	9.5812	11.5934	9.51767	9.68825	9.13955	9.39232	9.65821
A0A5G2R9A9	A0A5G2R9A9_PIG	Profilin OS=Sus scrofa OX=9823 GN=PFN1 PE=1 SV=1	7	7			0.699839	0.445606	0.1996	0.734276	1.5349	14.1752	14.6495	14.0014	15.0447	15.4318	16.3021	13.5142	13.7313	14.2438	16.0764	15.691	15.7018
A0A287AA21	A0A287AA21_PIG	Enoyl-CoA hydratase mitochondrial OS=Sus scrofa OX=9823 GN=ECHS1 PE=1 SV=2	3	3			0.698945	-2.03984	0.200012	4.112	-1.53316	6.56834	8.37069	6.17393	7.83289	8.22882	8.74483	11.0224	9.15482	7.05528	8.79116	7.73471	7.12928
A0A286ZJK1	A0A286ZJK1_PIG	Uncharacterized protein OS=Sus scrofa OX=9823 GN=CFH PE=1 SV=2	3	3			0.698833	0.580721	0.200063	0.66863	1.53294	10.1799	11.2586	10.5018	8.11374	10.0362	11.1098	10.4717	9.84078	9.8857	11.2935	8.52356	12.043
A0A287B836	A0A287B836_PIG	Lysosomal associated membrane protein 2 OS=Sus scrofa OX=9823 GN=LAMP2 PE=1 SV=1	2	2			0.697587	-0.885097	0.200638	1.84689	-1.53051	9.24793	7.61471	9.224	7.56986	9.13186	10.9069	9.73978	9.17243	9.82972	9.81858	7.15987	9.74819
A0A5K1UE53	A0A5K1UE53_PIG	Serpin family G member 1 OS=Sus scrofa OX=9823 GN=SERPING1 PE=1 SV=1	6	6			0.695111	-1.64732	0.201785	3.13251	-1.52568	11.2408	11.9031	9.99435	10.4818	10.4919	11.9801	10.8688	13.3581	13.8533	12.1228	10.1674	11.3554
A0A5G2QNC6	A0A5G2QNC6_PIG	Ubiquitin carboxyl-terminal hydrolase OS=Sus scrofa OX=9823 GN=UCHL3 PE=1 SV=1	3	3			0.692393	-2.27246	0.203052	4.83146	-1.52038	5.67484	9.99435	5.47953	9.71768	8.03342	9.60918	9.08746	9.05528	9.82337	11.0224	11.2348	9.40088
A0A5G2R4G6	A0A5G2R4G6_PIG	Aldehyde dehydrogenase 1 family member A1 OS=Sus scrofa OX=9823 GN=ALDH1A1 PE=1 SV=1	8	8			0.691425	-0.720107	0.203505	1.6473	-1.51849	9.52552	10.3987	8.87344	9.86419	9.8392	10.1674	10.1799	10.1163	10.6618	12.9144	11.9256	11.6795
F1RQI0	F1RQI0_PIG	Collagen type XII alpha 1 chain OS=Sus scrofa OX=9823 GN=COL12A1 PE=1 SV=3	46	46			0.690567	-1.43171	0.203907	2.69766	-1.51682	12.5118	12.1768	12.7185	12.1799	11.0014	13.4512	15.7073	12.6096	13.3853	12.0224	12.6991	11.7566
B8XTR1	B8XTR1_PIG	1-acyl-sn-glycerol-3-phosphate acyltransferase gamma isoform X1 OS=Sus scrofa OX=9823 GN=AGPAT3 PE=1 SV=1	2	2			0.685202	-0.638355	0.206442	1.55655	-1.50636	8.29921	8.52356	8.9629	9.07414	9.16239	9.61655	9.98014	8.77808	8.94251	9.95128	9.75154	8.99152
A0A287A402	A0A287A402_PIG	Core histone macro-H2A OS=Sus scrofa OX=9823 GN=MACROH2A1 PE=1 SV=1	5	5			0.684328	-3.40519	0.206858	10.5941	-1.50466	5.39939	5.37507	5.61124	8.87344	8.17493	10.2288	13.1737	5.51469	7.91289	10.1548	8.6865	8.27612
A0A287AFQ9	A0A287AFQ9_PIG	Glial fibrillary acidic protein OS=Sus scrofa OX=9823 GN=GFAP PE=1 SV=1	18	15			0.684177	-1.1188	0.20693	2.17166	-1.50437	12.3608	12.1954	12.9837	12.3526	12.7711	13.0276	14.7987	12.3663	13.7313	14.9792	12.9088	13.0984
A0A287AKH1	A0A287AKH1_PIG	Matrix remodeling-associated protein 8 OS=Sus scrofa OX=9823 GN=MXRA8 PE=4 SV=1	2	2			0.683939	-1.58506	0.207043	3.0002	-1.5039	5.86542	8.26209	5.41956	5.4658	8.29002	5.03562	7.65821	7.40088	9.24317	6.27053	8.35755	5.45788
A0A286ZWS0	A0A286ZWS0_PIG	SH3 domain-binding glutamic acid-rich-like protein OS=Sus scrofa OX=9823 GN=SH3BGRL3 PE=1 SV=1	2	2			0.681188	0.697808	0.208359	0.616508	1.49854	10.6795	10.1163	10.6795	11.0293	10.2527	11.4818	10.5981	9.14721	9.63662	11.2992	12.8057	11.4666
A0A287A4Z2	A0A287A4Z2_PIG	Superoxide dismutase OS=Sus scrofa OX=9823 GN=SOD2 PE=1 SV=2	4	4			0.680414	2.42545	0.208731	0.186152	1.49703	10.4512	10.5018	10.2046	8.83289	8.87652	10.1163	10.7566	5.15318	7.97154	9.14721	9.89482	9.37069
A0A287ADJ2	A0A287ADJ2_PIG	75 kDa glucose-regulated protein OS=Sus scrofa OX=9823 GN=HSPA9 PE=1 SV=1	15	15			0.679416	-1.31975	0.209211	2.49623	-1.49509	10.1163	11.9622	12.4014	9.71939	12.4435	12.6096	13.863	12.4893	12.0868	8.94544	9.42626	12.2378
A0A286ZMW3	A0A286ZMW3_PIG	HGF activator OS=Sus scrofa OX=9823 GN=HGFAC PE=1 SV=2	6	6			0.679139	0.556313	0.209344	0.680038	1.49455	11.973	12.5411	12.0868	12.3247	12.2438	11.8688	10.9873	12.0154	11.9293	12.2527	11.6165	12.0802
A5GFX6	A5GFX6_PIG	Tubulin beta chain OS=Sus scrofa OX=9823 GN=TUBB1 PE=1 SV=1	3	1			0.67732	1.28261	0.210223	0.411051	1.491	11.0634	8.81378	10.42	7.70736	10.0084	9.11374	8.05528	9.86264	8.53138	9.17243	5.62352	7.08746
A0A287AGJ3	A0A287AGJ3_PIG	Branched-chain-amino-acid aminotransferase mitochondrial OS=Sus scrofa OX=9823 GN=BCAT2 PE=1 SV=2	2	2			0.675183	1.88417	0.21126	0.2709	1.48684	10.1674	9.37504	10.1548	11.7228	11.6073	11.9144	10.388	6.20555	7.45121	10.7649	11.4252	10.8688
A0A287AHJ8	A0A287AHJ8_PIG	Syntaxin 3 OS=Sus scrofa OX=9823 GN=STX3 PE=1 SV=1	4	4			0.674612	2.28296	0.211538	0.205476	1.48573	13.3021	12.863	13.9106	14.2213	13.8138	13.6991	11.2408	13.5981	8.38802	13.3987	14.0617	7.40088
A0A287ADP4	A0A287ADP4_PIG	Amino acid transporter OS=Sus scrofa OX=9823 GN=SLC1A3 PE=1 SV=1	2	2			0.674128	-2.38405	0.211774	5.22	-1.48478	5.94856	4.60288	7.33092	6.3147	6.55766	6.23294	10.7731	5.926	8.33539	6.26035	8.21917	5.52669
A0A5G2QW46	A0A5G2QW46_PIG	Peptidase D OS=Sus scrofa OX=9823 GN=PEPD PE=1 SV=1	13	13			0.671639	2.06779	0.212991	0.238525	1.47994	15.9316	12.2615	11.5411	12.3247	11.8337	13.6551	10.5887	11.2408	11.7013	12.2906	13.7731	13.6096
A0A286ZJD8	A0A286ZJD8_PIG	Dipeptidyl peptidase 7 OS=Sus scrofa OX=9823 GN=DPP7 PE=1 SV=2	5	5			0.668726	-3.30438	0.214424	9.8791	-1.47426	5.1334	11.7524	5.03562	5.64674	6.89482	11.3332	10.0362	10.9218	10.8765	9.74651	9.88111	10.9144
A0A5G2QVV6	A0A5G2QVV6_PIG	GM2 ganglioside activator OS=Sus scrofa OX=9823 GN=GM2A PE=1 SV=1	2	2			0.665701	-2.75963	0.215923	6.77223	-1.46837	9.67243	5.55209	5.31459	5.34273	8.44708	13.3163	7.72792	9.14975	11.9403	11.3608	4.86863	5.73142
Q9TSX9	PRDX6_PIG	Peroxiredoxin-6 OS=Sus scrofa OX=9823 GN=PRDX6 PE=2 SV=3	6	6			0.66399	-1.01502	0.216775	2.02093	-1.46503	9.42417	10.9873	11.4717	11.1674	11.2992	12.5579	12.2378	11.1737	11.5167	12.9012	12.1674	11.4305
P35624	TIMP1_PIG	Metalloproteinase inhibitor 1 OS=Sus scrofa OX=9823 GN=TIMP1 PE=2 SV=2	5	5			0.663883	-0.568284	0.216829	1.48276	-1.46483	14.4186	13.3718	13.9385	8.14975	8.73132	13.9012	13.9926	14.7046	14.7366	13.8037	12.6926	13.464
A0A5G2R6T7	A0A5G2R6T7_PIG	Uncharacterized protein OS=Sus scrofa OX=9823 GN=ACTN1 PE=1 SV=1	42	27			0.660892	-0.46332	0.218327	1.37871	-1.459	14.392	14.3581	14.5627	14.8088	15.2622	15.997	14.3987	14.8337	15.4704	15.5657	15.3512	15.768
Q710C4	SAHH_PIG	Adenosylhomocysteinase OS=Sus scrofa OX=9823 GN=AHCY PE=3 SV=3	7	7			0.660553	-0.490256	0.218498	1.40469	-1.45834	11.043	10.5216	10.1293	9.7039	10.0084	12.3163	11.4615	10.7814	10.9218	12.4742	11.0224	9.86109
A0A287A8T0	A0A287A8T0_PIG	Ribosomal protein L7 OS=Sus scrofa OX=9823 GN=RPL7 PE=1 SV=2	2	2			0.66035	-2.40743	0.2186	5.30528	-1.45794	5.49026	6.11351	5.68711	5.48304	5.13946	6.17221	11.1984	7.75489	5.55984	6.41957	5.50166	5.8591
A0A287BFF4	A0A287BFF4_PIG	Glutaminase OS=Sus scrofa OX=9823 GN=GLS PE=1 SV=1	5	5			0.660177	-2.36963	0.218687	5.16809	-1.45761	9.3966	7.45943	4.97269	6.05745	7.78136	5.99299	11.2348	7.79442	9.90839	12.0967	8.58871	5.62253
A0A287APR9	A0A287APR9_PIG	Heterogeneous nuclear ribonucleoprotein U like 2 OS=Sus scrofa OX=9823 GN=HNRNPUL2 PE=1 SV=1	2	2			0.659002	-1.4996	0.219279	2.82764	-1.45532	5.63315	4.93907	5.63517	5.79851	5.00311	6.66718	8.85487	5.52042	6.33092	6.20825	5.34296	5.66242
Q9GKQ6	PGS1_PIG	Biglycan (Fragments) OS=Sus scrofa OX=9823 GN=BGN PE=2 SV=2	7	1			0.657028	-1.73376	0.220278	3.32594	-1.45147	9.32418	7.16993	11.1357	5.27096	8.224	10.2046	11.3443	11.2107	10.2761	10.8297	5.81762	10.6439
A0A287A9T7	A0A287A9T7_PIG	Receptor protein-tyrosine kinase OS=Sus scrofa OX=9823 GN=AXL PE=4 SV=2	4	4			0.655047	-0.966191	0.221286	1.95368	-1.44762	8.53138	10.3332	8.92184	7.41785	9.00282	9.90839	10.42	9.49185	10.7731	10.4094	10.8533	10.5699
Q1G1K7	Q1G1K7_PIG	Isocitrate dehydrogenase [NAD] subunit mitochondrial OS=Sus scrofa OX=9823 GN=IDH3B PE=1 SV=1	2	2			0.654826	-2.14694	0.221398	4.42887	-1.44719	5.70321	5.96509	5.53454	4.77083	5.15874	6.38024	10.4409	5.32014	7.88264	6.02882	5.46259	4.66676
A0A286ZL65	A0A286ZL65_PIG	Ribosomal protein L15 OS=Sus scrofa OX=9823 GN=RPL15 PE=1 SV=1	2	2			0.652507	-1.77788	0.222584	3.42922	-1.44267	5.79509	5.29357	5.56456	5.41322	5.16037	6.9542	9.77643	6.08321	6.12722	5.90434	5.39632	5.87282
A0A287AI01	A0A287AI01_PIG	Aspartate beta-hydroxylase OS=Sus scrofa OX=9823 GN=ASPH PE=1 SV=2	2	2			0.650261	-3.60746	0.223738	12.1886	-1.4383	5.73093	10.9513	5.06178	8.3837	9.49785	7.97154	13.5981	11.1674	7.8009	10.9944	9.17991	4.86295
A0A287AKU7	A0A287AKU7_PIG	Tenascin OS=Sus scrofa OX=9823 GN=TNC PE=1 SV=1	60	60			0.650239	-2.09446	0.223749	4.27066	-1.43825	12.7875	11.8017	13.3718	12.4919	13.1548	12.7875	17.4893	13.0668	13.6883	12.7752	11.6883	12.3219
I3LC73	I3LC73_PIG	Beta-ketoacyl-[acyl-carrier-protein] synthase I OS=Sus scrofa OX=9823 GN=FASN PE=1 SV=3	2	2			0.649074	-1.39559	0.22435	2.63096	-1.43598	5.35569	5.28639	6.21917	5.75125	5.55193	6.51254	8.66889	6.90689	5.47226	9.80574	6.96578	6.78136
P60662	MYL6_PIG	Myosin light polypeptide 6 OS=Sus scrofa OX=9823 GN=MYL6 PE=1 SV=2	7	7			0.643438	-2.56951	0.22728	5.93608	-1.42501	8.20945	5.77143	5.75764	5.87036	7.49985	13.1799	12.2935	6.98868	8.16491	12.6027	5.60881	8.02791
P17741	HMGB2_PIG	High mobility group protein B2 OS=Sus scrofa OX=9823 GN=HMGB2 PE=1 SV=2	3	2			0.641357	-2.14958	0.228372	4.43699	-1.42096	7.71425	9.36194	11.3387	9.19967	8.27612	9.29692	9.75989	11.5651	13.5387	6.38566	8.45943	8.14975
P28491	CALR_PIG	Calreticulin OS=Sus scrofa OX=9823 GN=CALR PE=1 SV=3	13	13			0.640543	-1.07406	0.228801	2.10535	-1.41937	13.7207	13.0379	13.9567	14.8484	14.7987	14.5567	16.0426	14.1115	13.7834	15.2023	15.726	14.5981
A0A287A699	A0A287A699_PIG	Heterogeneous nuclear ribonucleoprotein K OS=Sus scrofa OX=9823 GN=HNRNPK PE=1 SV=2	6	6			0.636614	-1.39196	0.23088	2.62435	-1.41172	8.75154	9.37069	7.74147	6.82018	9.11374	11.8611	11.7356	9.02791	9.27612	10.5887	9.41996	7.89482
A0A287APP7	A0A287APP7_PIG	60S ribosomal protein L27a OS=Sus scrofa OX=9823 GN=RPL27A PE=1 SV=1	2	2			0.635615	-2.011	0.231412	4.03062	-1.40977	6.32912	8.73809	8.53528	10.2992	10.0768	8.79442	11.7142	10.2992	7.62205	9.15482	9.17493	9.56986
F1SFA7	F1SFA7_PIG	Collagen type I alpha 2 chain OS=Sus scrofa OX=9823 GN=COL1A2 PE=1 SV=2	31	31			0.635033	-1.80352	0.231722	3.49071	-1.40864	12.446	11.973	12.0934	11.8956	12.1196	12.9961	16.4831	12.3498	13.0901	12.3359	12.9069	11.697
A0A287B9W3	A0A287B9W3_PIG	Uncharacterized protein OS=Sus scrofa OX=9823 GN=DYNC1H1 PE=1 SV=2	3	3			0.628344	-1.33015	0.235318	2.51429	-1.39561	5.14849	5.6506	7.97154	8.16992	8.29002	9.87958	8.01123	6.80735	7.94251	7.22882	7.37504	4.848
A0A5G2QWF5	A0A5G2QWF5_PIG	C3/C5 convertase OS=Sus scrofa OX=9823 GN=C2 PE=1 SV=1	10	10			0.627913	-1.0144	0.235552	2.02006	-1.39477	10.5793	11.2586	10.9366	9.25974	9.87191	11.9293	10.6165	12.2015	12.9996	8.97728	9.80413	10.0224
F1SK35	F1SK35_PIG	Retinaldehyde-binding protein 1 OS=Sus scrofa OX=9823 GN=RLBP1 PE=1 SV=2	7	7			0.627216	-2.99636	0.23593	7.97984	-1.39341	9.00562	7.90087	7.08746	8.16491	6.38888	7.71425	15.1477	9.00562	8.82972	11.9366	8.99152	7.19967
A0A5G2R1P5	A0A5G2R1P5_PIG	Granulin precursor OS=Sus scrofa OX=9823 GN=GRN PE=1 SV=1	21	21			0.624872	-1.58551	0.237207	3.00114	-1.38885	12.0498	14.1357	11.6393	15.3339	11.3826	15.3819	15.1517	12.5191	14.9106	14.0701	12.6883	14.1115
F1RSC3	F1RSC3_PIG	Carboxypeptidase OS=Sus scrofa OX=9823 GN=SCPEP1 PE=1 SV=3	8	8			0.623501	-0.927599	0.237957	1.90211	-1.38618	11.4969	12.4691	10.7142	14.9012	16.8484	14.7783	12.1	12.0049	13.3581	12.7649	14.6096	12.8956
A0A287BPM1	A0A287BPM1_PIG	Collagen type V alpha 2 chain OS=Sus scrofa OX=9823 GN=COL5A2 PE=1 SV=2	11	11			0.62159	-2.1792	0.239007	4.52902	-1.38245	9.3837	7.01123	11.6839	12.1066	9.18982	10.3987	13.1325	10.4409	11.043	9.16491	13.2453	8.31288
P10173	FUMH_PIG	Fumarate hydratase mitochondrial OS=Sus scrofa OX=9823 GN=FH PE=1 SV=2	6	6			0.615635	-2.34902	0.242306	5.09478	-1.37085	6.32193	8.64386	11.9586	9.35975	10.5699	11.1548	12.0668	10.3443	11.5603	10.0634	11.9031	9.91588
Q3YLA6	SRSF1_PIG	Serine/arginine-rich splicing factor 1 OS=Sus scrofa OX=9823 GN=SRSF1 PE=2 SV=3	6	6			0.609599	-1.00462	0.245698	2.00641	-1.35909	11.769	11.5216	10.0768	11.1548	12.2076	11.9694	11.8688	11.388	13.1244	9.93811	11.2046	11.3987
A0A5G2QES1	A0A5G2QES1_PIG	Aminopeptidase OS=Sus scrofa OX=9823 GN=NPEPPS PE=1 SV=1	6	6			0.609115	-0.628277	0.245972	1.54572	-1.35815	9.55842	8.79766	8.5157	9.21675	9.13186	10.8455	10.2408	9.08746	9.42836	11.2703	10.3663	9.90087
A0A5G2QN76	A0A5G2QN76_PIG	CD44 antigen OS=Sus scrofa OX=9823 GN=CD44 PE=1 SV=1	4	4			0.608382	-0.806322	0.246387	1.74875	-1.35672	11.3049	11.9403	11.7977	11.6618	11.3219	11.9513	13.6096	11.9873	11.865	12.8918	13.7936	12.2288
F1SB42	F1SB42_PIG	Ezrin OS=Sus scrofa OX=9823 GN=EZR PE=1 SV=3	11	4			0.606278	-1.2577	0.247584	2.39114	-1.35262	7.85175	10.0498	7.65105	9.77314	9.46761	11.5934	10.3987	10.1923	8.73471	11.1923	10.5887	9.10329
F1S1V1	F1S1V1_PIG	Lupus La protein OS=Sus scrofa OX=9823 GN=SSB PE=1 SV=3	2	2			0.60554	-1.59846	0.248005	3.0282	-1.35118	8.88264	10.0901	6.79442	11.0084	11.6119	6.16936	9.43045	11.5603	9.57175	5.76818	13.3163	5.803
F1SI77	F1SI77_PIG	Creatine kinase OS=Sus scrofa OX=9823 GN=CKMT1A PE=1 SV=1	7	7			0.603726	-2.21369	0.249043	4.6386	-1.34765	10.8765	7.92481	9.39017	10.5981	10.5507	10.4305	14.2659	9.48985	11.0768	11.7607	9.84549	9.11374
I3LGI9	I3LGI9_PIG	Beta-galactosidase OS=Sus scrofa OX=9823 GN=GLB1 PE=1 SV=3	4	4			0.603107	-1.30731	0.249398	2.4748	-1.34644	8.90989	10.6165	8.83605	14.8088	15.3056	9.92481	9.22159	11.3443	11.7185	9.04712	7.59246	8.77808
A0A287BH21	A0A287BH21_PIG	SERPIN domain-containing protein OS=Sus scrofa OX=9823 GN=LOC100156325 PE=1 SV=1	2	1			0.59889	-1.02162	0.251831	2.0302	-1.33822	6.44626	7.79442	8.47573	9.40727	8.28077	9.29462	7.66534	9.24555	8.87037	10.42	9.63118	8.86728
A0A1B2TT47	A0A1B2TT47_PIG	RNA helicase OS=Sus scrofa OX=9823 GN=DDX3Y PE=2 SV=1	2	1			0.598447	-1.85327	0.252088	3.61318	-1.33735	5.77201	6.79442	8.00562	6.88264	7.3837	7.30378	7.40088	7.56986	11.1611	5.69209	5.43194	6.1918
A0A286ZTL8	A0A286ZTL8_PIG	Lamin B2 OS=Sus scrofa OX=9823 GN=LMNB2 PE=1 SV=1	3	2			0.59816	-1.48336	0.252255	2.79599	-1.33679	5.46299	5.41924	5.3258	5.4561	5.1082	6.46356	9.07414	6.10531	5.47868	7.16993	5.90118	5.63227
A0A287BPW8	A0A287BPW8_PIG	Complex I-B15 OS=Sus scrofa OX=9823 GN=NDUFB4 PE=1 SV=1	2	2			0.59554	-2.09214	0.253782	4.2638	-1.33168	5.54804	5.38253	5.76849	7	5.39459	9.00843	10.7895	6.21335	5.97259	6.31454	5.27798	6.85798
A0A5G2QKS9	A0A5G2QKS9_PIG	Nucleophosmin OS=Sus scrofa OX=9823 GN=NPM1 PE=1 SV=1	4	4			0.593897	-3.3986	0.254743	10.5458	-1.32848	5.84971	5.28383	5.62141	8.22882	4.88408	13.3581	13.8823	5.28713	7.78136	11.3772	9.56224	11.6257
P00172	CYB5_PIG	Cytochrome b5 OS=Sus scrofa OX=9823 GN=CYB5A PE=1 SV=3	4	4			0.593877	-1.02626	0.254755	2.03674	-1.32844	9.60177	9.29002	10.2408	9.94837	10.0768	6.65821	12.1674	9.87652	10.1674	10.1421	10.4305	10.0634
P20305	GELS_PIG	Gelsolin (Fragment) OS=Sus scrofa OX=9823 GN=GSN PE=1 SV=1	17	17			0.59067	-0.375907	0.256643	1.29766	-1.32219	14.1033	14.0701	13.8727	14.0617	14.2512	16.0971	14.906	13.9658	14.3021	15.0362	14.3581	14.1196
Q29024	DX39B_PIG	Spliceosome RNA helicase DDX39B OS=Sus scrofa OX=9823 GN=DDX39B PE=3 SV=2	5	5			0.590005	-0.614327	0.257037	1.53084	-1.32089	10.2408	10.0901	9.41996	10.7649	9.87344	11.4717	10.9658	9.75154	10.8765	12.3907	8.59246	11.1357
A0A286ZVG0	A0A286ZVG0_PIG	Saposin-B-Val OS=Sus scrofa OX=9823 GN=PSAP PE=1 SV=2	29	28			0.587912	-0.948688	0.258278	1.93012	-1.31681	15.906	17.5878	15.5657	15.0785	15.3987	18.5507	17.9992	16.8113	17.0951	18.1898	16.0617	17.5356
A0A287A4R1	A0A287A4R1_PIG	Actin beta like 2 OS=Sus scrofa OX=9823 GN=ACTBL2 PE=1 SV=2	9	1			0.587214	-1.93897	0.258694	3.83432	-1.31545	5.56361	8.41785	5.45336	8.93074	9.59619	6.61176	6.26636	9.01959	9.96578	8.62936	10.2877	9.85019
A0A287AEY7	A0A287AEY7_PIG	V-set and immunoglobulin domain containing 4 OS=Sus scrofa OX=9823 GN=VSIG4 PE=4 SV=1	2	2			0.586167	-1.82528	0.259318	3.54376	-1.3134	5.57241	8.633	5.78047	7.14975	6.3147	10.5411	7.05108	8.05528	10.3554	5.60433	5.48939	9.56986
F1RT17	F1RT17_PIG	N(4)-(Beta-N-acetylglucosaminyl)-L-asparaginase OS=Sus scrofa OX=9823 GN=AGA PE=1 SV=2	2	2			0.585954	-1.58116	0.259445	2.9921	-1.31299	6.26866	10.1674	7.76818	5.70874	4.926	10.944	10.3443	8.9542	9.64926	8.49185	9.48784	9.61839
A0A5G2QJ21	A0A5G2QJ21_PIG	Thioredoxin-disulfide reductase OS=Sus scrofa OX=9823 GN=TXNRD1 PE=1 SV=1	8	8			0.583133	0.839153	0.261136	0.558972	1.30748	12.4147	11.0084	11.9069	12.9961	13.0224	12.388	11.769	10.9801	10.0634	11.888	13.3581	12.3961
F2Z5F5	F2Z5F5_PIG	40S ribosomal protein S8 OS=Sus scrofa OX=9823 GN=RPS8 PE=1 SV=3	5	5			0.583116	-1.17118	0.261146	2.25196	-1.30745	10.7142	9.62205	10.5887	10.4512	10.9873	10.8218	13.0067	11.2644	10.1674	10.8533	10.5216	10.3332
Q9TV36	FBN1_PIG	Fibrillin-1 OS=Sus scrofa OX=9823 GN=FBN1 PE=2 SV=1	3	3			0.581362	-1.65621	0.262203	3.15187	-1.30403	5.70306	6.34163	5.64075	5.70368	5.56682	6.51885	9.96578	5.7814	6.90689	6.90689	7.17991	6.01608
A0A287B863	A0A287B863_PIG	Aggrecan core protein OS=Sus scrofa OX=9823 GN=ACAN PE=1 SV=1	4	4			0.577312	1.98126	0.26466	0.253269	1.29612	11.1799	12.5483	11.0835	9.94837	10.7895	10.1548	6.71939	10.944	11.2046	8.16992	8.25267	8.50383
F1RZM4	F1RZM4_PIG	Uncharacterized protein OS=Sus scrofa OX=9823 GN=LAMA4 PE=1 SV=4	9	9			0.575922	-1.08514	0.265508	2.12158	-1.29341	9.05528	10.7566	10.1923	6.48543	10.5118	11.8842	9.90539	11.1163	12.2378	8.50779	9.98014	10.9144
A0A286ZQN9	A0A286ZQN9_PIG	Heterogeneous nuclear ribonucleoprotein H1 OS=Sus scrofa OX=9823 GN=HNRNPH1 PE=1 SV=2	4	4			0.574258	-2.50135	0.266527	5.66215	-1.29016	13.5627	8.75489	13.3987	14.3233	14.3373	15.5173	12.1706	15.2512	15.7987	14.5746	9.64024	10.2288
F1SVB0	F1SVB0_PIG	Macrophage-capping protein OS=Sus scrofa OX=9823 GN=CAPG PE=1 SV=1	7	7			0.574042	1.93604	0.26666	0.261333	1.28974	12.5167	12.9348	12.3772	13.1984	12.8611	14.7419	11.2644	12.9106	7.84549	13.412	11.2761	11.2408
A0A286ZJQ4	A0A286ZJQ4_PIG	Microtubule associated protein 1B OS=Sus scrofa OX=9823 GN=MAP1B PE=1 SV=2	12	12			0.571375	-1.36758	0.268303	2.58037	-1.28453	11.1163	10.6795	8.16491	13.4893	9.16491	9.84706	12.42	10.7142	10.9293	12.3359	11.6393	10.9366
A0A0D5BWD2	A0A0D5BWD2_PIG	Complement component 1 Q subcomponent-binding protein mitochondrial OS=Sus scrofa OX=9823 GN=C1QBP PE=2 SV=1	4	4			0.569365	-2.23647	0.269547	4.71243	-1.2806	7.8392	9.03342	9.01681	8.01123	13.7524	14.6439	11.9144	13.1453	7.53916	9.19229	10.2408	12.7566
Q70KH2	GLCM_PIG	Lysosomal acid glucosylceramidase OS=Sus scrofa OX=9823 GN=GBA PE=3 SV=1	10	10			0.569254	-0.46002	0.269616	1.37556	-1.28038	11.0293	11.2288	10.6073	11.0224	11.1861	14.8582	11.0835	11.1293	12.0327	12.1861	10.5411	12.0934
A0A5G2R1T0	A0A5G2R1T0_PIG	Peptidylprolyl isomerase OS=Sus scrofa OX=9823 GN=FKBP10 PE=1 SV=1	5	5			0.56909	1.32341	0.269718	0.399589	1.28006	12.3219	10.973	11.9106	12.2732	12.0701	10.5018	9.33316	12.3134	9.58871	10.7649	10.9944	10.8842
A0A287AJM8	A0A287AJM8_PIG	Thimet oligopeptidase OS=Sus scrofa OX=9823 GN=THOP1 PE=1 SV=2	6	6			0.566031	-1.18548	0.271625	2.27439	-1.27409	6.24413	6.18388	5.46271	9.15482	9.15228	9.85798	8.31741	5.38827	7.74147	11.0362	10.9144	9.43671
A0A287BM11	A0A287BM11_PIG	SERPIN domain-containing protein OS=Sus scrofa OX=9823 GN=LOC396684 PE=3 SV=1	2	1			0.564295	1.76272	0.272712	0.294692	1.27069	10.7649	12.0293	11.2992	12.4691	12.1228	12.2819	6.93074	11.0768	10.7977	9.95855	12.6004	11.0084
A0A286ZSW6	A0A286ZSW6_PIG	Calnexin OS=Sus scrofa OX=9823 GN=CANX PE=1 SV=2	18	18			0.560198	-1.61629	0.275297	3.06586	-1.26269	12.8803	11.0566	12.8688	11.5934	11.7356	12.4383	16.1236	12.9996	12.5314	13.3163	11.8376	12.0701
A0A287AX11	A0A287AX11_PIG	Solute carrier family 37 member 2 OS=Sus scrofa OX=9823 GN=SLC37A2 PE=3 SV=1	3	3			0.558756	-1.95915	0.276213	3.88833	-1.25987	10.2408	6.67243	5.62059	10.697	6.62644	9.56605	8.40939	10.7398	9.26209	10.3987	8.44294	8.79116
I3LKF3	I3LKF3_PIG	Fascin OS=Sus scrofa OX=9823 GN=FSCN1 PE=1 SV=2	5	5			0.558176	-2.45165	0.276582	5.47041	-1.25873	5.20695	8.48382	5.59494	5.99822	7.70736	8.46352	11.4666	5.80993	9.36413	11.9256	11.8178	9.87344
Q4GWZ2	RSSA_PIG	40S ribosomal protein SA OS=Sus scrofa OX=9823 GN=RPSA PE=1 SV=3	4	4			0.557074	-2.07039	0.277285	4.2	-1.25658	4.85798	5.60249	5.51996	7.65821	5.04002	7.27612	10.4919	4.95827	6.74147	11.4868	5.75138	5.44453
A0A5G2QSX6	A0A5G2QSX6_PIG	60S ribosomal protein L4 OS=Sus scrofa OX=9823 GN=RPL4 PE=1 SV=1	4	4			0.557059	-0.80805	0.277294	1.75084	-1.25655	9.84078	11.3718	10.0498	10.3987	10.8842	12.5746	11.8572	11.42	10.4094	10.1293	10.7895	11.5603
A0A287BA49	A0A287BA49_PIG	IF rod domain-containing protein OS=Sus scrofa OX=9823 GN=KRT5 PE=1 SV=2	14	1			0.554308	1.18562	0.279056	0.439636	1.25117	10.4919	7.7879	8.79116	10.4409	9.91588	8.10329	7.15987	7.48382	8.87037	9.19476	8.95128	9.60548
A0A287AVN0	A0A287AVN0_PIG	Inositol-1-monophosphatase OS=Sus scrofa OX=9823 GN=IMPA1 PE=3 SV=1	5	5			0.547358	0.831271	0.283558	0.562034	1.23757	11.0768	9.19967	11.0768	11.5018	11.5887	10.4919	10.1033	9.31741	9.43879	12.1768	12.8098	11.5167
A0A287BCM2	A0A287BCM2_PIG	CutA divalent cation tolerance homolog OS=Sus scrofa OX=9823 GN=CUTA PE=1 SV=1	2	2			0.543729	1.02866	0.285937	0.490165	1.23046	8.72451	9.91438	9.7879	10.5018	8.91886	10.1923	6.97077	8.99718	9.37286	10.1163	10.8057	9.82496
A0A287A558	A0A287A558_PIG	Ubiquinol-cytochrome c reductase core protein 1 OS=Sus scrofa OX=9823 GN=UQCRC1 PE=1 SV=2	6	6			0.543417	-2.36442	0.286143	5.14946	-1.22985	6.96578	6.15178	9.93369	7.90087	8.26679	10.6528	12.5507	7.2384	10.3554	10.5411	8.31288	8.75489
A0A286ZIH0	A0A286ZIH0_PIG	Hypoxia up-regulated 1 OS=Sus scrofa OX=9823 GN=HYOU1 PE=1 SV=2	8	8			0.543321	-1.4854	0.286206	2.79995	-1.22966	9.05799	9.92035	7.06609	8.90087	8.99152	11.4512	11.3987	8.50383	10.5981	11.0224	10.1033	11.6119
Q9GLP0	ITB1_PIG	Integrin beta-1 OS=Sus scrofa OX=9823 GN=ITGB1 PE=2 SV=1	6	6			0.542404	-1.18838	0.286811	2.27897	-1.22786	7.85798	10.8688	8.97441	7.13955	8.32643	10.1163	11.1861	9.80413	10.2761	10.3554	9.15987	8.8857
Q07717	B2MG_PIG	Beta-2-microglobulin OS=Sus scrofa OX=9823 GN=B2M PE=1 SV=1	2	2			0.541391	-1.20111	0.287481	2.29916	-1.22588	7.93074	10.9586	8.95128	5.27649	5.97957	11.1984	10.7895	9.66711	10.9873	10.3332	7.65821	9.98014
P02543	VIME_PIG	Vimentin OS=Sus scrofa OX=9823 GN=VIM PE=1 SV=2	41	36			0.539664	-1.40792	0.288626	2.65354	-1.22249	15.5834	14.0276	15.1115	13.7834	14.9339	18.4616	18.417	15.0909	15.4383	19.8191	15.3718	14.726
A0A287ATD0	A0A287ATD0_PIG	IF rod domain-containing protein OS=Sus scrofa OX=9823 GN=KRT75 PE=1 SV=1	9	2			0.538098	1.3243	0.289669	0.399343	1.21943	15.3615	12.3907	14.7987	13.8238	14.1908	11.8297	13.9926	12.0014	12.584	11.1674	13.2	11.5018
A0A287A8C7	A0A287A8C7_PIG	Plectin OS=Sus scrofa OX=9823 GN=PLEC PE=1 SV=1	20	20			0.532418	0.652287	0.293482	0.636271	1.20829	12.3772	11.8533	12.3526	11.9944	12.2288	12.8611	12.5603	10.9366	11.1293	13.3304	12.2963	11.7398
I3LQH7	I3LQH7_PIG	Biliverdin reductase B OS=Sus scrofa OX=9823 GN=BLVRB PE=1 SV=2	5	5			0.53141	-0.867449	0.294164	1.82443	-1.20631	8.97154	8.3443	8.84862	9.78627	9.65642	11.7185	10.9069	9.3015	8.55842	11.0634	10.7398	8.90388
P79403	GANAB_PIG	Neutral alpha-glucosidase AB OS=Sus scrofa OX=9823 GN=GANAB PE=1 SV=1	6	6			0.52882	-1.48269	0.295924	2.79469	-1.20123	7.06609	9.58308	10.7142	5.3976	5.91441	7.60733	11.7566	10.3219	9.73302	8.70736	7.43463	11.2046
P61292	PP1B_PIG	Serine/threonine-protein phosphatase PP1-beta catalytic subunit OS=Sus scrofa OX=9823 GN=PPP1CB PE=1 SV=3	2	2			0.527944	-1.50915	0.296521	2.84642	-1.19951	6.24031	5.64873	6.90689	5.33846	5.83289	8.95128	10.0498	7.32193	5.9516	8.00562	5.49157	5.45425
A0A287B636	A0A287B636_PIG	Alpha-galactosidase OS=Sus scrofa OX=9823 GN=GLA PE=1 SV=1	5	5			0.527559	-1.82611	0.296784	3.5458	-1.19876	4.75378	8.08215	5.16993	5.39429	4.55459	13.2877	6.85107	6.59694	10.0362	9.72281	9.2503	9.05257
A0A287AAZ9	A0A287AAZ9_PIG	C3/C5 convertase OS=Sus scrofa OX=9823 GN=CFB PE=1 SV=2	4	4			0.524408	-0.748296	0.298945	1.67981	-1.19257	10.5887	8.9571	10.5314	9.55267	9.80896	11.6165	10.4717	10.42	11.4305	11.3163	10.5603	9.93811
A0A286ZMG1	A0A286ZMG1_PIG	Fibronectin type-III domain-containing protein OS=Sus scrofa OX=9823 GN=LOC110257903 PE=4 SV=1	3	3			0.523056	1.16992	0.299878	0.444446	1.18991	10.7649	12.2228	10.6795	8.08215	7.03342	10.2527	8.56224	10.1033	11.4919	8.63662	9.90839	9.99435
A0A286ZX26	A0A286ZX26_PIG	Cathepsin D OS=Sus scrofa OX=9823 GN=CTSD PE=1 SV=2	22	8			0.522661	-0.832699	0.30015	1.78101	-1.18914	14.4512	16.3145	14.1033	14.2061	14.365	17.0847	16.0014	15.5296	15.8361	15.6495	14.9926	16.5642
P80928	MIF_PIG	Macrophage migration inhibitory factor OS=Sus scrofa OX=9823 GN=MIF PE=1 SV=3	3	3			0.521508	0.426498	0.300948	0.744066	1.18687	12.3163	12.0634	12.6773	13.2497	13.1846	13.8823	12.3247	11.3106	12.1421	14.3021	13.9837	13.4383
A0A5G2QVX8	A0A5G2QVX8_PIG	Y-box binding protein 1 OS=Sus scrofa OX=9823 GN=YBX1 PE=1 SV=1	3	3			0.515769	-1.9509	0.304952	3.86616	-1.1756	7.27612	5.25512	6.07186	5.19729	6.24603	8.11374	11.0634	7.62936	5.76306	8.48382	9.48784	6.16591
F1SAP4	F1SAP4_PIG	T1-TrpRS OS=Sus scrofa OX=9823 GN=WARS1 PE=1 SV=1	2	2			0.514	1.8418	0.306196	0.278974	1.17212	11.6165	11.7398	7.05528	11.1737	12.1098	11.4818	7.79442	8.24317	8.84862	9.19476	5.53605	9.46761
F1SB63	F1SB63_PIG	CCT-alpha OS=Sus scrofa OX=9823 GN=TCP1 PE=1 SV=2	11	11			0.513204	-1.55623	0.306758	2.94084	-1.17055	9.74651	11.4094	12.0396	11.769	10.9218	12.2288	11.4512	11.5118	14.9012	12.6303	12.1984	11.6528
F1RWT2	F1RWT2_PIG	Plastin 3 OS=Sus scrofa OX=9823 GN=PLS3 PE=1 SV=4	11	5			0.512693	0.774076	0.307119	0.584763	1.16955	11.3608	9.37721	10.9658	9.51175	10.1923	11.0224	10.2167	9.86109	9.30378	12.2137	11.3718	10.2288
O11780	BGH3_PIG	Transforming growth factor-beta-induced protein ig-h3 OS=Sus scrofa OX=9823 GN=TGFBI PE=1 SV=1	2	2			0.510807	-1.1355	0.308456	2.19695	-1.16584	8.7211	7.3837	10.6707	16.0211	11.0293	10.7398	10.4094	9.7364	10.0362	9.99435	11.0293	7.62936
A0A286ZIQ2	A0A286ZIQ2_PIG	N-ribosyldihydronicotinamide:quinone reductase 2 OS=Sus scrofa OX=9823 GN=NQO2 PE=1 SV=2	2	2			0.51062	-0.780572	0.308589	1.71781	-1.16547	5.50856	5.40368	5.82412	7.53916	5.45615	5.70874	7.67243	5.63429	5.77137	9.80574	9.37069	7.89482
F1SSA6	F1SSA6_PIG	Myosin motor domain-containing protein OS=Sus scrofa OX=9823 GN=MYH10 PE=1 SV=4	4	2			0.51041	-3.65702	0.308738	12.6146	-1.16506	5.94086	13.0067	7.33985	13.2482	12.9274	11.4147	9.21189	16.8238	11.2228	12.0464	12.9837	16.2023
P58780	ADA2_PIG	Adenosine deaminase 2 OS=Sus scrofa OX=9823 GN=ADA2 PE=2 SV=1	4	4			0.510163	-0.807111	0.308914	1.7497	-1.16457	8.90989	10.5216	9.90839	7.94251	6.3906	6.19771	9.66178	11.42	10.6795	6.08552	8.9571	8.87344
Q52NJ6	RAB14_PIG	Ras-related protein Rab-14 OS=Sus scrofa OX=9823 GN=RAB14 PE=2 SV=3	2	1			0.509926	-1.37517	0.309082	2.59398	-1.1641	6.64386	6.04231	5.77017	6.01802	4.98095	6.28809	9.72451	7.03342	5.8239	6.37545	5.69679	7.02237
A0A287AP66	A0A287AP66_PIG	60S ribosomal protein L12 OS=Sus scrofa OX=9823 GN=RPL12 PE=1 SV=2	2	2			0.50812	-1.17223	0.31037	2.2536	-1.16055	6.43463	6.74147	6.87036	4.70598	5.84046	9.13699	9.74483	6.3345	7.48382	8.99435	5.64335	7.12928
P09858	TGFB2_PIG	Transforming growth factor beta-2 proprotein OS=Sus scrofa OX=9823 GN=TGFB2 PE=1 SV=2	3	3			0.505658	0.864853	0.312135	0.549102	1.1557	11.5981	11.5118	12.0934	11.3987	11.8138	11.0634	11.6257	11.5651	9.41785	9.49985	11.446	11.6751
A1XQU3	RL14_PIG	60S ribosomal protein L14 OS=Sus scrofa OX=9823 GN=RPL14 PE=1 SV=1	2	2			0.503606	2.49698	0.313613	0.177147	1.15166	14.9703	9.43671	15.1752	7.11894	9.62022	7.96578	11.2107	8.62205	12.2586	6.76818	8.16491	6.82018
O02840	CADH5_PIG	Cadherin-5 OS=Sus scrofa OX=9823 GN=CDH5 PE=2 SV=1	4	4			0.5026	0.431443	0.31434	0.74152	1.14968	12.0735	12.1453	12.279	12.5531	12.2467	11.8297	11.2703	12.4666	11.4666	12.0224	12.1737	12.0802
A0A286ZWE3	A0A286ZWE3_PIG	Tyrosine-protein kinase receptor OS=Sus scrofa OX=9823 GN=DDR1 PE=3 SV=1	2	2			0.501791	-1.4598	0.314926	2.7507	-1.14808	5.92752	5.46063	5.83183	5.31082	5.3901	5.8349	9.70044	6.26491	5.63404	8.0607	10.5411	5.70964
A0A5G2QSU5	A0A5G2QSU5_PIG	Pyruvate dehydrogenase E1 component subunit beta OS=Sus scrofa OX=9823 GN=PDHB PE=1 SV=1	2	2			0.499822	-1.5428	0.316357	2.91359	-1.1442	8.64024	8.31741	5.69966	8.45533	8.04985	9.02514	10.4094	9.6865	7.18982	9.26209	5.56198	7.53138
A0A5G2RB75	A0A5G2RB75_PIG	Receptor expression-enhancing protein OS=Sus scrofa OX=9823 GN=REEP5 PE=1 SV=1	3	3			0.49867	-1.92478	0.317198	3.79679	-1.14193	6.12861	5.57977	4.72976	5.41719	5.37459	8.99152	10.5411	5.03186	6.63952	6.3906	5.30176	5.93083
P10668	COF1_PIG	Cofilin-1 OS=Sus scrofa OX=9823 GN=CFL1 PE=1 SV=3	8	7			0.496376	-1.54524	0.318878	2.91853	-1.13741	10.6528	7.77479	9.37069	9.37504	9.15987	13.9837	12.2348	8.70736	11.4919	12.1	12.0735	10.4919
O97763	NPC2_PIG	NPC intracellular cholesterol transporter 2 OS=Sus scrofa OX=9823 GN=NPC2 PE=1 SV=1	6	6			0.496229	-1.54745	0.318986	2.923	-1.13712	12.697	8.84549	11.6573	10.0901	10.7731	14.7628	13.464	11.1674	13.2107	13.6211	11.0084	10.7566
A0A286ZL26	A0A286ZL26_PIG	Ribosomal protein L19 OS=Sus scrofa OX=9823 GN=RPL19 PE=1 SV=1	2	2			0.496109	-2.36371	0.319074	5.14692	-1.13688	4.90029	5.48131	5.25607	5.3457	4.84566	8.75822	11.7056	5.81762	5.20555	8.97154	7.2384	4.87774
A0A287AHC2	A0A287AHC2_PIG	Glucosamine-6-phosphate isomerase OS=Sus scrofa OX=9823 GN=GNPDA1 PE=1 SV=1	8	4			0.495038	-0.661329	0.319862	1.58154	-1.13477	10.8994	10.2167	10.5981	11.446	11.8994	12.043	12.3134	10.8533	10.5314	12.4868	13.0102	11.043
P62831	RL23_PIG	60S ribosomal protein L23 OS=Sus scrofa OX=9823 GN=RPL23 PE=1 SV=1	2	2			0.492959	1.48878	0.321396	0.356314	1.13066	10.1923	9.53916	8.75822	9.88417	5.04057	8.8009	9.35755	9.15482	5.51096	8.71768	7.78136	7.43463
P62895	CYC_PIG	Cytochrome c OS=Sus scrofa OX=9823 GN=CYCS PE=1 SV=2	8	8			0.492676	0.472648	0.321606	0.720641	1.13011	11.7142	11.1984	11.944	13.4252	12.9855	12.2198	11.8258	10.9873	10.6257	11.9801	13.5265	12.3663
A0A286ZHV7	A0A286ZHV7_PIG	Heparan sulfate proteoglycan 2 OS=Sus scrofa OX=9823 GN=HSPG2 PE=1 SV=1	34	34			0.492455	-0.856034	0.32177	1.81006	-1.12967	15.0102	13.464	12.4615	14.5447	14.1984	12.8784	14.5018	14.2288	14.7731	13.1892	14.7987	13.6211
Q2XQV4	ALDH2_PIG	Aldehyde dehydrogenase mitochondrial OS=Sus scrofa OX=9823 GN=ALDH2 PE=2 SV=1	9	9			0.490698	-1.38776	0.323074	2.61672	-1.1262	9.8933	9.03617	9.89482	7.62205	11.3498	12.0119	13.3021	10.4094	9.27612	10.4919	8.70736	9.96
A0A5K1UFA2	A0A5K1UFA2_PIG	Uncharacterized protein OS=Sus scrofa OX=9823 GN=IFIT3 PE=1 SV=1	2	2			0.489769	-1.01066	0.323766	2.01483	-1.12437	5.86219	5.65379	7.25739	7.80735	7.77479	10.5981	8.75489	6.60585	6.4446	6.49506	6.6014	6.72792
A0A5G2QHV1	A0A5G2QHV1_PIG	N-acetyl-alpha-glucosaminidase OS=Sus scrofa OX=9823 GN=NAGLU PE=1 SV=1	6	6			0.489148	-0.645682	0.324229	1.56448	-1.12314	11.2107	9.63481	10.8455	9.35535	12.3799	12.744	10.6883	11.1421	11.7977	10.2877	10.8611	11.3276
F1RW46	F1RW46_PIG	Synaptophysin OS=Sus scrofa OX=9823 GN=SYP PE=1 SV=2	4	4			0.482765	-2.68615	0.32903	6.43594	-1.11053	5.33836	8.47573	5.70006	5.13391	7.40939	7.92481	13.3987	5.93546	8.2384	7.36632	7.63662	8.87652
F1RMZ8	F1RMZ8_PIG	Vacuolar proton pump subunit B OS=Sus scrofa OX=9823 GN=ATP6V1B2 PE=1 SV=2	3	3			0.480273	-1.27607	0.330923	2.42178	-1.1056	7.44294	5.47249	6.60881	7.50779	8.43045	11.7607	6.31215	7.33985	9.70044	9.58308	7.88264	9.11634
A0A5G2R7E9	A0A5G2R7E9_PIG	ADAM metallopeptidase with thrombospondin type 1 motif 1 OS=Sus scrofa OX=9823 GN=ADAMTS1 PE=4 SV=1	4	4			0.479953	-1.54077	0.331167	2.9095	-1.10496	9.16742	5.42906	5.77083	5.45891	5.43296	7.07682	9.68299	7.21917	8.08746	9.93958	10.1033	9.64205
K7GRE3	K7GRE3_PIG	Chordin like 1 OS=Sus scrofa OX=9823 GN=CHRDL1 PE=4 SV=3	6	6			0.479906	-1.39199	0.331203	2.6244	-1.10487	7.49185	8.3837	10.4717	9.19967	8.58871	7.9542	11.9658	9.15228	9.40514	10.1799	5.77376	5.40377
A0A287B9Q3	A0A287B9Q3_PIG	Contactin 1 OS=Sus scrofa OX=9823 GN=CNTN1 PE=1 SV=1	5	5			0.479526	-1.21221	0.331493	2.31692	-1.10412	7.54689	9.04985	10.5118	8.77479	9.42626	11.0014	9.86419	9.29692	11.584	10.4094	10.2992	9.63481
A0A287A0A9	A0A287A0A9_PIG	CCN family member 2 OS=Sus scrofa OX=9823 GN=CCN2 PE=3 SV=1	8	8			0.477348	0.725846	0.333159	0.604642	1.09981	13.9837	12.0768	13.6991	9.18239	10.42	13.118	12.9979	12.0049	12.5793	12.3415	9.23122	11.2348
A0A286ZSR6	A0A286ZSR6_PIG	45 kDa calcium-binding protein OS=Sus scrofa OX=9823 GN=SDF4 PE=1 SV=1	6	6			0.476338	-0.586278	0.333935	1.50137	-1.0978	10.0224	10.7814	11.5167	11.0768	11.0701	11.2703	10.7398	11.5746	11.7649	11.043	9.53916	10.1548
F1S4J6	F1S4J6_PIG	Cathepsin L1 isoform 1 preproprotein OS=Sus scrofa OX=9823 GN=CTSL PE=3 SV=2	7	7			0.474108	-0.615278	0.335654	1.53185	-1.09339	14.508	12.8118	13.5018	13.6991	10.0224	10.6618	14.3987	14.5805	13.6883	14.6937	15.1674	13.5018
A0A480WPU1	A0A480WPU1_PIG	2-phospho-D-glycerate hydro-lyase OS=Sus scrofa OX=9823 GN=ENO1 PE=1 SV=1	27	25			0.471328	-1.02336	0.33781	2.03265	-1.08788	15.4862	13.3581	15.3373	13.4383	14.0014	16.068	16.68	14.5142	16.0575	17.4576	16.0276	15.6579
F1S0N2	F1S0N2_PIG	ATP-citrate synthase OS=Sus scrofa OX=9823 GN=ACLY PE=1 SV=3	4	4			0.470013	-1.19966	0.338834	2.29686	-1.08527	6.40088	6.03319	6.90689	4.87275	9.47978	10.1293	8.30378	9.09276	5.54341	10.7056	7.5157	9.3837
A7VK00	MX2_PIG	Interferon-induced GTP-binding protein Mx2 OS=Sus scrofa OX=9823 GN=MX2 PE=2 SV=1	2	1			0.469642	-0.898445	0.339124	1.86406	-1.08453	5.70515	5.74718	6.04002	5.63226	5.17035	4.89724	8.15987	5.31356	6.71425	8.10852	7.01123	6.70044
P67937	TPM4_PIG	Tropomyosin alpha-4 chain OS=Sus scrofa OX=9823 GN=TPM4 PE=2 SV=3	16	8			0.466585	-1.12715	0.341519	2.18427	-1.07847	10.9873	9.22882	10.6257	9.89026	8.26209	13.464	12.9819	9.87498	11.3663	12.4843	9.52552	12.5957
A0A287B5Q4	A0A287B5Q4_PIG	Reticulon OS=Sus scrofa OX=9823 GN=RTN4 PE=1 SV=2	8	5			0.466426	2.39432	0.341644	0.190212	1.07815	12.8017	12.5118	12.9163	12.6461	5.848	12.1768	13.1261	5.96578	11.9549	11.8494	12.5043	5.83289
A0A287AS29	A0A287AS29_PIG	Nucleoside diphosphate kinase OS=Sus scrofa OX=9823 GN=NME1 PE=1 SV=1	8	4			0.464803	-1.61964	0.342923	3.07298	-1.07493	10.7228	7.70044	11.5068	11.8337	11.7814	10.42	11.2348	13.412	10.1421	12.6143	12.5043	9.80413
Q29387	EF1G_PIG	Elongation factor 1-gamma (Fragment) OS=Sus scrofa OX=9823 GN=EEF1G PE=2 SV=2	7	7			0.455763	-0.669599	0.350136	1.59063	-1.05696	10.3219	11.043	10.7731	10.2288	9.31061	11.8956	12.4252	10.3554	11.3663	11.4767	12.0566	11.0014
F1S4K7	F1S4K7_PIG	Phosphoglucomutase 2 OS=Sus scrofa OX=9823 GN=PGM2 PE=1 SV=2	3	3			0.455498	1.08802	0.35035	0.470407	1.05644	14.9882	14.5387	15.1984	14.9246	14.9567	15.3021	11.8057	14.9837	14.6718	14.508	14.7471	14.3373
A0A5G2RNL0	A0A5G2RNL0_PIG	ADAM metallopeptidase with thrombospondin type 1 motif 13 OS=Sus scrofa OX=9823 GN=ADAMTS13 PE=4 SV=1	2	2			0.455118	-1.25636	0.350657	2.38892	-1.05568	7.98299	5.6748	7.82655	8.52356	7.45943	10.2288	6.64696	8.82018	9.78627	9.99435	7.62936	7.80735
A0A287BIN8	A0A287BIN8_PIG	Collagen type XV alpha 1 chain OS=Sus scrofa OX=9823 GN=COL15A1 PE=1 SV=1	12	1			0.451099	-0.33283	0.353917	1.25948	-1.04768	9.79116	10.1293	9.78953	9.9571	10.1548	10.7566	9.65105	10.4409	10.6165	9.99435	10.2288	10.5507
F2Z4Y8	F2Z4Y8_PIG	40S ribosomal protein S11 OS=Sus scrofa OX=9823 GN=RPS11 PE=1 SV=1	3	3			0.450129	-1.40703	0.354708	2.65191	-1.04574	6.74147	11.0634	8.32193	11.8918	11.6119	9.81378	10.2877	10.8218	9.2384	7.09803	12.6004	8.16491
F1SLA0	F1SLA0_PIG	ATP synthase subunit beta OS=Sus scrofa OX=9823 GN=ATP5F1B PE=1 SV=3	16	16			0.448764	-1.49568	0.355825	2.81997	-1.04302	12.2819	11.9586	12.2732	12.6165	12.2046	8.23362	16.5265	12.1923	12.2819	12.7566	12.3987	9.18735
A0A287AHF5	A0A287AHF5_PIG	Sidoreflexin OS=Sus scrofa OX=9823 GN=SFXN3 PE=1 SV=1	2	2			0.447076	-1.71808	0.35721	3.28998	-1.03966	5.19671	5.8159	5.51337	5.33271	6.88264	5.76416	10.5018	5.36093	5.81745	5.85994	5.71311	5.37714
P17560	RENBP_PIG	N-acylglucosamine 2-epimerase OS=Sus scrofa OX=9823 GN=RENBP PE=1 SV=2	2	2			0.446852	-1.01266	0.357395	2.01763	-1.03921	5.6938	7.18982	5.86322	6.24031	6.15785	10.3219	7.3837	5.7287	8.67243	6.61324	7.8009	7.88264
A0A287ARU4	A0A287ARU4_PIG	S-phase kinase-associated protein 1 OS=Sus scrofa OX=9823 GN=SKP1 PE=3 SV=2	3	3			0.446349	-0.852765	0.357809	1.80596	-1.03821	8.52748	10.6165	9.19476	10.7142	11.0701	11.2644	9.29921	11.1674	10.4305	11.4409	12.0119	10.9944
Q9GMB0	RPN1_PIG	Dolichyl-diphosphooligosaccharide--protein glycosyltransferase subunit 1 OS=Sus scrofa OX=9823 GN=RPN1 PE=1 SV=1	8	8			0.446151	-1.03524	0.357972	2.04945	-1.03781	11.0498	9.11114	10.944	9.84078	10.3332	12.5507	12.944	10.7649	10.5018	12.5603	10.6439	10.8138
I3L8F7	I3L8F7_PIG	Nestin OS=Sus scrofa OX=9823 GN=NES PE=1 SV=3	6	6			0.442743	-0.381622	0.360792	1.30281	-1.03101	7.86419	8.87037	8.33539	8.9629	8.3966	8.61839	8.99152	8.28077	8.94251	10.8376	11.2167	9.86109
A0A5G2R0Y6	A0A5G2R0Y6_PIG	Histidine--tRNA ligase OS=Sus scrofa OX=9823 GN=HARS1 PE=1 SV=1	2	2			0.441945	1.71168	0.361456	0.305304	1.02942	13.0934	13.5746	13.4383	13.3987	6.98868	8.58496	8.3443	13.3581	13.2688	13.2747	5.73335	13.6325
P19205	ACPH_PIG	Acylamino-acid-releasing enzyme OS=Sus scrofa OX=9823 GN=APEH PE=1 SV=2	2	2			0.439705	-0.947419	0.363325	1.92842	-1.02495	6.38024	4.70598	7.88264	5.39432	5.60748	7.59991	7.24793	7.47573	7.08746	8.43463	8.66889	7.37504
A0A287AC34	A0A287AC34_PIG	Talin 1 OS=Sus scrofa OX=9823 GN=TLN1 PE=1 SV=1	30	30			0.439419	1.83203	0.363564	0.280869	1.02437	18.734	18.9142	19.0238	18.2696	19.1679	18.3012	18.9826	18.7039	13.4893	19.2696	18.0847	18.3277
P08132	ANXA4_PIG	Annexin A4 OS=Sus scrofa OX=9823 GN=ANXA4 PE=1 SV=2	2	2			0.436672	-1.56333	0.365871	2.95535	-1.01888	5.02119	5.21178	5.6865	6.4822	8.21917	8.16491	9.91289	5.36029	5.33628	6.64241	5.31535	7.49985
P32394	HMOX1_PIG	Heme oxygenase 1 OS=Sus scrofa OX=9823 GN=HMOX1 PE=2 SV=1	7	7			0.435237	-0.519998	0.367082	1.43395	-1.01601	12.6143	11.6618	11.7649	11.8057	12.8899	12.0362	13.1405	12.7164	11.744	12.9748	11.7895	12.6073
A0A287AQQ1	A0A287AQQ1_PIG	PWWP domain-containing protein OS=Sus scrofa OX=9823 GN=HDGFL3 PE=1 SV=2	2	2			0.433997	-0.883197	0.368132	1.84446	-1.01353	8.74147	9.98014	8.15482	9.75822	11.0084	7.07682	10.8057	8.5157	10.2046	10.0224	7.62205	8.80735
A0A287BPP9	A0A287BPP9_PIG	Proteasome subunit beta OS=Sus scrofa OX=9823 GN=PSMB1 PE=1 SV=1	5	5			0.431533	1.10033	0.370226	0.46641	1.0086	11.1357	9.80413	11.2408	11.2046	11.2935	11.6662	11.4666	9.33092	8.08215	12.4742	11.6528	11.3772
A0A5G2QNR8	A0A5G2QNR8_PIG	Sulfhydryl oxidase OS=Sus scrofa OX=9823 GN=QSOX1 PE=1 SV=1	5	5			0.431393	-0.712252	0.370345	1.63836	-1.00832	11.3826	9.3015	9.76653	11.584	11.3332	10.4409	11.4969	10.5018	10.5887	9.25503	12.043	10.4717
Q8WNW3	PLAK_PIG	Junction plakoglobin OS=Sus scrofa OX=9823 GN=Jup PE=2 SV=1	7	7			0.430764	1.50301	0.370882	0.352817	1.00706	13.2877	8.96	12.1954	9.63662	10.3772	8.92778	11.2935	8.75489	9.8857	7.66534	10.8138	8.70736
A0A286ZRF3	A0A286ZRF3_PIG	Serpin family B member 6 OS=Sus scrofa OX=9823 GN=SERPINB6 PE=1 SV=1	4	3			0.429955	-1.04347	0.371574	2.06118	-1.00544	8.27146	7.64386	8.78136	9.61839	10.1163	8.67596	11.2107	7.99435	8.62205	9.50184	10.2877	9.49386
Q6RVA9	CAV1_PIG	Caveolin-1 OS=Sus scrofa OX=9823 GN=CAV1 PE=2 SV=1	3	3			0.429869	-1.33241	0.371647	2.51823	-1.00526	5.72015	5.44366	6.3775	5.76288	5.44497	7.36632	9.76155	5.68837	6.08862	5.63787	5.41438	5.77792
Q5S1U1	HSPB1_PIG	Heat shock protein beta-1 OS=Sus scrofa OX=9823 GN=HSPB1 PE=2 SV=1	4	3			0.428409	1.06858	0.372899	0.476788	1.00234	14.9613	14.3443	15.1517	14.8823	14.92	15.2985	11.6839	14.9522	14.6154	10.6528	14.6607	14.2949
A0A5G2QRQ6	A0A5G2QRQ6_PIG	Golgi membrane protein 1 OS=Sus scrofa OX=9823 GN=GOLM1 PE=1 SV=1	6	6			0.426195	-0.513789	0.374805	1.4278	-0.997897	9.9542	11.4818	11.0014	10.0084	11.2935	10.388	11.5887	11.5603	10.8297	11.1163	10.5887	9.5812
A0A5G2R5Z3	A0A5G2R5Z3_PIG	Uncharacterized protein OS=Sus scrofa OX=9823 GN=MCAM PE=1 SV=1	5	5			0.424965	0.598057	0.375868	0.660643	0.995429	11.3718	9.63844	11.1799	10.2644	10.1421	11.5555	10.1033	9.72281	10.5699	10.42	10.4409	9.98014
P80031	GSTP1_PIG	Glutathione S-transferase P OS=Sus scrofa OX=9823 GN=GSTP1 PE=1 SV=2	8	8			0.422605	-0.921612	0.377916	1.89423	-0.990691	14.1277	12.06	13.7731	12.9385	13.5018	13.412	15.5775	13.3853	13.7628	16.2363	15.5477	13.7936
A8BV05	A8BV05_PIG	Angiopoietin like 2 OS=Sus scrofa OX=9823 GN=ANGPTL2 PE=2 SV=1	2	2			0.419226	-1.54722	0.380868	2.92253	-0.983904	9.29692	9.85175	9.40301	8.53916	8.9629	14.1752	14.1437	9.05528	9.99435	7.11894	5.02237	7.09803
A0A287A5S7	A0A287A5S7_PIG	Dimethylargininase OS=Sus scrofa OX=9823 GN=DDAH2 PE=3 SV=1	4	3			0.417792	-0.862202	0.382127	1.81781	-0.98102	7.65821	5.70454	7.01123	8.12412	8.29002	7.76155	8.92184	6.67243	7.36632	10.7566	11.6439	9.2738
A0A287AG13	A0A287AG13_PIG	Apolipoprotein B-100 OS=Sus scrofa OX=9823 GN=APOB PE=1 SV=1	11	11			0.417715	-0.301982	0.382195	1.23284	-0.980864	11.6119	11.5507	11.2527	12.183	12.2906	13.8727	11.4147	11.5651	12.3415	11.9106	13.5746	12.0189
A0A287A4A5	A0A287A4A5_PIG	Uncharacterized protein OS=Sus scrofa OX=9823 GN=SEC22B PE=1 SV=1	3	3			0.415786	-1.74817	0.383896	3.35932	-0.976985	5.87423	5.15043	5.58279	5.57572	5.40144	5.73606	10.8297	5.3025	5.71973	5.94251	5.18533	5.35008
A0A5G2REY8	A0A5G2REY8_PIG	Ubiquinol-cytochrome c reductase core protein 2 OS=Sus scrofa OX=9823 GN=UQCRC2 PE=1 SV=1	6	6			0.413995	0.909779	0.385483	0.532267	0.973378	12.9549	12.0119	12.4512	12.2848	9.50779	11.9658	12.6926	12.1984	9.79766	9.47776	9.10591	9.96578
A0A286ZS39	A0A286ZS39_PIG	Agrin OS=Sus scrofa OX=9823 GN=AGRN PE=1 SV=1	2	2			0.412024	-0.984301	0.387236	1.97835	-0.969408	10.4409	10.1799	11.4252	11.0901	12.6165	10.3219	9.7879	12.7292	12.4818	11.2107	12.9274	12.7185
A0A286ZXX3	A0A286ZXX3_PIG	Actin related protein 2 OS=Sus scrofa OX=9823 GN=ACTR2 PE=1 SV=1	6	6			0.411918	0.99124	0.387331	0.503045	0.969195	10.9293	11.2992	11.3219	11.0701	9.65105	12.4793	11.9622	8.44708	10.1674	11.0967	10.7895	9.66711
A0A287B673	A0A287B673_PIG	H(+)-transporting two-sector ATPase OS=Sus scrofa OX=9823 GN=ATP6V1A PE=1 SV=1	8	8			0.41185	-1.20457	0.387391	2.30469	-0.969059	9.83605	9.05799	10.0084	10.6707	10.3219	12.4226	13.1815	10.1799	9.15482	13.3304	10.4919	9.61287
A0A287AE80	A0A287AE80_PIG	Uncharacterized protein OS=Sus scrofa OX=9823 GN=LOC110256483 PE=1 SV=1	5	5			0.409047	-0.448222	0.3899	1.36436	-0.963407	9.61839	9.98014	10.3219	13.1611	9.09276	9.13699	10.5018	11.1033	9.66	10.1293	11.5018	5.08553
A0A5G2QJS2	A0A5G2QJS2_PIG	Mannose receptor C-type 1 OS=Sus scrofa OX=9823 GN=MRC1 PE=1 SV=1	25	25			0.407912	1.01998	0.39092	0.493123	0.961118	12.7977	14.5567	12.7731	11.7398	12.6484	13.0498	10.5981	13.3581	13.1115	11.6119	12.4691	12.1737
K7GLU6	K7GLU6_PIG	Aminopeptidase OS=Sus scrofa OX=9823 GN=ERAP1 PE=1 SV=3	3	3			0.406716	-1.05835	0.391998	2.08255	-0.958705	5.40996	5.57622	6.01792	5.34514	5.67442	11.42	8.77149	5.0554	6.35226	11.5651	8.96578	8.98584
A0A287BS88	A0A287BS88_PIG	Solute carrier family 37 member 4 OS=Sus scrofa OX=9823 GN=SLC37A4 PE=1 SV=2	2	2			0.406701	-1.75577	0.392012	3.37707	-0.958674	5.58146	5.42112	5.86227	5.91265	4.98155	7.41785	11.0293	5.44872	5.65415	7.05528	5.53417	6.51096
A0A286ZPE3	A0A286ZPE3_PIG	Helix-destabilizing protein OS=Sus scrofa OX=9823 GN=HNRNPA1 PE=1 SV=1	3	3			0.405904	-1.85182	0.392732	3.60955	-0.957066	5.81603	5.73877	6.11894	5.13845	4.84629	6.18119	11.5699	5.37387	6.28547	5.97683	6.94251	7.21917
A0A286ZLA4	A0A286ZLA4_PIG	Uncharacterized protein OS=Sus scrofa OX=9823 GN=MATR3 PE=1 SV=2	2	2			0.404385	-1.50742	0.394108	2.84301	-0.953998	7.22882	5.26172	8.66178	7.86419	5.24261	8.34873	10.8057	8.32193	6.54689	8.02237	9.02237	6.63372
A0A480VPY4	A0A480VPY4_PIG	Myosin regulatory light chain 12B OS=Sus scrofa OX=9823 GN=MYL12A PE=1 SV=1	4	1			0.400947	-0.738136	0.39724	1.66802	-0.947049	9.52943	9.03342	7.87036	10.2046	9.22882	10.0362	10.7566	9.00843	8.88264	9.3015	8.65464	9.74315
I3LDM7	I3LDM7_PIG	Lactoylglutathione lyase OS=Sus scrofa OX=9823 GN=GLO1 PE=1 SV=1	7	7			0.400636	-0.81761	0.397525	1.76248	-0.94642	10.6883	9.90539	10.6883	11.5018	11.0835	12.4793	11.9106	9.60733	12.2167	13.3987	13.6325	10.0901
F1SGP8	F1SGP8_PIG	Reticulocalbin-1 OS=Sus scrofa OX=9823 GN=RCN1 PE=1 SV=3	9	9			0.400229	2.1192	0.397897	0.230175	0.945597	12.0934	8.94251	11.7185	11.3663	12.0768	7.52356	12.7814	7.26679	6.34873	12.0532	11.7356	8
A0A5G2QJ24	A0A5G2QJ24_PIG	Histone H2A OS=Sus scrofa OX=9823 GN=H2AZ2 PE=3 SV=1	4	2			0.398458	-1.62451	0.399523	3.08337	-0.942014	5.70107	5.28932	6.98868	6.0255	4.8125	6.11061	10.8918	5.67173	6.28907	8.27612	5.79442	5.16993
A0A287B749	A0A287B749_PIG	Tubulin beta chain OS=Sus scrofa OX=9823 GN=TUBB6 PE=1 SV=1	8	2			0.397751	-1.16558	0.400174	2.24323	-0.940583	6.43463	5.49024	6.5157	5.68653	5.66054	5.88485	9.65285	6.55919	5.72529	5.97518	7.49185	5.52994
A0A286ZRJ3	A0A286ZRJ3_PIG	Electron transfer flavoprotein subunit alpha OS=Sus scrofa OX=9823 GN=ETFA PE=1 SV=2	4	4			0.396838	-1.58089	0.401016	2.99154	-0.938734	5.69017	5.48795	5.34674	5.66556	5.49557	6.03304	10.4512	5.37669	5.43962	6.16279	6.14344	6.50144
A0A287BBX0	A0A287BBX0_PIG	Ig-like domain-containing protein OS=Sus scrofa OX=9823 GN=LOC100513601 PE=1 SV=1	8	1			0.396018	-0.659777	0.401774	1.57984	-0.937071	6.0512	5.33234	5.21437	5.4105	5.51778	8.97441	7.49985	5.54226	5.53514	6.30603	5.75515	6.07039
F1RYK1	F1RYK1_PIG	Synaptotagmin OS=Sus scrofa OX=9823 GN=SYT1 PE=1 SV=3	4	4			0.394845	-1.43036	0.402861	2.69514	-0.934695	10.5603	6.18587	9.32418	8.13955	8.17493	11.8765	11.6303	8.8857	9.84549	6.35226	9.5812	8.78463
F1S268	F1S268_PIG	Cellular repressor of E1A stimulated genes 1 OS=Sus scrofa OX=9823 GN=CREG1 PE=1 SV=1	4	4			0.394782	0.354734	0.402919	0.782014	0.934569	11.2167	10.5887	10.7056	10.388	10.9069	11.6707	10.2408	11.1293	10.0768	8.99435	10.3663	10.7977
Q764M5	STAT1_PIG	Signal transducer and activator of transcription 1 OS=Sus scrofa OX=9823 GN=STAT1 PE=2 SV=1	7	7			0.392878	1.17965	0.40469	0.441459	0.930706	8.64024	6.93074	9.21675	5.01346	8.43045	12.3163	9.19229	6.29094	5.76553	10.1163	9.12153	6.07468
A0A286ZLU2	A0A286ZLU2_PIG	3-hydroxyanthranilate 3 4-dioxygenase OS=Sus scrofa OX=9823 GN=HAAO PE=3 SV=1	2	2			0.391463	-0.717504	0.40601	1.64433	-0.927836	8.63662	8.35315	8.94544	5.48757	5.17641	9.96	10.3772	7.88874	9.82177	5.74614	5.59177	9.14211
F1RP44	F1RP44_PIG	Importin 5 OS=Sus scrofa OX=9823 GN=IPO5 PE=1 SV=3	5	5			0.390324	-1.03912	0.407076	2.05497	-0.925525	8.33092	8.52748	9.41574	8.99435	9.28077	10.1293	11.6618	7.94837	9.78136	11.1548	8.67243	9.08215
Q8MJ30	DHPR_PIG	Dihydropteridine reductase OS=Sus scrofa OX=9823 GN=QDPR PE=2 SV=1	2	2			0.383605	-0.973443	0.413423	1.96352	-0.911869	8.19967	6.05311	8.31741	7.96	8.08746	6.70044	9.63844	7.02237	8.82972	9.60918	10.0224	9.14721
I3LEC2	I3LEC2_PIG	Uncharacterized protein OS=Sus scrofa OX=9823 GN=PCBP1 PE=1 SV=1	5	3			0.376607	-1.60868	0.420139	3.04973	-0.897606	5.76022	7.70736	7.24793	5.21723	7.47573	10.1293	10.8218	5.21396	9.50581	10.4409	6.23458	8.79766
A0A287AGA5	A0A287AGA5_PIG	15 kDa phosphoprotein enriched in astrocytes OS=Sus scrofa OX=9823 GN=PEA15 PE=1 SV=1	2	2			0.374505	-1.05478	0.422177	2.0774	-0.893314	5.65166	5.2241	7.22882	8.21432	5.78921	10.2167	6.69233	5.57096	9.00562	8.85175	10.3554	9.05257
A0A5G2R787	A0A5G2R787_PIG	Prenylcysteine oxidase 1 OS=Sus scrofa OX=9823 GN=PCYOX1 PE=1 SV=1	3	3			0.373956	-1.3282	0.422711	2.51089	-0.892193	10.2992	6.78136	7.36632	8.45121	8.85798	8.46352	11.3718	7.89482	9.16491	8.65821	7.06609	6.72792
Q5IR81	Q5IR81_PIG	Long-wave-sensitive opsin 1 OS=Sus scrofa OX=9823 GN=LOC494564 PE=1 SV=1	3	3			0.373606	-1.13732	0.423052	2.19972	-0.891478	7.70736	9.3015	6.72792	7.94251	7.06609	10.2288	10.1799	6.98868	9.98014	7.90689	8.77149	8.26679
P16276	ACON_PIG	Aconitate hydratase mitochondrial OS=Sus scrofa OX=9823 GN=ACO2 PE=1 SV=1	13	13			0.373522	-1.53596	0.423134	2.89981	-0.891307	8.79766	9.44087	9.54303	9.45738	6.40769	5.57289	13.6773	7.76818	10.944	7.82655	8.87652	8.44708
A0A286ZKQ1	A0A286ZKQ1_PIG	Beta-hexosaminidase OS=Sus scrofa OX=9823 GN=HEXB PE=1 SV=2	7	7			0.372671	-0.429424	0.423964	1.3467	-0.889567	12.279	12.2527	11.2167	10.4818	10.2288	12.6926	11.8178	12.2586	12.9604	9.75322	9.89936	10.1163
A0A5G2RA17	A0A5G2RA17_PIG	Aldehyde dehydrogenase 6 family member A1 OS=Sus scrofa OX=9823 GN=ALDH6A1 PE=1 SV=1	2	2			0.372604	-1.13354	0.424029	2.19396	-0.88943	7.78136	5.40553	5.96907	4.9415	7.03342	6.71425	9.43463	5.80003	7.32193	7.43463	6.08984	5.93074
O62839	CATA_PIG	Catalase OS=Sus scrofa OX=9823 GN=CAT PE=1 SV=4	3	3			0.366162	1.46476	0.430366	0.362296	0.876246	10.8138	5.59991	10.0224	10.0901	10.1163	9.07948	7.55459	6.56834	7.91886	9.60918	11.7356	8.67243
A0A286ZZL7	A0A286ZZL7_PIG	ATP-dependent 6-phosphofructokinase OS=Sus scrofa OX=9823 GN=PFKL PE=1 SV=2	2	1			0.364327	-0.732296	0.432188	1.66128	-0.872483	9.00843	7.06609	9.76984	10.0084	5.39152	7.84549	9.82018	9.15228	9.06878	8.37504	5.7084	5.24008
A0A480SMR6	A0A480SMR6_PIG	26S proteasome non-ATPase regulatory subunit 12 OS=Sus scrofa OX=9823 GN=PSMD12 PE=1 SV=1	2	2			0.364086	-1.0427	0.432428	2.06008	-0.871989	9.22159	8.633	5.99095	11.0566	8.82655	9.0607	7.67243	9.80735	9.49386	10.0084	11.3554	8.37069
F1S567	F1S567_PIG	Vascular cell adhesion molecule 1 OS=Sus scrofa OX=9823 GN=VCAM1 PE=1 SV=2	13	13			0.363368	0.806096	0.433144	0.571927	0.870516	11.9801	11.1984	10.6257	10.7731	9.47776	14.1437	8.80413	11.0701	11.5118	9.36413	9.39874	12.5435
P61288	TCTP_PIG	Translationally-controlled tumor protein OS=Sus scrofa OX=9823 GN=TPT1 PE=2 SV=1	2	2			0.359687	0.659431	0.436831	0.633128	0.862957	11.3106	12.1098	10.3443	7.98868	7.02237	11.3554	11.2107	9.45943	11.1163	11.6926	7.91886	8.19476
A0A287BB66	A0A287BB66_PIG	Recoverin OS=Sus scrofa OX=9823 GN=RCVRN PE=1 SV=1	6	6			0.358961	-1.95293	0.437561	3.8716	-0.861466	10.0768	6.64386	8.25267	8.11894	8.65464	8.35315	11.3987	6.32193	13.1115	12.5793	9.70908	8.24793
Q9MZ15	VDAC2_PIG	Voltage-dependent anion-selective channel protein 2 OS=Sus scrofa OX=9823 GN=VDAC2 PE=2 SV=1	8	8			0.354704	-2.14172	0.441872	4.41288	-0.852706	5.75612	8.69349	8.64746	5.66077	6.00899	7.16993	14.1437	6.20359	9.17493	6.05644	5.97149	5.82293
Q28985	IBP5_PIG	Insulin-like growth factor-binding protein 5 OS=Sus scrofa OX=9823 GN=IGFBP5 PE=2 SV=2	6	6			0.354372	-1.19396	0.442209	2.2878	-0.852021	9.59991	8.71425	10.3106	9.98014	9.51767	9.62571	13.3581	9.11894	9.72962	8.58871	9.64746	9.62936
P80147	GABT_PIG	4-aminobutyrate aminotransferase mitochondrial OS=Sus scrofa OX=9823 GN=ABAT PE=1 SV=2	2	2			0.352883	-0.719602	0.443728	1.64673	-0.848952	5.57288	5.57361	5.87796	5.21364	5.32623	6.06609	8.07682	5.51248	5.59395	6.33489	5.19714	4.03562
A0A286ZNH3	A0A286ZNH3_PIG	2-iminobutanoate/2-iminopropanoate deaminase OS=Sus scrofa OX=9823 GN=RIDA PE=1 SV=1	3	3			0.346729	-1.04831	0.450061	2.06811	-0.83625	8.33092	9.93958	9.02514	8.68299	11.6165	9.82496	7.85175	10.9586	11.6303	9.90238	11.2107	10.8688
A5GFX7	A5GFX7_PIG	Cathepsin X OS=Sus scrofa OX=9823 GN=CTSZ PE=1 SV=1	15	15			0.346261	-0.274522	0.450546	1.20959	-0.835282	14.1196	14.6096	14.1984	13.1244	13.3304	16.1713	14.8533	14.0014	14.8965	13.8823	14.5265	15.049
A0A5G2QPD2	A0A5G2QPD2_PIG	Cytochrome c oxidase subunit 4 OS=Sus scrofa OX=9823 GN=COX4I1 PE=1 SV=1	6	6			0.345221	-1.90841	0.451626	3.75395	-0.833131	6.54071	9.61287	9.60918	8.90388	11.1033	10.0224	13.8533	10.8533	6.78136	13.6325	5.70001	7.61471
A0A5G2RAV7	A0A5G2RAV7_PIG	T-complex protein 1 subunit eta OS=Sus scrofa OX=9823 GN=CCT7 PE=1 SV=1	5	5			0.34464	-1.57665	0.452231	2.98276	-0.831929	5.47798	7.33985	7.22882	4.92855	7.58496	11.1228	10.9218	4.83794	9.01681	11.4969	8.37938	6.88264
F2Z4Z8	F2Z4Z8_PIG	G protein subunit beta 2 OS=Sus scrofa OX=9823 GN=GNB2 PE=1 SV=3	5	2			0.344605	-1.25308	0.452267	2.3835	-0.831858	8.26679	5.79607	5.37955	5.43881	5.36457	11.4767	9.05799	5.32347	8.82018	8.38802	8.0607	8.99152
P11708	MDHC_PIG	Malate dehydrogenase cytoplasmic OS=Sus scrofa OX=9823 GN=MDH1 PE=1 SV=4	11	11			0.343191	0.784486	0.453742	0.580559	0.82893	15.1196	12.7207	15.0058	15.3127	15.4987	14.5922	14.5326	12.7524	13.2076	15.4219	15.8846	14.5507
A0A286ZP69	A0A286ZP69_PIG	RAB7A member RAS oncogene family OS=Sus scrofa OX=9823 GN=RAB7A PE=1 SV=2	3	3			0.3431	-0.478188	0.453837	1.39299	-0.828743	7.16993	7.03342	6.67243	7.5157	7.40939	10.7056	7.70736	6.36457	8.2384	7.87652	8.64386	8.91886
F1SJM0	F1SJM0_PIG	Pentraxin-3 OS=Sus scrofa OX=9823 GN=PTX3 PE=2 SV=1	3	3			0.342651	0.522362	0.454307	0.696231	0.827812	8.49985	10.3987	9.61839	6.65821	8.65821	8.31288	9.59805	8.66534	8.6865	9.53916	9.31515	8.94837
Q3BDI7	DSG1_PIG	Desmoglein-1 OS=Sus scrofa OX=9823 GN=DSG1 PE=2 SV=1	3	3			0.341617	1.66396	0.455389	0.315572	0.825671	11.933	7.33985	10.0362	7.59246	8.69	6.12785	11.1293	6.60585	6.58195	5.72247	8.5157	6.00675
A0A5G2QAW2	A0A5G2QAW2_PIG	Tetraspanin OS=Sus scrofa OX=9823 GN=CD63 PE=1 SV=1	2	2			0.338891	-0.913983	0.458257	1.88424	-0.820018	6.9542	5.69059	5.51161	5.78725	7.62936	11.3219	8.97728	5.68659	6.23447	6.9542	8.84862	9.83289
F1RX36	F1RX36_PIG	Fibrinogen alpha chain OS=Sus scrofa OX=9823 GN=FGA PE=1 SV=4	2	2			0.338095	-0.567267	0.459098	1.48171	-0.818367	7.83289	7.17991	6.24982	8.54689	7.98868	9.3837	6.70702	7.76155	8.49586	7.85798	8	5.6133
A0A5G2RH47	A0A5G2RH47_PIG	Dipeptidyl peptidase 3 OS=Sus scrofa OX=9823 GN=DPP3 PE=1 SV=1	7	7			0.337417	-0.404796	0.459815	1.3239	-0.816959	9.80735	11.4305	10.4094	10.9873	11.3049	12.0362	11.0084	11.1737	10.6795	11.8533	12.6165	11.5459
A0A287A7G8	A0A287A7G8_PIG	Histone H2B OS=Sus scrofa OX=9823 GN=H2BC11 PE=3 SV=1	7	2			0.336212	-1.57572	0.461092	2.98084	-0.814455	11.4512	8.25739	9.92481	10.5507	9.60733	12.3581	14.8037	9.26913	10.2877	12.9819	10.7398	11.2228
A0A287AU28	A0A287AU28_PIG	Uncharacterized protein OS=Sus scrofa OX=9823 GN=NCAM1 PE=1 SV=2	11	11			0.33568	0.198357	0.461658	0.871543	0.813352	19.209	19.3056	18.7764	13.6551	19.0156	19.0532	18.624	19.2419	18.83	19.0951	19.3365	13.3304
I3LIE3	I3LIE3_PIG	Myosin heavy chain 14 OS=Sus scrofa OX=9823 GN=MYH14 PE=1 SV=3	5	2			0.332762	0.300016	0.46477	0.812243	0.807283	11.2348	10.8297	11.1421	5.66676	9.27612	11.4357	10.7566	11.3826	10.1674	8.42206	7.75489	10.8918
A0A286ZXU2	A0A286ZXU2_PIG	Filamin A OS=Sus scrofa OX=9823 GN=FLNA PE=1 SV=2	47	44			0.332541	-0.635792	0.465006	1.55379	-0.806823	13.412	13.6883	12.0189	15.4987	13.3718	15.2769	14.464	12.5093	14.0532	14.6551	13.8918	13.6439
F2Z5B1	F2Z5B1_PIG	Leukocyte elastase inhibitor OS=Sus scrofa OX=9823 GN=SERPINB1 PE=1 SV=2	10	9			0.332124	0.309406	0.465453	0.806974	0.805955	11.0701	11.5167	11.1611	12.4094	11.7977	13.9748	10.2408	11.4305	11.1485	12.1325	13.2273	12.7773
A0A287A9I8	A0A287A9I8_PIG	ATP synthase subunit gamma OS=Sus scrofa OX=9823 GN=ATP5F1C PE=1 SV=2	5	5			0.328846	-0.915674	0.46898	1.88645	-0.799126	10.2644	8.76155	10.5118	9.37721	9.63662	10.0498	12.7731	9.8392	9.67243	6.39914	9.14721	9.14721
F2Z5T5	F2Z5T5_PIG	Tubulin alpha chain OS=Sus scrofa OX=9823 GN=TUBA1A PE=3 SV=3	19	1			0.326284	0.822847	0.471754	0.565325	0.79378	8.44708	11.697	10.7142	8.55842	11.2288	10.9801	9.8857	8.69349	9.81057	11.7855	8.8009	9.03617
A0A287BBB4	A0A287BBB4_PIG	Ornithine--oxo-acid aminotransferase OS=Sus scrofa OX=9823 GN=OAT PE=1 SV=1	2	2			0.326134	-1.03345	0.471917	2.04691	-0.793468	5.69076	7.05528	6.11736	8.23362	7.7879	6.1375	9.71596	5.57537	6.67243	7.07682	8.33092	7.16993
A0A287A5B4	A0A287A5B4_PIG	BRO1 domain-containing protein OS=Sus scrofa OX=9823 GN=PDCD6IP PE=1 SV=2	4	4			0.326048	-1.24228	0.472011	2.36572	-0.793288	5.36577	8.13955	6.05973	5.66016	4.32912	9.76155	9.67772	5.21756	8.3966	9.54882	6.15957	8.0607
A0A286ZN52	A0A286ZN52_PIG	Proteasome subunit beta OS=Sus scrofa OX=9823 GN=PSMB3 PE=1 SV=1	5	5			0.321159	1.05117	0.477354	0.482577	0.783066	11.2408	8.37938	12.0049	10.7142	11.1293	11.6618	10.9658	9.10066	8.40514	12.0119	12.0868	10.7895
A0A286ZIX1	A0A286ZIX1_PIG	IF rod domain-containing protein OS=Sus scrofa OX=9823 GN=KRT71 PE=1 SV=1	7	3			0.317852	-0.956443	0.481003	1.94052	-0.776137	11.3934	7.81378	10.5314	10.1548	9.51373	7.94837	12.0327	10.5118	10.0634	10.0084	9.35975	8.65821
P09889	PPA5_PIG	Tartrate-resistant acid phosphatase type 5 OS=Sus scrofa OX=9823 GN=ACP5 PE=1 SV=4	6	6			0.316251	-1.24743	0.48278	2.37418	-0.772779	11.697	9.79116	10.5118	10.1923	10.1421	12.3663	14.9246	10.1033	10.7142	10.8611	10.7142	10.6439
P28839	AMPL_PIG	Cytosol aminopeptidase OS=Sus scrofa OX=9823 GN=LAP3 PE=1 SV=2	17	17			0.31448	-0.416334	0.484752	1.33453	-0.76906	12.4486	12.464	12.5957	13.3304	13.0668	14.412	13.9926	12.2906	12.4742	12.577	13.8337	14.0868
A0A287AJZ2	A0A287AJZ2_PIG	Cell adhesion molecule 1 OS=Sus scrofa OX=9823 GN=CADM1 PE=1 SV=2	4	4			0.313317	-0.517086	0.486052	1.43106	-0.766615	10.8218	11.3387	11.0084	11.0566	11.0084	11.3554	10.3106	11.888	12.5216	11.3387	12.3853	12.3359
A0A5G2R8R0	A0A5G2R8R0_PIG	Myosin heavy chain 9 OS=Sus scrofa OX=9823 GN=MYH9 PE=1 SV=1	4	3			0.312468	0.733777	0.487003	0.601328	0.764829	7.90689	5.68808	8.44294	7	5.1544	11.4818	7.34873	6.71425	5.77361	9.53528	6.16266	7.54689
A0A287A8M1	A0A287A8M1_PIG	Isocitrate dehydrogenase [NADP] OS=Sus scrofa OX=9823 GN=IDH1 PE=1 SV=1	8	7			0.311146	-0.177907	0.488488	1.13124	-0.76205	10.8297	10.3106	10.7482	10.1293	11.0362	11.8455	10.8138	11.0967	10.5118	12.6773	12.6371	11.8572
A0A286ZRR3	A0A286ZRR3_PIG	Selenium binding protein 1 OS=Sus scrofa OX=9823 GN=SELENBP1 PE=1 SV=2	6	6			0.311066	0.239999	0.488578	0.846746	0.761881	11.8994	11.5167	11.3718	12.6348	12.7035	11.043	11.8842	11.2107	10.973	11.9293	12.6729	12.5793
F1SUT8	F1SUT8_PIG	Receptor protein-tyrosine kinase OS=Sus scrofa OX=9823 GN=EPHA2 PE=4 SV=2	3	3			0.310167	-0.831957	0.489591	1.7801	-0.759988	6.36282	5.47719	8.09276	5.73792	8.65105	9.29921	7.82018	5.98641	8.62205	10.4094	11.7524	9.71596
A0A286ZYX8	A0A286ZYX8_PIG	Fructose-bisphosphate aldolase OS=Sus scrofa OX=9823 GN=ALDOA PE=1 SV=2	19	3			0.309755	0.589007	0.490055	0.6648	0.759121	12.8357	11.7056	12.3608	11.9403	12.1861	13.3718	12.8553	11.8494	10.4305	14.0785	14.0617	12.7334
A0A287BD56	A0A287BD56_PIG	Chromosome segregation 1 like OS=Sus scrofa OX=9823 GN=CSE1L PE=1 SV=1	2	2			0.309624	-1.32412	0.490203	2.5038	-0.758843	5.1375	5.39445	8.13443	5.49962	6.25927	9.31967	10.4615	6.05394	6.12333	9.24317	5.05745	5.24413
A0A286ZRU9	A0A286ZRU9_PIG	Collagen-binding protein OS=Sus scrofa OX=9823 GN=SERPINH1 PE=1 SV=1	7	7			0.309373	1.69948	0.490486	0.307897	0.758315	9.69697	15.2549	10.5603	14.8386	14.6662	11.584	12.9908	8.57743	8.84549	11.6439	8.19967	10.5793
F1RII7	F1RII7_PIG	Hemoglobin subunit beta OS=Sus scrofa OX=9823 GN=HBB PE=1 SV=1	13	12			0.309352	1.67553	0.49051	0.313051	0.758272	17.7923	12.8218	17.8906	17.9258	17.805	14.183	17.3752	12.9293	13.1737	19.0129	18.6593	12.5722
P62272	RS18_PIG	40S ribosomal protein S18 OS=Sus scrofa OX=9823 GN=RPS18 PE=1 SV=3	2	2			0.30822	-1.33034	0.49179	2.51462	-0.755886	6.08119	5.32634	5.62017	6.47897	5.87774	9.50779	10.4919	5.45219	5.07468	9.90689	5.74971	8.09803
A0A286ZPT6	A0A286ZPT6_PIG	NADH dehydrogenase [ubiquinone] flavoprotein 2 mitochondrial OS=Sus scrofa OX=9823 GN=NDUFV2 PE=1 SV=1	3	3			0.307164	-1.2508	0.492988	2.37973	-0.753659	5.96492	5.92792	7.11894	7.34873	7.88264	6.07648	10.8138	6.00056	5.94984	6.32137	5.04746	5.55052
A0A5K1U589	A0A5K1U589_PIG	Ubiquitin-activating enzyme E1 OS=Sus scrofa OX=9823 GN=UBA1 PE=1 SV=1	12	12			0.30671	1.03421	0.493503	0.488283	0.7527	11.2644	11.0768	12.1799	11.9069	12.2644	11.5981	12.3191	7.88874	11.2107	12.8899	11.6662	11.3498
A0A286ZUN9	A0A286ZUN9_PIG	Complex I-23kD OS=Sus scrofa OX=9823 GN=NDUFS8 PE=1 SV=2	2	2			0.306234	-1.04615	0.494044	2.06501	-0.751697	6.00751	5.69488	7.99435	4.93546	5.3408	6.78136	9.37721	5.34425	8.11374	4.70044	7.11894	6.10725
P14287	OSTP_PIG	Osteopontin OS=Sus scrofa OX=9823 GN=SPP1 PE=1 SV=1	16	16			0.305979	-1.54339	0.494335	2.91479	-0.751158	15.2363	14.7471	14.8138	13.0818	13.5507	16.3495	20.5731	14.365	14.4893	15.0909	13.9837	15.0617
A0A286ZL69	A0A286ZL69_PIG	Uncharacterized protein OS=Sus scrofa OX=9823 GN=ANP32E PE=1 SV=1	2	2			0.305366	1.02977	0.495033	0.489788	0.749863	8.31288	9.10852	6.21335	7.56224	9.03892	4.76553	8.96578	6.03122	5.54844	5.16993	10.9658	7.6865
A0A5G2QGR3	A0A5G2QGR3_PIG	Uncharacterized protein OS=Sus scrofa OX=9823 GN=SIRPA PE=1 SV=1	3	3			0.304947	-0.679534	0.495511	1.60162	-0.748978	7.16993	10.1799	7.97728	9.33762	7.8009	11.2167	8.96	9.05257	9.35315	8.84235	10.5603	10.5118
A0A287ALE6	A0A287ALE6_PIG	Phospholysine phosphohistidine inorganic pyrophosphate phosphatase OS=Sus scrofa OX=9823 GN=LHPP PE=1 SV=1	2	2			0.304498	0.540483	0.496023	0.687541	0.74803	14.1115	13.0735	14.1596	13.5627	13.5864	11.6751	14.392	13.1082	12.2228	13.3021	12.5817	12.4993
A0A287BDU7	A0A287BDU7_PIG	Uncharacterized protein OS=Sus scrofa OX=9823 GN=PZP PE=1 SV=1	6	6			0.304264	0.500711	0.496291	0.706758	0.747536	13.3987	13.5018	13.4512	14.0276	14.1357	13.1532	11.697	13.9837	13.169	14.3443	13.0951	13.7936
P20303	GTR1_PIG	Solute carrier family 2 facilitated glucose transporter member 1 OS=Sus scrofa OX=9823 GN=SLC2A1 PE=2 SV=2	6	6			0.304199	-2.07139	0.496365	4.20291	-0.747398	5.42962	7.75489	6.05075	5.50298	6.3345	8.66534	13.7936	5.16237	6.49346	8.39232	7.10852	5.78744
A0A5G2R773	A0A5G2R773_PIG	Tissue factor pathway inhibitor 2 OS=Sus scrofa OX=9823 GN=TFPI2 PE=4 SV=1	4	4			0.301735	-0.742908	0.499189	1.67355	-0.742189	10.2046	11.1228	9.50383	10.2408	9.17742	5.66959	12.7649	9.89633	10.3987	9.0634	9.11374	10.0498
A0A480PLY3	A0A480PLY3_PIG	14-3-3 protein zeta/delta OS=Sus scrofa OX=9823 GN=YWHAZ PE=1 SV=1	17	14			0.299896	0.362278	0.501307	0.777935	0.738297	15.4831	14.3512	15.2586	15.9385	15.3887	15.4893	15.3615	14.2659	14.3786	16.4399	16.6662	15.3408
A0A286ZNY1	A0A286ZNY1_PIG	Tubulin alpha chain OS=Sus scrofa OX=9823 GN=TUBA4A PE=1 SV=1	16	1			0.299419	-1.11332	0.501858	2.16343	-0.737286	9.62571	5.48543	6.89482	8.31741	7.76818	9.74147	9.66534	6.70044	8.98014	8.66534	7.41785	7.25739
P23687	PPCE_PIG	Prolyl endopeptidase OS=Sus scrofa OX=9823 GN=PREP PE=1 SV=1	3	3			0.298584	0.59762	0.502824	0.660843	0.735516	8.20945	9.80413	8.28077	6.13955	8.19967	9.21189	7.18982	7.98299	9.32868	9.44087	7.82655	8.63662
A0A287ADQ1	A0A287ADQ1_PIG	Inositol-3-phosphate synthase 1 OS=Sus scrofa OX=9823 GN=ISYNA1 PE=3 SV=1	2	2			0.298073	-0.896403	0.503416	1.86142	-0.734433	8.22882	6.89482	8.64746	10.0084	9.82177	10.5216	8.51175	7.08746	10.8611	9.59246	9.85019	9.2854
M3UZ54	M3UZ54_PIG	Monocarboxylate transporter 1 OS=Sus scrofa OX=9823 GN=SLC16A1 PE=1 SV=1	2	2			0.297168	-1.43889	0.504466	2.71112	-0.732513	6.78136	6.18388	7.52356	8.01681	7.33985	5.80478	12.0498	7.01123	5.7444	7.21917	6.27426	5.71149
Q7SIB7	PGK1_PIG	Phosphoglycerate kinase 1 OS=Sus scrofa OX=9823 GN=PGK1 PE=1 SV=3	17	17			0.297048	-0.391597	0.504606	1.31184	-0.732258	13.7628	12.4717	13.9385	13.8823	13.412	14.9385	14.2877	13.3718	13.6883	15.68	16.0638	13.9658
A0A287A275	A0A287A275_PIG	Tubulin beta chain OS=Sus scrofa OX=9823 GN=TUBB4B PE=1 SV=2	16	2			0.296862	-1.67492	0.504822	3.19302	-0.731864	7.72792	5.31774	5.35775	6.83289	8.05528	8.41363	12.0868	5.3779	5.96347	10.6618	6.72792	5.06062
A0A287A2R9	A0A287A2R9_PIG	14_3_3 domain-containing protein OS=Sus scrofa OX=9823 GN=CRK PE=1 SV=1	21	19			0.295444	0.422565	0.506473	0.746097	0.728853	14.3853	14.0447	14.4186	15.1517	14.8484	14.2061	14.9926	13.2303	13.3581	15.4799	16.0868	14.183
A0A287AM26	A0A287AM26_PIG	Aminopeptidase B isoform a OS=Sus scrofa OX=9823 GN=RNPEP PE=1 SV=1	3	3			0.29286	-0.934683	0.509495	1.91147	-0.723362	5.97841	6.87036	5.33368	5.32632	6.2114	10.9873	4.62059	7.75489	8.61102	9.37286	5.4363	9.45943
A0A5G2QMG1	A0A5G2QMG1_PIG	CCT-beta OS=Sus scrofa OX=9823 GN=CCT2 PE=1 SV=1	7	7			0.292725	-1.27409	0.509653	2.41846	-0.723074	5.48328	7.91886	10.6795	8.26679	8.08215	11.3934	10.5507	7.49985	9.85331	11.1799	11.6303	9.90839
Q95250	PGRC1_PIG	Membrane-associated progesterone receptor component 1 OS=Sus scrofa OX=9823 GN=PGRMC1 PE=1 SV=3	3	3			0.292634	-1.77512	0.50976	3.42266	-0.72288	7.17991	5.08963	5.67607	6.18668	5.13127	6.10014	12.5068	5.46772	5.29646	6.67243	4.90689	5.38277
A0A286ZLI8	A0A286ZLI8_PIG	RNA helicase OS=Sus scrofa OX=9823 GN=DDX17 PE=1 SV=2	5	4			0.292449	-0.76031	0.509977	1.69385	-0.722488	9.19229	7.59991	8.633	8.08215	8.88264	9.89633	11.1033	8.07146	8.53138	10.4305	9.20212	7.62205
A0A287A690	A0A287A690_PIG	Peroxiredoxin-2 OS=Sus scrofa OX=9823 GN=PRDX2 PE=1 SV=1	6	6			0.290379	0.387625	0.512414	0.764387	0.71808	12.5699	12.8416	12.2848	12.2497	12.8357	13.118	12.8591	12.5068	11.1674	14.7419	12.464	12.2497
F1S7Z7	F1S7Z7_PIG	Angiopoietin like 3 OS=Sus scrofa OX=9823 GN=ANGPTL3 PE=1 SV=2	2	2			0.29037	-0.800987	0.512425	1.74229	-0.718061	8.49586	9.76155	8.35755	9.98014	9.52552	11.1737	7.79442	9.91289	11.3106	10.0084	10.7482	10.6257
F1SMS8	F1SMS8_PIG	Lectin mannose binding 1 OS=Sus scrofa OX=9823 GN=LMAN1 PE=1 SV=2	6	6			0.287432	0.612364	0.515903	0.654124	0.711796	12.584	9.94691	11.5459	11.446	11.8297	10.2167	11.5216	10.2877	10.4305	10.2408	11.0835	10.0084
I3LKI1	I3LKI1_PIG	Serglycin OS=Sus scrofa OX=9823 GN=SRGN PE=4 SV=3	5	5			0.286979	0.487885	0.516441	0.71307	0.71083	13.9106	13.6551	13.8238	8.88264	11.6926	14.5567	14.6718	12.6795	12.5746	12.7013	11.5018	12.3163
F1SIC9	F1SIC9_PIG	Lysyl oxidase homolog OS=Sus scrofa OX=9823 GN=LOXL1 PE=3 SV=1	3	3			0.286446	1.76793	0.517076	0.29363	0.709693	14.0102	8.53528	9.85019	8.7879	6.98868	5.7602	11.2228	10.5507	5.31832	9.03342	13.8037	5.32591
I3LQ84	I3LQ84_PIG	Collagen type VI alpha 2 chain OS=Sus scrofa OX=9823 GN=COL6A2 PE=1 SV=3	4	4			0.285956	0.850051	0.517659	0.554765	0.708645	9.14211	11.3498	12.9908	9.5216	9.57365	11.0498	11.1293	9.61102	10.1923	9.87805	8.7879	9.05528
P00795	CATD_PIG	Cathepsin D OS=Sus scrofa OX=9823 GN=CTSD PE=1 SV=2	15	1			0.285126	-1.25705	0.51865	2.39007	-0.706872	5.50007	10.3554	5.92898	5.17852	9.53916	9.51767	7.40191	10.2288	7.92481	5.90425	6.89482	7.48382
Q6SEG5	UCHL1_PIG	Ubiquitin carboxyl-terminal hydrolase isozyme L1 OS=Sus scrofa OX=9823 GN=UCHL1 PE=2 SV=1	7	7			0.281606	-1.16212	0.52287	2.23786	-0.699342	11.5699	6.6865	11.6926	10.3554	11.0967	10.7649	11.3934	10.7313	11.3106	13.5265	11.7056	10.2288
A0A286ZUW0	A0A286ZUW0_PIG	Glutamine--fructose-6-phosphate transaminase (isomerizing) OS=Sus scrofa OX=9823 GN=GFPT1 PE=1 SV=2	4	4			0.279354	0.920574	0.525589	0.528299	0.694514	10.8297	11.4717	8.66534	12.6948	13.0413	11.9622	7.36632	10.3772	10.4615	9.20212	10.388	8.59246
A0A5G2QKZ6	A0A5G2QKZ6_PIG	Laminin subunit beta 1 OS=Sus scrofa OX=9823 GN=LAMB1 PE=1 SV=1	15	15			0.277275	-0.486344	0.528111	1.40089	-0.690053	12.2318	13.5018	11.7855	12.8057	12.664	14.0189	12.1196	13.0751	13.7834	11.6795	11.6348	12.8238
M3UZ63	M3UZ63_PIG	Myeloid derived growth factor OS=Sus scrofa OX=9823 GN=MYDGF PE=2 SV=1	3	3			0.276471	0.818995	0.529089	0.566837	0.688325	9.96578	7.36632	10.4615	10.2167	9.47167	9.62571	9.8009	8.09276	7.44294	10.2761	10.9658	9.42206
A0A286ZIK8	A0A286ZIK8_PIG	Uncharacterized protein OS=Sus scrofa OX=9823 GN=PLK4 PE=1 SV=2	3	1			0.276335	0.822508	0.529255	0.565458	0.688032	8.74819	7.17991	8.7879	9.35094	9.17991	8.13443	7.24793	9.35094	5.64962	9.03067	8.87344	8.48784
F1STI9	F1STI9_PIG	Endonuclease domain containing 1 OS=Sus scrofa OX=9823 GN=ENDOD1 PE=1 SV=1	3	3			0.275382	-0.926185	0.530418	1.90024	-0.685985	7.76155	7.3837	9.55267	8.87652	8.00562	6.22497	10.8218	9.75989	6.89482	9.96578	7.5157	8.27612
A0A287AK31	A0A287AK31_PIG	Thrombospondin 3 OS=Sus scrofa OX=9823 GN=THBS3 PE=3 SV=1	4	2			0.269341	-0.589451	0.537847	1.50467	-0.672966	8.70044	9.75322	9.15735	7.90087	9.72622	7.59246	11.0084	10.1421	8.22882	5.48175	5.83289	5.83014
A0A286ZKG9	A0A286ZKG9_PIG	Peptidyl-prolyl cis-trans isomerase OS=Sus scrofa OX=9823 GN=PPIB PE=1 SV=1	8	8			0.268952	1.20157	0.538329	0.434802	0.672128	13.0885	12.605	13.1877	13.5507	13.2438	12.8017	14.0532	12.9658	8.25739	12.9513	10.9218	12.7503
A0A287BH51	A0A287BH51_PIG	Uncharacterized protein OS=Sus scrofa OX=9823 GN=IL1RL1 PE=3 SV=2	2	2			0.265325	0.672822	0.542844	0.627278	0.664285	12.4435	10.4512	9.87191	10.8994	11.2046	10.5699	10.7228	11.0566	8.96867	9.3015	8.62571	11.0768
A0A5G2QJA9	A0A5G2QJA9_PIG	C3-beta-c OS=Sus scrofa OX=9823 GN=C3 PE=1 SV=1	91	91			0.264985	-0.695122	0.543269	1.61902	-0.663548	17.4972	17.6382	17.4893	17.3581	17.6593	18.3365	16.1477	19.1704	19.392	17.4252	17.7796	18.5988
A0A481AED0	A0A481AED0_PIG	Spondin-2 OS=Sus scrofa OX=9823 GN=SPON2 PE=4 SV=1	5	5			0.264877	0.720565	0.543404	0.60686	0.663315	10.6348	12.446	10.4615	11.5118	9.84706	11.4919	8.84235	10.6618	11.8765	9.87498	9.41151	9.98014
A0A286ZT13	A0A286ZT13_PIG	Albumin OS=Sus scrofa OX=9823 GN=ALB PE=1 SV=1	24	22			0.263727	0.0920264	0.544845	0.938204	0.660822	21.7955	21.743	21.7389	21.5165	21.8987	21.654	21.4015	21.8651	21.7348	21.9061	21.68	21.8987
P04366	AMBP_PIG	Protein AMBP (Fragment) OS=Sus scrofa OX=9823 GN=AMBP PE=1 SV=2	6	6			0.262864	0.455575	0.545929	0.729219	0.658953	16.0638	16.4399	16.6382	16.8727	16.8965	16.4137	14.6211	16.8484	16.3056	16.4318	16.8846	16.4752
A0A287AHS0	A0A287AHS0_PIG	Uncharacterized protein OS=Sus scrofa OX=9823 GN=CALM3 PE=1 SV=1	9	9			0.262346	0.397287	0.54658	0.759285	0.657829	14.9748	13.5627	14.7471	15.0909	15.7445	15.0405	14.7576	13.3163	14.0189	15.9177	15.8679	14.7936
P06867	PLMN_PIG	Plasminogen OS=Sus scrofa OX=9823 GN=PLG PE=1 SV=3	7	7			0.261267	0.223948	0.54794	0.856219	0.655487	15.5922	15.1869	16.0145	15.734	15.7731	15.0575	15.5234	15.7018	14.8965	15.9177	15.4252	15.0014
A0A5G2QP44	A0A5G2QP44_PIG	Retinoschisin 1 OS=Sus scrofa OX=9823 GN=RS1 PE=1 SV=1	5	5			0.261203	0.561315	0.548021	0.677684	0.655347	11.6257	10.6439	12.3163	12.0154	12.1	8.77479	12.3718	10.388	10.1421	11.0293	11.8017	10.5314
B3F0B7	B3F0B7_PIG	Cellular retinoic acid-binding protein 1 OS=Sus scrofa OX=9823 GN=CRABP1 PE=1 SV=1	3	3			0.260371	-0.436192	0.549072	1.35303	-0.653541	8.50383	10.1293	9.224	8.86109	7.96	9.42626	10.4094	9.94251	8.81378	10.3332	9.09011	9.63844
I3LE12	I3LE12_PIG	Hydroxysteroid 17-beta dehydrogenase 12 OS=Sus scrofa OX=9823 GN=HSD17B12 PE=1 SV=3	3	3			0.258909	-1.52854	0.550923	2.88494	-0.650363	5.4287	7.24793	10.2046	6.82018	4.97269	7.57743	11.8017	5.4852	10.1799	9.45533	5.71425	10.0634
P00506	AATM_PIG	Aspartate aminotransferase mitochondrial OS=Sus scrofa OX=9823 GN=GOT2 PE=1 SV=2	19	19			0.258506	1.08828	0.551435	0.470322	0.649487	16.4783	12.5435	16.68	16.8361	16.6382	13.5142	16.1397	13.1908	13.1066	15.4831	15.8411	12.973
A0A286ZN21	A0A286ZN21_PIG	Periostin OS=Sus scrofa OX=9823 GN=POSTN PE=1 SV=2	8	8			0.255796	0.356075	0.554886	0.781287	0.643586	11.1293	10.0634	10.7814	11.0901	12.158	12.3608	10.1163	9.62205	11.1674	11.584	11.7977	10.7977
Q29214	RLA0_PIG	60S acidic ribosomal protein P0 OS=Sus scrofa OX=9823 GN=RPLP0 PE=1 SV=2	9	9			0.255745	-1.31519	0.554951	2.48835	-0.643475	9.69	5.63807	9.19722	5.40939	8.12928	12.2644	12.3304	6.80735	9.33316	11.1737	8.94544	10.0084
A0A287AG36	A0A287AG36_PIG	Laminin subunit alpha 1 OS=Sus scrofa OX=9823 GN=LAMA1 PE=4 SV=2	2	2			0.255498	1.10805	0.555267	0.463921	0.642937	11.3332	8.76487	10.0768	9.18735	5.15092	7.6865	10.1033	10.8765	5.87089	5.56377	5.8089	7.29462
Q99028	COMT_PIG	Catechol O-methyltransferase (Fragment) OS=Sus scrofa OX=9823 GN=COMT PE=1 SV=1	2	2			0.2545	-0.550095	0.556545	1.46418	-0.64076	7.39232	5.55309	5.81286	5.30833	7.8392	9.41151	7.03227	5.6015	7.77479	6.14894	5.53724	5.5
P09623	DLDH_PIG	Dihydrolipoyl dehydrogenase mitochondrial OS=Sus scrofa OX=9823 GN=DLD PE=1 SV=1	3	3			0.253927	-0.961393	0.557279	1.94719	-0.639511	5.47249	9.60363	9.04712	9.56605	4.69488	8.53916	10.5314	8.27146	8.20457	5.7866	8.93074	7.93074
A0A5G2R1Q1	A0A5G2R1Q1_PIG	Insulin like growth factor 2 receptor OS=Sus scrofa OX=9823 GN=IGF2R PE=1 SV=1	11	11			0.24797	0.398344	0.564976	0.758729	0.626482	12.8198	12.8474	13.2512	13.3853	13.3718	13.4893	11.4094	12.7875	13.5265	12.905	13.2819	13.169
A0A287BNA5	A0A287BNA5_PIG	3-hydroxy-3-methylglutaryl coenzyme A synthase OS=Sus scrofa OX=9823 GN=HMGCS1 PE=1 SV=1	9	9			0.246653	0.599903	0.566692	0.659798	0.623595	10.9366	10.2644	9.43671	11.7356	10.5981	10.6348	8.44708	9.10329	11.2877	13.0802	11.8416	12.4252
F1RXG1	F1RXG1_PIG	Keratin 27 OS=Sus scrofa OX=9823 GN=KRT27 PE=4 SV=2	6	3			0.245537	-0.587471	0.56815	1.50261	-0.621144	10.1163	10.5981	8.12928	9.37069	7.37504	7.14975	11.1611	10.2527	9.19229	12.4717	8.90388	10.8533
I3LS87	I3LS87_PIG	Vasorin OS=Sus scrofa OX=9823 GN=VASN PE=1 SV=1	2	2			0.245529	0.4888	0.56816	0.712618	0.621128	7.7879	8.25739	9.04166	8.79442	8.24793	10.2288	6.88024	7.52356	9.21675	9.09276	10.8688	7.01123
A0A5G2QI19	A0A5G2QI19_PIG	Proteasome subunit alpha type OS=Sus scrofa OX=9823 GN=PSMA1 PE=1 SV=1	7	7			0.242982	0.630573	0.571502	0.64592	0.615528	10.7566	10.0224	11.8138	11.4919	11.9403	12.158	11.9766	9.60548	9.11894	13.0241	11.7524	11.42
P31950	S10AB_PIG	Protein S100-A11 OS=Sus scrofa OX=9823 GN=S100A11 PE=1 SV=1	3	3			0.242586	-0.990521	0.572024	1.9869	-0.614658	8.09803	10.4717	6.44791	9.50581	7.32193	11.9944	7.15898	10.0084	10.8218	8.89482	9.29232	10.0768
A0A287B8B1	A0A287B8B1_PIG	TPR_REGION domain-containing protein OS=Sus scrofa OX=9823 GN=ST13 PE=1 SV=1	5	5			0.240852	-1.1612	0.574312	2.23643	-0.610838	11.3049	6.24982	7.31288	7.75489	8.64024	9.86109	11.6795	8.44294	8.22882	9.224	7.91289	9.46964
F6Q109	F6Q109_PIG	Glutamine synthetase OS=Sus scrofa OX=9823 GN=GLUL PE=1 SV=1	20	20			0.239441	-0.619784	0.576181	1.53665	-0.607727	16.7207	13.8238	16.7987	15.7602	16.0058	15.1674	16.68	15.8287	16.6937	17.7406	17.4576	15.5142
A0A287A7C2	A0A287A7C2_PIG	Aspartyl aminopeptidase OS=Sus scrofa OX=9823 GN=DNPEP PE=1 SV=1	3	3			0.239099	0.481739	0.576635	0.716114	0.606974	9.04166	11.4818	9.27845	10.1033	9.86882	10.0901	9.16491	9.72622	9.46557	10.8376	10.0084	9.98014
F1SQR8	F1SQR8_PIG	Leukotriene A(4) hydrolase OS=Sus scrofa OX=9823 GN=LTA4H PE=1 SV=4	8	8			0.237939	-0.282306	0.578177	1.21614	-0.604412	9.72281	9.36413	9.99435	10.8057	10.5603	12.2438	9.14721	10.1923	10.5887	12.1548	12.2674	11.9256
Q29375	RL7A_PIG	60S ribosomal protein L7a (Fragment) OS=Sus scrofa OX=9823 GN=RPL7A PE=2 SV=1	2	2			0.237229	1.26479	0.579123	0.41616	0.602843	6.23074	9.3837	9.9542	5.82491	5.73453	5.47249	10.7566	5.5728	5.44491	5.84747	5.75955	5.46906
A9YUB1	CHRD1_PIG	Cysteine and histidine-rich domain-containing protein 1 OS=Sus scrofa OX=9823 GN=CHORDC1 PE=2 SV=1	2	2			0.235772	0.600243	0.581069	0.659643	0.599622	8.76818	9.8857	8.75822	8.50779	10.9069	8.7211	6.85798	10.0634	8.69	10.1923	9.24555	8.72792
A0A287AQG4	A0A287AQG4_PIG	Uncharacterized protein OS=Sus scrofa OX=9823 GN=SYNCRIP PE=1 SV=2	5	2			0.23465	-0.674482	0.582573	1.59602	-0.597138	7.04439	5.69488	6.87036	7.7879	7.22882	7.16993	9.29921	6.30195	6.03192	7.62205	8.15987	11.2408
A0A287B6J6	A0A287B6J6_PIG	Heat shock 70 kDa protein 4 OS=Sus scrofa OX=9823 GN=HSPA4 PE=1 SV=1	8	7			0.234605	-0.275082	0.582633	1.21006	-0.597039	10.2761	9.53916	9.99435	11.2761	9.43254	12.0634	11.0084	9.9629	9.66356	12.0934	8.85798	11.388
P01965	HBA_PIG	Hemoglobin subunit alpha OS=Sus scrofa OX=9823 GN=HBA PE=1 SV=1	8	8			0.233186	1.30447	0.58454	0.40487	0.593896	16.0701	10.6528	16.3887	16.3853	16.1965	12.9403	15.3512	11.5167	12.3304	17.83	17.5507	11.3387
I3LCA2	I3LCA2_PIG	CCT-theta OS=Sus scrofa OX=9823 GN=CCT8 PE=1 SV=2	10	10			0.232174	-0.970771	0.585903	1.95989	-0.591652	8.07682	9.01123	7.76155	6.14215	9.9571	11.5981	11.9293	6.40429	9.42836	12.8416	9.64205	5.99548
O97580	SUCB1_PIG	Succinate--CoA ligase [ADP-forming] subunit beta mitochondrial (Fragment) OS=Sus scrofa OX=9823 GN=SUCLA2 PE=2 SV=1	2	2			0.230128	-1.20794	0.58867	2.31008	-0.587109	7.67948	6.28725	12.9801	7.53916	7.45943	11.5603	10.3332	9.65821	10.5793	9.16239	5.19377	6.96578
A0A5G2QCL1	A0A5G2QCL1_PIG	C4a anaphylatoxin OS=Sus scrofa OX=9823 GN=C4A PE=1 SV=1	6	6			0.230008	-0.535048	0.588833	1.44899	-0.586842	11.1357	10.973	11.1737	11.1674	11.2288	13.5142	9.92778	11.9218	13.0379	13.2512	10.4717	11.8994
A0A287AYW8	A0A287AYW8_PIG	Serpin family E member 2 OS=Sus scrofa OX=9823 GN=SERPINE2 PE=1 SV=2	2	2			0.229462	-0.681017	0.589574	1.60327	-0.585629	5.31107	8.36194	6.78136	5.74942	7.90087	11.0835	6.92932	6.56529	9.00282	7.64386	7.93664	8.40088
P23220	AT2B1_PIG	Plasma membrane calcium-transporting ATPase 1 OS=Sus scrofa OX=9823 GN=ATP2B1 PE=2 SV=1	8	8			0.227529	0.762885	0.592204	0.589317	0.581328	16.9545	15.8386	13.5864	16.1437	14.2137	15.8361	13.0684	15.0276	15.9948	14.0447	14.5746	13.1325
Q29545	ICA_PIG	Inhibitor of carbonic anhydrase OS=Sus scrofa OX=9823 GN=ICA PE=1 SV=1	8	4			0.226289	-1.26086	0.593897	2.39639	-0.578564	12.279	13.3443	12.769	12.8803	12.8553	12.8823	10.7482	18.1104	13.3163	12.3134	13.0918	13.3443
A0A287AVP4	A0A287AVP4_PIG	Thioredoxin like 1 OS=Sus scrofa OX=9823 GN=TXNL1 PE=1 SV=1	4	4			0.224609	-0.822208	0.596199	1.76811	-0.574818	9.53333	7.44294	8.68299	8.43045	9.0634	10.3106	8.67948	11.8842	7.56224	10.973	10.0498	8.82337
B3SP85	GILT_PIG	Gamma-interferon-inducible-lysosomal thiol reductase OS=Sus scrofa OX=9823 GN=IFI30 PE=2 SV=1	11	11			0.22443	0.278202	0.596444	0.824618	0.574418	14.0014	15.4862	14.4318	12.5387	12.8708	15.5805	14.7366	14.0532	14.2949	12.9801	13.3304	13.2877
A0A287ABM6	A0A287ABM6_PIG	V-type proton ATPase subunit a OS=Sus scrofa OX=9823 GN=ATP6V0A1 PE=1 SV=2	5	5			0.22407	-0.581689	0.596939	1.4966	-0.573614	11.8057	10.2527	10.1799	11.6393	11.0566	9.35315	11.7482	12.5699	9.66534	10.6795	10.2527	9.55459
A0A5G2R2V4	A0A5G2R2V4_PIG	Coronin OS=Sus scrofa OX=9823 GN=CORO1C PE=1 SV=1	3	3			0.223608	-0.796061	0.597574	1.73635	-0.572582	7.39232	8.25267	5.2555	5.54812	6.05094	8.35755	9.31061	8.26209	5.71596	6.46761	9.40727	4.93546
A0A287A1U5	A0A287A1U5_PIG	10 kDa heat shock protein mitochondrial OS=Sus scrofa OX=9823 GN=HSPE1 PE=1 SV=1	2	2			0.219744	-0.818042	0.602915	1.76301	-0.563937	6.72792	5.66877	6.9542	6.56986	6.41109	8.37938	9.73302	4.90207	7.16993	9.43254	7.53916	5.0314
A0A287A2Y4	A0A287A2Y4_PIG	ATP synthase subunit d mitochondrial OS=Sus scrofa OX=9823 GN=ATP5PD PE=1 SV=1	4	4			0.218879	-1.5088	0.604117	2.84573	-0.561998	5.12009	12.5864	13.06	8.26209	12.6662	7.76818	12.3934	12.6707	10.2288	7.40939	7.63662	9.47371
A0A287A509	A0A287A509_PIG	Proteasome subunit beta OS=Sus scrofa OX=9823 GN=PSMB10 PE=1 SV=1	2	2			0.218827	0.807683	0.604189	0.571299	0.56188	6.62644	9.99435	5.4518	6.08958	6.56986	10.5603	7.00054	7.02237	5.62664	5.98856	5.54535	9.52356
A0A287B5V1	A0A287B5V1_PIG	60S ribosomal protein L3 OS=Sus scrofa OX=9823 GN=RPL3 PE=1 SV=1	4	4			0.218701	-1.63575	0.604365	3.10749	-0.561597	12.1453	5.50574	5.87118	12.6096	5.14405	12.3663	10.8057	5.61881	12.0049	6.29181	13.043	12.4409
A0A286ZV95	A0A286ZV95_PIG	Transmembrane emp24 domain-containing protein 10 OS=Sus scrofa OX=9823 GN=TMED10 PE=1 SV=1	4	4			0.218487	-1.40307	0.604662	2.64464	-0.561118	6.78136	11.3276	5.78302	6.96578	6.30012	4.6837	12.9658	8.12412	7.01123	4.45943	10.2288	9.48583
A0A287AHT8	A0A287AHT8_PIG	Kininogen 1 OS=Sus scrofa OX=9823 GN=KNG1 PE=1 SV=1	3	3			0.218162	0.234097	0.605115	0.850217	0.560388	15.887	15.6382	15.7073	15.9223	16.3391	16.0058	14.6883	15.8989	15.9431	16.3321	15.5234	15.6855
A0A287AT81	A0A287AT81_PIG	Activated leukocyte cell adhesion molecule OS=Sus scrofa OX=9823 GN=ALCAM PE=1 SV=1	8	8			0.212927	-0.412401	0.612453	1.3309	-0.548613	10.6618	10.5118	10.8455	10.5981	11.3163	12.3526	9.68825	11.3332	12.2348	11.6073	13.3021	11.6751
I3LCN1	I3LCN1_PIG	2-phospho-D-glycerate hydro-lyase OS=Sus scrofa OX=9823 GN=ENO2 PE=1 SV=2	14	12			0.212607	0.486458	0.612905	0.713775	0.547892	11.7142	11.9144	14.1115	12.5118	13.0668	11.2644	11.2586	12.7814	12.2408	13.6211	13.3304	12.4357
Q5G6V9	COF2_PIG	Cofilin-2 OS=Sus scrofa OX=9823 GN=CFL2 PE=2 SV=4	3	2			0.211349	0.651192	0.614683	0.636754	0.545054	9.89785	7.15987	9.21917	9.20701	9.02791	10.6528	7.64386	6.89482	9.78463	11.3106	12.0327	9.86882
P00889	CISY_PIG	Citrate synthase mitochondrial OS=Sus scrofa OX=9823 GN=CS PE=1 SV=2	8	8			0.211154	-0.843957	0.614959	1.79497	-0.544615	10.7313	8.33092	10.42	9.57175	10.0084	9.69349	13.0258	10.6528	8.33539	9.90839	9.50779	9.68299
A0A287ASZ5	A0A287ASZ5_PIG	Serine and arginine rich splicing factor 7 OS=Sus scrofa OX=9823 GN=SRSF7 PE=1 SV=1	3	2			0.210445	0.539782	0.615964	0.687875	0.543013	9.41574	9.18735	9.67419	8.28077	9.17991	14.8337	10.2877	6.98868	9.38154	15.8263	8.83289	6.02237
F2Z5C1	F2Z5C1_PIG	Annexin OS=Sus scrofa OX=9823 GN=ANXA5 PE=1 SV=4	10	10			0.209932	-1.03531	0.616692	2.04955	-0.541854	12.584	10.6883	12.6416	12.6371	12.1861	12.1768	14.2512	15.3092	9.45943	10.8918	9.44915	9.5411
A0A287A4F2	A0A287A4F2_PIG	Splicing factor proline and glutamine rich OS=Sus scrofa OX=9823 GN=SFPQ PE=4 SV=1	2	2			0.209911	-0.582378	0.616721	1.49732	-0.541806	6.79442	8.36632	9.34207	6.78136	8.99435	6.67243	10.2992	8.09276	7.85798	9.21917	11.8572	11.9549
A0A5G2QN66	A0A5G2QN66_PIG	Protein disulfide-isomerase OS=Sus scrofa OX=9823 GN=P4HB PE=3 SV=1	18	18			0.209731	-0.178045	0.616977	1.13135	-0.541399	14.7207	13.8138	14.365	13.1147	14.1908	14.6551	14.7834	14.5387	14.1115	15.1155	14.906	14.0189
A0A287AE88	A0A287AE88_PIG	NADH:ubiquinone oxidoreductase subunit A9 OS=Sus scrofa OX=9823 GN=NDUFA9 PE=1 SV=1	2	2			0.209728	0.878438	0.616981	0.543956	0.541393	11.0224	8.87344	6.46107	7.72792	6.64386	6.4545	9.2503	6.07895	8.39232	7.25739	5.61176	7.13955
Q767L7	TBB5_PIG	Tubulin beta chain OS=Sus scrofa OX=9823 GN=TUBB PE=2 SV=1	17	3			0.209321	-0.788243	0.61756	1.72697	-0.540473	9.35975	10.5699	12.9476	12.6991	11.5411	11.2228	13.7524	10.9293	10.5603	11.5651	11.8918	10.3106
F1SJ86	F1SJ86_PIG	Chondroitin sulfate proteoglycan 4 OS=Sus scrofa OX=9823 GN=CSPG4 PE=1 SV=3	8	8			0.209142	-0.304927	0.617814	1.23536	-0.540068	10.6257	10.1163	10.8765	10.4919	10.6707	10.2877	10.0084	10.7313	11.7936	8.54303	11.7855	10.0768
P22298	SLPI_PIG	Antileukoproteinase (Fragment) OS=Sus scrofa OX=9823 GN=SLPI PE=1 SV=2	3	3			0.207862	-1.06432	0.619638	2.09118	-0.537172	6.91886	9.31741	8.83289	9.17742	9.86419	8.88874	13.0851	7.27612	7.90087	6.48112	8.26679	9.69174
A0A287B9G0	A0A287B9G0_PIG	Aldehyde dehydrogenase 3 family member A2 OS=Sus scrofa OX=9823 GN=ALDH3A2 PE=1 SV=2	3	3			0.205568	-1.12588	0.62292	2.18235	-0.531971	6.14771	9.56986	5.93525	10.1293	10.1923	5.93111	11.1228	8.82018	5.08746	6.19335	10.2644	9.72792
A0A287AI92	A0A287AI92_PIG	Carbonic anhydrase OS=Sus scrofa OX=9823 GN=CA1 PE=1 SV=1	2	2			0.205331	0.478979	0.62326	0.717485	0.531435	9.40514	7.8392	9.50184	10.0084	9.76653	8.77149	9.71939	8.37069	7.21917	10.0362	10.1799	6.08108
F1RRU7	F1RRU7_PIG	Mannose receptor C type 2 OS=Sus scrofa OX=9823 GN=MRC2 PE=1 SV=4	18	18			0.204313	-0.496807	0.624722	1.41109	-0.529123	11.7142	13.412	12.0566	12.0566	12.3853	13.2659	11.4094	13.1938	14.0701	11.2467	12.8396	12.5362
P81405	SAP_PIG	Saposin-B-Val OS=Sus scrofa OX=9823 GN=PSAP PE=1 SV=2	3	2			0.203687	0.93639	0.625623	0.522539	0.527701	9.56033	12.7207	9.53722	10.1293	9.45738	11.8138	7.53916	12.3745	9.0954	11.42	10.2877	11.6165
A0A287AJI4	A0A287AJI4_PIG	Serpin family F member 2 OS=Sus scrofa OX=9823 GN=SERPINF2 PE=1 SV=2	5	5			0.202552	0.377035	0.627261	0.770018	0.52512	15.4831	15.7207	15.691	16.2985	16.2493	16.0145	13.863	16.2288	15.6718	16.1417	15.7471	16.0167
F1RZ89	F1RZ89_PIG	N-sulfoglucosamine sulfohydrolase OS=Sus scrofa OX=9823 GN=SGSH PE=1 SV=3	6	6			0.201102	0.258793	0.629358	0.835787	0.521818	10.8994	12.4331	11.1098	9.03067	8.25739	11.7936	11.4512	11.0224	11.1923	9.92481	11.5887	11.4868
A0A5G2R3I8	A0A5G2R3I8_PIG	Lysosomal associated membrane protein 1 OS=Sus scrofa OX=9823 GN=LAMP1 PE=1 SV=1	4	4			0.200962	-0.629705	0.629561	1.54725	-0.521499	8.12928	11.8218	11.1293	9.32418	11.6618	12.2992	10.8218	11.7814	10.3663	9.48382	11.2467	12.0464
A0A287BED9	A0A287BED9_PIG	Moesin OS=Sus scrofa OX=9823 GN=MSN PE=1 SV=2	21	14			0.200078	-0.548886	0.630844	1.46296	-0.519484	10.6439	13.412	13.0851	11.1799	10.5981	14.8435	13.9837	11.9256	12.8784	12.5981	11.42	13.4252
A0A287B9B0	A0A287B9B0_PIG	Complex I-20kD OS=Sus scrofa OX=9823 GN=NDUFS7 PE=1 SV=1	2	2			0.199069	-0.940979	0.632311	1.91983	-0.517183	5.70574	6.53605	6.63372	4.94953	5.9331	6.07966	10.8218	5.33588	5.54079	6.24597	5.4428	6.91886
A0A5G2QS80	A0A5G2QS80_PIG	Cellular communication network factor 1 OS=Sus scrofa OX=9823 GN=CCN1 PE=3 SV=1	2	2			0.197645	-0.452614	0.634388	1.36852	-0.51393	11.4147	10.7482	11.043	8.75822	15.9613	13.5018	10.3106	11.0701	13.183	8.53916	5.41866	6.76818
A0A287BS42	A0A287BS42_PIG	Fermitin family member 3 OS=Sus scrofa OX=9823 GN=FERMT3 PE=1 SV=1	3	3			0.197592	-1.42094	0.634465	2.6776	-0.51381	13.5142	8.89785	7.04439	12.3443	12.1768	10.3219	7.33092	12.5746	13.8138	10.4919	8.66534	4.45943
A0A286ZIE8	A0A286ZIE8_PIG	ADP/ATP translocase OS=Sus scrofa OX=9823 GN=SLC25A4 PE=1 SV=1	5	2			0.195526	1.20893	0.637491	0.432589	0.509084	10.0224	16.1655	8.53138	9.01681	8.87958	8.86419	11.1421	9.67419	10.2761	8.19476	7.37504	8.99718
A0A287ANT8	A0A287ANT8_PIG	Vesicle-fusing ATPase OS=Sus scrofa OX=9823 GN=NSF PE=1 SV=1	3	3			0.194639	0.693764	0.638794	0.618239	0.507052	13.2091	9.07146	10.4512	9.09276	8.3966	8.94837	11.2586	9.09276	10.2992	10.0084	11.1293	8.88264
Q28942	FCGR3_PIG	Low affinity immunoglobulin gamma Fc region receptor III OS=Sus scrofa OX=9823 GN=FCGR3 PE=1 SV=1	5	5			0.194582	0.497908	0.638878	0.708133	0.506921	10.7482	11.8138	8.50383	5.94486	10.2644	11.6883	9.62936	9.99435	9.94837	9.40088	9.64746	11.0835
A0A5G2QFK3	A0A5G2QFK3_PIG	Glycoprotein M6A OS=Sus scrofa OX=9823 GN=GPM6A PE=1 SV=1	3	3			0.194368	-1.09628	0.639193	2.13803	-0.50643	7.52356	5.5269	7.17991	7.52356	7.05528	5.72884	11.9873	5.89625	5.63569	8.26679	8.17493	5.7813
A0A286ZIJ9	A0A286ZIJ9_PIG	ATP-dependent 6-phosphofructokinase OS=Sus scrofa OX=9823 GN=PFKM PE=1 SV=1	7	7			0.194295	1.55191	0.6393	0.341058	0.506264	13.8918	9.67419	11.9293	7.8009	6.40088	5.73877	12.7607	4.66676	13.412	9.75656	5.70598	6.11478
A0A286ZMW4	A0A286ZMW4_PIG	Heat shock 110 kDa protein OS=Sus scrofa OX=9823 GN=HSPH1 PE=1 SV=1	2	1			0.194029	-0.285579	0.639692	1.2189	-0.505655	5.63799	5.53606	5.69676	5.59395	5.4155	7.85798	6.95297	5.75221	5.02237	7.08746	6.12515	5.49506
A0A287BSL9	A0A287BSL9_PIG	Glucose-6-phosphate 1-dehydrogenase OS=Sus scrofa OX=9823 GN=G6PD PE=1 SV=1	4	4			0.193978	-0.603736	0.639767	1.51965	-0.505536	9.56224	9.29232	11.3772	12.4094	9.07146	12.7249	9.02514	12.4767	10.5411	11.3276	9.76487	10.6073
A0A5G2QZ16	A0A5G2QZ16_PIG	Karyopherin subunit beta 1 OS=Sus scrofa OX=9823 GN=KPNB1 PE=1 SV=1	9	9			0.193375	0.336897	0.640656	0.791742	0.504154	9.2503	10.6165	10.7056	10.1421	10.1033	11.6257	10.5118	8.93369	10.1163	12.3021	9.84549	10.3772
P31006	KGUA_PIG	Guanylate kinase OS=Sus scrofa OX=9823 GN=GUK1 PE=1 SV=2	5	5			0.192741	-0.277446	0.641592	1.21205	-0.502698	10.0084	8.70044	8.7211	11.3608	11.1799	10.2992	8.78463	9.96	9.51767	11.5411	12.3304	11.0154
A0A286ZJK2	A0A286ZJK2_PIG	Heterogeneous nuclear ribonucleoprotein M OS=Sus scrofa OX=9823 GN=HNRNPM PE=1 SV=2	2	2			0.191257	-0.698484	0.643788	1.6228	-0.499288	6.74147	6.74147	7.17991	7.20945	7.78136	5.60585	10.3219	6.65821	5.77816	5.43962	7.9542	5.91886
A0A5G2QBU2	A0A5G2QBU2_PIG	Prostaglandin E synthase 3 OS=Sus scrofa OX=9823 GN=PTGES3 PE=1 SV=1	2	2			0.190245	0.251043	0.64529	0.840289	0.496961	10.1674	11.3608	10.7142	10.1421	9.44501	13.5387	10.7895	9.76321	10.9366	8.98299	11.6119	12.06
A0A5G2QSE8	A0A5G2QSE8_PIG	Keratin 3 OS=Sus scrofa OX=9823 GN=KRT3 PE=1 SV=1	16	2			0.18978	0.614924	0.645981	0.652964	0.495892	11.3934	10.0768	11.1548	9.70908	9.32193	6.56712	12.1643	10.4919	8.12412	9.21189	8.47167	9.71596
A0A287B5W2	A0A287B5W2_PIG	Trypsinogen isoform X1 OS=Sus scrofa OX=9823 GN=LOC100302368 PE=4 SV=1	4	4			0.188655	0.276061	0.647657	0.825843	0.493301	19.8034	19.0211	19.8787	19.4656	19.3709	18.4415	20.2302	19.0532	18.5915	19.2419	19.4354	18.9742
P00336	LDHB_PIG	L-lactate dehydrogenase B chain OS=Sus scrofa OX=9823 GN=LDHB PE=1 SV=3	11	10			0.188437	-0.530965	0.647982	1.4449	-0.492797	13.7834	11.3554	13.7099	14.9567	14.5981	14.1437	14.9293	12.7895	12.7228	15.8846	15.183	13.4252
A0A286ZRK0	A0A286ZRK0_PIG	Uncharacterized protein OS=Sus scrofa OX=9823 GN=LOC100622780 PE=1 SV=2	2	2			0.188351	0.992237	0.64811	0.502698	0.492599	10.6883	5.73716	11.3718	10.5699	6.85798	6.34143	9.42417	9.01123	6.38508	5.83542	5.26303	5.41561
A0A287BIL8	A0A287BIL8_PIG	78 kDa glucose-regulated protein OS=Sus scrofa OX=9823 GN=HSPA5 PE=1 SV=2	25	23			0.18835	-0.57805	0.648112	1.49283	-0.492597	14.365	12.9658	13.6883	13.1082	13.8238	14.183	16.4054	12.7731	13.5746	14.2288	13.2	14.3373
P80021	ATPA_PIG	ATP synthase subunit alpha mitochondrial OS=Sus scrofa OX=9823 GN=ATP5F1A PE=1 SV=2	11	11			0.18671	-0.838799	0.650564	1.78856	-0.488813	10.9366	13.2107	11.5981	13.3718	13.3163	11.2527	15.7393	12.1453	10.3772	10.3219	10.1923	12.9908
I3L893	I3L893_PIG	Rab GDP dissociation inhibitor OS=Sus scrofa OX=9823 GN=GDI1 PE=1 SV=2	19	13			0.185152	0.337522	0.652902	0.791399	0.485212	12.6751	11.5411	13.2703	13.2213	13.4767	12.3636	13.0684	11.4615	11.944	14.5142	14.2512	12.5265
A0A287AHK1	A0A287AHK1_PIG	Gc-globulin OS=Sus scrofa OX=9823 GN=GC PE=1 SV=1	12	12			0.183925	0.404303	0.654749	0.755601	0.482372	18.9937	19.6575	18.8018	18.9258	19.2042	19.4067	17.1655	19.3624	19.7123	18.8846	18.3752	19.2989
A0A286ZYN0	A0A286ZYN0_PIG	Keratin 15 OS=Sus scrofa OX=9823 GN=KRT15 PE=1 SV=1	10	3			0.183726	1.20799	0.655049	0.432871	0.481913	12.7419	5.49691	8.81057	10.7228	6.97728	8.93958	10.5216	6.03342	6.87036	11.3276	7.21917	5.56366
P00690	AMYP_PIG	Pancreatic alpha-amylase OS=Sus scrofa OX=9823 GN=AMY2 PE=1 SV=3	6	6			0.182704	-0.423274	0.656593	1.34097	-0.479545	11.0768	11.4868	11.1098	11.4717	11.4409	12.9979	10.0362	11.8727	13.0345	12.3021	11.4868	11.9293
Q8WNQ7	GALNS_PIG	N-acetylgalactosamine-6-sulfatase OS=Sus scrofa OX=9823 GN=GALNS PE=2 SV=1	4	4			0.181337	-0.65621	0.658663	1.57594	-0.476375	7.93664	10.4409	8.30834	6.59694	8.30834	11.888	7.35755	10.1421	11.1548	9.51373	9.90539	11.2992
F1RI39	F1RI39_PIG	Actinin alpha 4 OS=Sus scrofa OX=9823 GN=ACTN4 PE=1 SV=3	46	3			0.180694	0.352144	0.659639	0.783419	0.474881	12.2438	10.2761	12.2258	11.744	12.5018	12.5435	11.8727	11.1548	10.6618	13.4767	13.169	11.9801
Q2LE37	APOM_PIG	Apolipoprotein M OS=Sus scrofa OX=9823 GN=APOM PE=2 SV=1	3	3			0.180569	0.755004	0.659828	0.592545	0.474589	11.1228	12.0802	10.5507	10.5603	10.9658	12.5603	7.70044	10.8297	12.9586	10.0768	9.94837	11.2288
A0A5G2QMI2	A0A5G2QMI2_PIG	Cartilage oligomeric matrix protein OS=Sus scrofa OX=9823 GN=COMP PE=1 SV=1	17	15			0.179956	0.209671	0.66076	0.864734	0.473166	13.2228	12.5507	12.8823	11.769	13.2776	13.1938	11.9106	13.2512	12.865	13.8533	11.9106	12.7649
F1SJB5	F1SJB5_PIG	Annexin OS=Sus scrofa OX=9823 GN=ANXA1 PE=1 SV=3	8	8			0.179614	-0.496965	0.661281	1.41124	-0.47237	11.5793	10.1421	10.8765	9.89785	9.46352	11.6211	13.2877	10.5603	10.2408	9.22641	11.4767	10.4094
A0A286ZKA5	A0A286ZKA5_PIG	Complement C1q B chain OS=Sus scrofa OX=9823 GN=C1QB PE=1 SV=1	7	7			0.179073	-0.746072	0.662105	1.67722	-0.471111	9.51964	11.2586	14.7046	15.6096	15.4799	13.6439	11.973	12.3359	13.412	10.2408	13.6211	11.1611
I3LDA5	I3LDA5_PIG	EH domain containing 4 OS=Sus scrofa OX=9823 GN=EHD4 PE=1 SV=2	3	3			0.178462	0.532178	0.663037	0.69151	0.46969	9.18239	8.34873	8.78136	7.43463	6.71425	10.6348	10.4512	7.20945	7.05528	8.74819	5.26679	8
A0A286ZQY6	A0A286ZQY6_PIG	Isocitrate dehydrogenase [NAD] subunit mitochondrial OS=Sus scrofa OX=9823 GN=IDH3A PE=1 SV=2	4	4			0.175648	-0.451823	0.667347	1.36777	-0.463131	10.2408	10.2408	9.84392	10.5603	8.19476	11.0634	11.7773	8.65105	11.2527	10.1799	9.53916	9.86419
A0A5G2R4A8	A0A5G2R4A8_PIG	Uncharacterized protein OS=Sus scrofa OX=9823 GN=HNRNPA3 PE=1 SV=1	3	3			0.175386	-0.997634	0.66775	1.99672	-0.462517	5.91552	8.35315	5.81321	5.3398	5.61373	8.96	11.6618	5.96809	5.44491	8.59246	7.05528	6.09858
F1SBR6	F1SBR6_PIG	Olfactomedin-like domain-containing protein OS=Sus scrofa OX=9823 GN=OLFML3 PE=1 SV=3	6	6			0.174223	0.245568	0.669541	0.843484	0.459801	16.8361	16.5908	17.0211	16.9992	17.0743	17.0638	15.5356	17.0102	17.1655	16.8965	17.6937	16.8846
A0A287A7Y8	A0A287A7Y8_PIG	CYFIP related Rac1 interactor B OS=Sus scrofa OX=9823 GN=CYRIB PE=1 SV=1	2	2			0.174218	-0.226545	0.669548	1.17003	-0.459789	7.56986	7.76818	7.2854	7.3837	9.03067	9.69	7.12926	8.69	7.48382	9.71425	5.99322	8.82018
A0A287BHL7	A0A287BHL7_PIG	Extracellular matrix protein 1 OS=Sus scrofa OX=9823 GN=ECM1 PE=1 SV=1	11	11			0.173008	0.361415	0.671416	0.778401	0.456959	12.2877	12.3443	13.4383	10.5314	10.7398	13.3987	13.6662	11.3219	11.9979	12.6348	14.2805	9.47371
P04178	SODC_PIG	Superoxide dismutase [Cu-Zn] OS=Sus scrofa OX=9823 GN=SOD1 PE=1 SV=2	5	5			0.172	-0.703744	0.672977	1.62873	-0.454598	10.8057	8.69349	11.5018	11.4666	10.5118	10.8297	13.5746	9.29692	10.2408	12.2848	13.3021	10.9586
A0A287AHQ0	A0A287AHQ0_PIG	Acetyl-CoA acetyltransferase 2 OS=Sus scrofa OX=9823 GN=ACAT2 PE=1 SV=1	7	7			0.171757	-0.610951	0.673353	1.52727	-0.454027	5.91125	5.57243	6.80735	7.76818	8.37938	6.32286	9.28077	5.1756	5.66753	11.2288	11.2288	5.20865
A0A5G2R564	A0A5G2R564_PIG	Fibrinogen beta chain OS=Sus scrofa OX=9823 GN=FGB PE=1 SV=1	3	3			0.170489	0.593455	0.675322	0.662754	0.451054	15.9385	16.3373	14.1596	15.6551	15.9792	13.9385	15.7498	16.2659	12.6393	14.2586	12.4717	15.0145
A0A287BHY5	A0A287BHY5_PIG	Keratin 2 OS=Sus scrofa OX=9823 GN=KRT2 PE=1 SV=1	9	3			0.164966	0.871095	0.683965	0.546732	0.438052	15.392	10.8138	13.0768	12.446	13.7313	8.88874	15.1791	11.0084	10.4818	11.0768	11.7142	10.2167
F1RYY8	F1RYY8_PIG	Mitochondrial glutamate carrier 1 isoform X1 OS=Sus scrofa OX=9823 GN=SLC25A22 PE=1 SV=1	3	3			0.162812	0.638603	0.687366	0.642335	0.432961	9.17243	9.03617	7.79442	7.2854	8.37069	5.71973	10.4717	8.02237	5.59317	9.13955	5.72606	8.33092
A0A286ZKF8	A0A286ZKF8_PIG	Ectonucleotide pyrophosphatase/phosphodiesterase 2 OS=Sus scrofa OX=9823 GN=ENPP2 PE=1 SV=1	3	3			0.162596	0.763674	0.687708	0.588994	0.43245	7.11894	9.76653	9.94105	8.94837	9.76487	10.42	5.33628	8.70736	10.4919	9.40088	11.5603	9.42206
A0A286ZYQ4	A0A286ZYQ4_PIG	Lymphocyte cytosolic protein 1 OS=Sus scrofa OX=9823 GN=LCP1 PE=1 SV=1	34	28			0.161379	0.166957	0.689638	0.890719	0.429567	13.4512	13.6325	13.4767	13.5627	13.9658	16.7207	12.863	14.1115	13.0851	14.2288	12.6729	14.6269
A0A287AEL2	A0A287AEL2_PIG	IF rod domain-containing protein OS=Sus scrofa OX=9823 GN=KRT14 PE=1 SV=1	20	1			0.161274	0.456136	0.689804	0.728936	0.429318	13.1861	10.0634	12.2198	11.6257	11.3718	9.56605	12.3961	11.043	10.6618	10.4919	12.3691	10.4717
F1RKY2	F1RKY2_PIG	Serpin family D member 1 OS=Sus scrofa OX=9823 GN=SERPIND1 PE=1 SV=2	2	2			0.160473	-0.784503	0.691078	1.7225	-0.427421	9.47167	5.7252	10.1799	9.23601	10.0901	11.0498	6.84862	10.1674	10.7142	10.4094	9.82814	8.47573
F1RH60	F1RH60_PIG	AP-2 complex subunit alpha OS=Sus scrofa OX=9823 GN=AP2A1 PE=1 SV=2	5	5			0.158438	-0.647563	0.694324	1.56652	-0.422587	9.24793	8.5157	7.64386	6.88264	9.54882	11.3163	9.20212	6.54535	11.6027	9.58308	7.64386	8.48784
A0A5G2QCP7	A0A5G2QCP7_PIG	CDP-diacylglycerol--inositol 3-phosphatidyltransferase OS=Sus scrofa OX=9823 GN=CDIPT PE=1 SV=1	2	2			0.158252	-0.733083	0.694621	1.66219	-0.422145	9.90539	5.60288	10.0768	9.04439	7.86419	7.22882	11.0901	8.68299	8.01123	6.07039	8.01681	6.71425
A0A5G2R7N1	A0A5G2R7N1_PIG	Signal sequence receptor subunit delta OS=Sus scrofa OX=9823 GN=SSR4 PE=1 SV=1	2	2			0.15775	0.865255	0.695425	0.548949	0.42095	9.59805	5.1755	10.2992	5.05745	7.45943	6.1795	10.0634	6.19978	6.21382	6.07014	6.88264	5.76716
A0A5G2QP78	A0A5G2QP78_PIG	Aminopeptidase OS=Sus scrofa OX=9823 GN=ANPEP PE=1 SV=1	11	11			0.157581	0.244007	0.695695	0.844397	0.420547	10.9069	11.2467	10.5507	10.4717	10.2167	12.279	11.5981	10.6618	9.71253	10.6618	11.3163	10.2644
F1RPC8	F1RPC8_PIG	Ketimine reductase mu-crystallin OS=Sus scrofa OX=9823 GN=CRYM PE=1 SV=2	4	4			0.156379	-0.759125	0.697623	1.69246	-0.417685	9.40514	5.37345	11.3826	8.81057	6.82018	8.3966	10.2046	8.74819	9.48583	11.9256	12.4147	7.06609
K7GQ50	K7GQ50_PIG	Protein S100-A1 OS=Sus scrofa OX=9823 GN=S100A1 PE=1 SV=3	2	2			0.155424	-0.82654	0.699159	1.77343	-0.415408	10.8918	5.4993	10.2288	9.06878	8.46352	10.7731	9.45327	8.03892	11.6073	11.6883	11.8727	10.0224
P79274	ACADL_PIG	Long-chain specific acyl-CoA dehydrogenase mitochondrial OS=Sus scrofa OX=9823 GN=ACADL PE=2 SV=1	3	3			0.155167	-0.618039	0.699573	1.53479	-0.414795	5.81645	8.34873	5.55088	6.00405	7.50779	6.75489	9.57743	5.97774	6.015	6.26751	7.99435	6.54844
I3LII3	I3LII3_PIG	Eukaryotic translation elongation factor 2 OS=Sus scrofa OX=9823 GN=EEF2 PE=1 SV=3	24	24			0.155062	-0.360718	0.699742	1.28406	-0.414544	12.6188	11.4357	12.8118	12.0396	12.6484	14.887	14.1033	11.5603	12.2848	14.6269	12.4331	12.4147
P50447	A1AT_PIG	Alpha-1-antitrypsin OS=Sus scrofa OX=9823 GN=SERPINA1 PE=2 SV=1	2	2			0.152867	0.634538	0.703288	0.644147	0.409299	17.5127	18.5088	17.5657	18.4129	18.3709	18.4696	14.1984	18.6276	18.8576	18.1457	16.9316	18.7731
A0A287A4X6	A0A287A4X6_PIG	Ig-like domain-containing protein OS=Sus scrofa OX=9823 GN=ICOSLG PE=4 SV=2	3	3			0.152161	0.38794	0.704432	0.76422	0.40761	11.3443	12.279	10.8842	11.7313	11.8057	11.7773	9.40088	12.0701	11.8727	10.7731	11.7356	12.3359
F1STR1	F1STR1_PIG	Cathepsin C OS=Sus scrofa OX=9823 GN=CTSC PE=1 SV=1	12	12			0.151975	0.17381	0.704734	0.886498	0.407165	12.9766	13.6325	12.3163	13.0735	9.33092	13.9926	12.8416	12.446	13.1163	12.3021	12.8474	11.9256
A0A287B4Y1	A0A287B4Y1_PIG	Endoplasmic reticulum protein 44 OS=Sus scrofa OX=9823 GN=ERP44 PE=1 SV=1	2	2			0.151781	0.693575	0.705049	0.61832	0.406701	7.8009	8.73132	10.8376	9.25974	9.15987	5.71152	10.5018	9.14975	5.63754	9.14721	9.03617	9.05528
P0CG68	UBC_PIG	Polyubiquitin-C OS=Sus scrofa OX=9823 GN=UBC PE=2 SV=1	5	5			0.150815	-0.411407	0.706618	1.32998	-0.404386	13.0532	11.4969	12.8416	13.0345	13.0735	13.8727	14.6269	11.697	12.3021	14.0701	14.365	13.1244
F1RKG8	F1RKG8_PIG	Uncharacterized protein OS=Sus scrofa OX=9823 GN=PEBP1 PE=1 SV=1	12	12			0.150669	0.250356	0.706856	0.840689	0.404036	14.5627	13.0984	14.92	13.8918	14.5981	13.7099	14.4576	13.5387	13.8337	15.6039	16.1216	14.6551
A0A287A7I2	A0A287A7I2_PIG	Actinin alpha 4 OS=Sus scrofa OX=9823 GN=ACTN4 PE=1 SV=1	43	1			0.150094	-0.45325	0.707793	1.36912	-0.402656	7.93074	6.50621	9.40514	7.37504	8.43463	10.7977	6.90005	9.25739	9.04439	9.39017	9.69174	9.33985
F1RIU1	F1RIU1_PIG	O-phosphoserine phosphohydrolase OS=Sus scrofa OX=9823 GN=PSPH PE=1 SV=1	2	2			0.150034	-1.2522	0.70789	2.38204	-0.402511	14.5507	6.64386	9.06878	9.74483	7.62205	8.87652	9.19476	9.3837	15.4415	9.61471	9.53528	7.26679
O02772	FABPH_PIG	Fatty acid-binding protein heart OS=Sus scrofa OX=9823 GN=FABP3 PE=2 SV=3	5	5			0.149594	0.399734	0.708608	0.757998	0.401455	9.11374	8.81378	9.84235	9.86264	10.1548	9.26679	6.97728	10.0084	9.58496	12.1389	12.2076	10.0901
A0A480X841	A0A480X841_PIG	RAB2A member RAS oncogene family OS=Sus scrofa OX=9823 GN=RAB2A PE=1 SV=1	3	3			0.149153	-0.19119	0.709328	1.14171	-0.400395	8.41785	7.66534	8.25267	6.91886	6.32193	7.96	9.10066	8.12928	7.67948	7.54689	8.18488	8.67243
P00503	AATC_PIG	Aspartate aminotransferase cytoplasmic OS=Sus scrofa OX=9823 GN=GOT1 PE=1 SV=3	16	16			0.148707	0.482875	0.710057	0.71555	0.399325	13.6551	11.3554	14.7885	13.9837	14.8918	12.3332	13.6883	11.4868	13.1752	14.0189	14.8533	14.3163
A0A287AQG3	A0A287AQG3_PIG	Ig-like domain-containing protein OS=Sus scrofa OX=9823 GN=LOC100513601 PE=1 SV=1	9	3			0.148462	-0.566561	0.710457	1.48099	-0.398736	6.58346	8.12928	7.52356	6.85798	7.30378	12.3581	10.4512	7.67243	5.81235	9.40301	8.61102	10.9944
A0A286ZLN2	A0A286ZLN2_PIG	Fibulin-1 OS=Sus scrofa OX=9823 GN=FBLN1 PE=1 SV=1	10	1			0.148404	0.337485	0.710552	0.79142	0.398596	7.22882	8.73471	8.44708	8.52748	8.64746	8.3966	6.51972	7.90689	8.97154	8.80735	5.92197	9.31288
A0A5G2R450	A0A5G2R450_PIG	Matrilin 4 OS=Sus scrofa OX=9823 GN=MATN4 PE=4 SV=1	5	5			0.147327	-0.803224	0.712316	1.745	-0.396005	9.07414	8.37938	10.2046	5.58948	8.89785	6.74772	11.8098	6.1127	12.1453	6.13717	10.9944	11.744
A0A287AQV3	A0A287AQV3_PIG	Phospholipase D family member 3 OS=Sus scrofa OX=9823 GN=PLD3 PE=1 SV=1	10	10			0.147267	0.2264	0.712415	0.854765	0.395861	12.8494	12.4486	13.1341	12.8277	12.3219	14.5627	13.6439	12.1984	11.9106	13.7099	13.0102	12.9106
F1SGG3	F1SGG3_PIG	Cytokeratin-1 OS=Sus scrofa OX=9823 GN=KRT1 PE=1 SV=2	12	7			0.146541	0.638403	0.713607	0.642424	0.39411	17.2326	13.6211	16.8484	14.8582	15.5805	12.7207	17.528	14.4252	13.8337	14.3581	14.9476	13.3581
A0A286ZZL8	A0A286ZZL8_PIG	Polyadenylate-binding protein OS=Sus scrofa OX=9823 GN=PABPC1 PE=1 SV=1	3	3			0.145882	-0.750941	0.71469	1.68289	-0.392522	5.57952	5.40987	9.69349	5.63143	4.54226	6.54998	10.2408	6.55612	6.13878	4.56072	5.9618	5.25128
F1SS01	F1SS01_PIG	Arp2/3 complex 34 kDa subunit OS=Sus scrofa OX=9823 GN=ARPC2 PE=1 SV=4	5	5			0.14542	0.834938	0.715451	0.560607	0.391408	7.40939	6.49346	13.0224	8.33539	9.94691	11.6211	9.24555	7.09803	8.07682	9.55075	8.10329	7.61471
A0A5G2QEC5	A0A5G2QEC5_PIG	Scavenger receptor class B member 2 OS=Sus scrofa OX=9823 GN=SCARB2 PE=1 SV=1	3	3			0.145334	-0.614344	0.715593	1.53086	-0.391201	7.94837	9.58684	5.4786	10.4305	8.01681	12.183	7.15987	10.3219	7.37504	9.72792	10.3554	10.8611
P62936	PPIA_PIG	Peptidyl-prolyl cis-trans isomerase A OS=Sus scrofa OX=9823 GN=PPIA PE=1 SV=2	11	11			0.145005	0.334972	0.716135	0.7928	0.390406	14.1437	12.4409	14.2438	13.2046	14.183	14.6096	14.5265	12.7271	12.5699	15.726	14.8337	13.4383
F1SAD9	F1SAD9_PIG	Protein disulfide-isomerase OS=Sus scrofa OX=9823 GN=PDIA4 PE=1 SV=1	11	11			0.141377	-0.35693	0.722143	1.2807	-0.38163	12.1768	11.5265	12.5191	12.0154	10.8611	11.1098	14.1357	12.0154	11.1421	9.98014	10.7649	10.7814
A0A5G2QXD8	A0A5G2QXD8_PIG	Nucleolin OS=Sus scrofa OX=9823 GN=NCL PE=1 SV=1	12	12			0.140795	-1.1427	0.723111	2.20794	-0.380217	7.08746	7.62205	13.8918	11.8057	7.80735	13.5627	14.8037	8.53916	8.6865	11.4919	8.78136	10.1421
A0A286ZKH9	A0A286ZKH9_PIG	Syndecan binding protein OS=Sus scrofa OX=9823 GN=SDCBP PE=1 SV=2	4	4			0.139475	0.373996	0.725312	0.771642	0.377014	10.0498	10.9873	13.2408	10.1799	10.5507	12.8376	11.6119	10.6073	10.9366	11.7936	12.1674	12.3636
A0A287AW67	A0A287AW67_PIG	Asparaginyl endopeptidase OS=Sus scrofa OX=9823 GN=LGMN PE=1 SV=1	17	17			0.138735	0.364877	0.726549	0.776535	0.375213	15.3819	17.714	14.8238	11.0768	11.5793	17.3667	14.9703	15.5018	16.3529	14.4252	14.5805	16.0701
A0A287AD09	A0A287AD09_PIG	Nucleosome assembly protein 1 like 1 OS=Sus scrofa OX=9823 GN=NAP1L1 PE=1 SV=2	3	2			0.13849	0.35407	0.726959	0.782374	0.374618	9.22641	8.16992	9.01959	8.04439	7.85798	10.1548	9.78463	6.76818	8.8009	7.98868	8.03892	8.08215
A0A5G2QXD3	A0A5G2QXD3_PIG	IF rod domain-containing protein OS=Sus scrofa OX=9823 GN=LOC100515166 PE=1 SV=1	11	2			0.137012	0.973919	0.729437	0.509121	0.371019	12.4615	5.3984	5.28405	8.77149	5.63516	5.995	8.98014	5.53291	5.70912	9.33985	5.85808	8.77149
A0A5G2RJR2	A0A5G2RJR2_PIG	Interleukin enhancer binding factor 2 OS=Sus scrofa OX=9823 GN=ILF2 PE=1 SV=1	4	4			0.136641	-0.855399	0.730061	1.80926	-0.370115	5.37576	5.39962	8.79766	5.64716	5.05421	9.49185	11.3608	5.90065	4.87774	6.76818	7.10852	5.76091
A0A286ZXS0	A0A286ZXS0_PIG	Spectrin alpha non-erythrocytic 1 OS=Sus scrofa OX=9823 GN=SPTAN1 PE=1 SV=1	12	12			0.135024	-0.638072	0.732784	1.55625	-0.366169	12.5981	9.8009	10.2644	10.9218	11.1923	10.1799	14.5387	10.2527	9.78627	12.5241	14.7313	11.1611
P50390	TTHY_PIG	Transthyretin OS=Sus scrofa OX=9823 GN=TTR PE=1 SV=1	4	4			0.132832	0.167281	0.736492	0.890519	0.360807	13.1517	12.1984	13.412	13.1532	12.2644	12.4357	13.1784	12.2228	12.8591	12.7099	13.3718	12.1485
A0A5G2R5U8	A0A5G2R5U8_PIG	NAC-A/B domain-containing protein OS=Sus scrofa OX=9823 GN=NACA PE=1 SV=1	2	2			0.130998	-0.75599	0.739609	1.68879	-0.356308	8.41785	10.0768	7.65821	8.49185	5.77083	11.0701	11.9873	5.52669	10.9069	7.92481	9.43879	9.92481
F1SCY2	F1SCY2_PIG	Interferon-stimulated protein 60 OS=Sus scrofa OX=9823 GN=IFIT3 PE=1 SV=3	5	5			0.129908	0.431475	0.741467	0.741503	0.353631	8.50383	7.7879	9.41574	6.40939	8.93664	11.4767	6.27984	10.1674	7.96578	6.51899	8.13443	8.32193
A0A287AP73	A0A287AP73_PIG	Inter-alpha-trypsin inhibitor heavy chain 3 OS=Sus scrofa OX=9823 GN=ITIH3 PE=1 SV=1	11	11			0.128688	0.309541	0.743553	0.806898	0.350629	15.8312	16.2269	15.7834	16.2567	16.5922	16.1257	13.9012	16.3735	16.6382	16.3145	16.3339	16.0254
A0A5G2R416	A0A5G2R416_PIG	Transglutaminase 2 OS=Sus scrofa OX=9823 GN=TGM2 PE=1 SV=1	5	5			0.12847	-0.542302	0.743926	1.45629	-0.350092	5.38377	9.45121	6.02948	5.07533	5.19479	11.6573	8.633	5.72395	8.13443	6.28827	5.22858	5.75392
A0A5G2QE07	A0A5G2QE07_PIG	Galectin OS=Sus scrofa OX=9823 GN=LGALS3 PE=1 SV=1	4	4			0.127326	-0.752191	0.745889	1.68435	-0.347273	9.25267	6.72792	10.4094	9.79928	8.72451	11.9801	11.4512	5.80195	11.3934	10.3663	7.64386	5.84063
A0A286ZTI3	A0A286ZTI3_PIG	ADP ribosylation factor 1 OS=Sus scrofa OX=9823 GN=ARF1 PE=1 SV=1	2	2			0.127186	-0.326199	0.746129	1.25371	-0.346926	5.71852	5.49981	7.32193	6.82018	5.95187	9.20457	7.99435	5.80303	5.72147	5.1819	6.0059	5.62533
A0A5G2QN54	A0A5G2QN54_PIG	T-complex protein 1 subunit delta OS=Sus scrofa OX=9823 GN=CCT4 PE=1 SV=1	3	3			0.127108	-0.340122	0.746263	1.26586	-0.346736	9.03342	8.86728	10.8297	7.84549	10.0224	10.2167	9.89026	11.2348	8.62571	9.44708	8.21432	7.32193
A0A5G2RBD3	A0A5G2RBD3_PIG	Keratin 18 OS=Sus scrofa OX=9823 GN=KRT18 PE=1 SV=1	2	1			0.126836	0.577258	0.746731	0.670236	0.346065	13.4383	10.2408	12.9926	11.6484	12.0802	8.67596	14.2586	10.8218	9.85954	11.1293	11.6073	9.96578
Q29290	CYTB_PIG	Cystatin-B OS=Sus scrofa OX=9823 GN=CSTB PE=1 SV=1	2	2			0.125198	0.42399	0.749552	0.74536	0.342018	8.75154	8.5157	8.00562	9.46964	8.94251	10.9873	9.0634	5.56682	9.37069	10.1033	9.73471	9.89633
A0A287AM30	A0A287AM30_PIG	RB binding protein 4 chromatin remodeling factor OS=Sus scrofa OX=9823 GN=RBBP4 PE=1 SV=2	6	6			0.124807	-0.665726	0.750228	1.58637	-0.34105	10.8138	6.14975	10.944	10.1163	10.7056	9.77643	12.1984	8.36194	9.3443	12.4993	12.0802	8.19967
A0A286ZNN4	A0A286ZNN4_PIG	Complex I-30kD OS=Sus scrofa OX=9823 GN=NDUFS3 PE=1 SV=1	3	3			0.12454	-0.758015	0.750689	1.69116	-0.34039	9.66711	5.18982	9.66889	9.74147	9.34207	8.24793	11.6073	9.27845	5.91409	9.56033	8.16491	5.80725
Q29228	AL9A1_PIG	4-trimethylaminobutyraldehyde dehydrogenase OS=Sus scrofa OX=9823 GN=ALDH9A1 PE=2 SV=2	3	3			0.124458	0.614436	0.750831	0.653185	0.340185	11.4564	8.53916	10.8918	12.1163	12.5699	10.7398	10.4094	11.9622	6.67243	10.8765	9.19229	9.64746
A0A286ZWK2	A0A286ZWK2_PIG	Uncharacterized protein OS=Sus scrofa OX=9823 GN=HSPA8 PE=1 SV=1	30	26			0.124369	-0.477051	0.750985	1.3919	-0.339965	13.3304	10.944	12.973	12.3134	12.4691	15.0189	15.2213	11.2992	12.158	15.4608	13.2644	12.4383
A0A5G2RBI3	A0A5G2RBI3_PIG	Annexin OS=Sus scrofa OX=9823 GN=ANXA6 PE=1 SV=1	10	10			0.123716	0.564782	0.752115	0.676058	0.338349	10.1293	11.3987	10.5314	10.6165	10.4919	9.61287	12.8337	10.3219	7.20945	8.37069	7.32193	9.59433
A1XQU5	RL27_PIG	60S ribosomal protein L27 OS=Sus scrofa OX=9823 GN=RPL27 PE=1 SV=1	2	2			0.123287	-0.453719	0.752858	1.36957	-0.337285	7.72792	5.87106	8.79442	5.58044	8.79442	5.01792	9.99435	6.79442	6.96578	6.07039	5.65595	5.21492
A0A286ZVS0	A0A286ZVS0_PIG	Splicing factor 3B subunit 3 OS=Sus scrofa OX=9823 GN=SF3B3 PE=1 SV=1	6	6			0.12302	-0.203635	0.753321	1.1516	-0.336623	10.0084	11.0967	9.29232	10.0224	9.74483	10.7566	9.76984	10.4409	10.7977	9.93369	7.40088	10.9069
A0A287BRP2	A0A287BRP2_PIG	Guanine nucleotide-binding protein G(T) subunit alpha-1 isoform X2 OS=Sus scrofa OX=9823 GN=GNAT1 PE=1 SV=1	5	3			0.122947	-0.561883	0.753448	1.47619	-0.336443	8.20457	8.16992	7.08746	7.96	5.37459	7.63662	11.3987	7.94251	5.80635	7.42626	8.55842	7.88264
F1SQ09	F1SQ09_PIG	Lumican OS=Sus scrofa OX=9823 GN=LUM PE=1 SV=1	6	6			0.122449	0.0989437	0.754312	0.933716	0.335206	13.7313	13.0032	13.5265	14.0102	13.92	13.4512	13.0934	13.7207	13.1501	14.3233	12.0668	13.0206
A0A287B310	A0A287B310_PIG	Stomatin OS=Sus scrofa OX=9823 GN=STOM PE=1 SV=1	2	1			0.121355	-0.492706	0.756214	1.40708	-0.33249	5.33276	5.20163	8.18982	5.22134	7.36632	8.86109	8.96	5.47873	5.7636	6.14926	5.57592	5.86542
F1RN71	F1RN71_PIG	Bleomycin hydrolase OS=Sus scrofa OX=9823 GN=BLMH PE=1 SV=4	4	4			0.12065	-0.588998	0.757443	1.5042	-0.330736	8.03342	10.5018	10.2167	9.21432	9.18735	9.56415	13.2877	9.25974	7.97154	10.9801	10.6707	9.93369
F1SM30	F1SM30_PIG	S-arrestin OS=Sus scrofa OX=9823 GN=SAG PE=1 SV=3	15	15			0.119415	-0.452441	0.7596	1.36835	-0.327661	13.4893	10.5118	12.7035	13.5142	14.3373	13.4252	14.6096	10.973	12.4793	16.183	15.9385	11.3276
A0A287B049	A0A287B049_PIG	VGF nerve growth factor inducible OS=Sus scrofa OX=9823 GN=VGF PE=4 SV=2	2	2			0.119256	-0.383041	0.759878	1.30409	-0.327264	8.44294	6.6865	9.76984	9.49985	8.47573	9.26444	10.0768	7.47573	8.49586	9.60733	7.42626	7.83289
F1S5Q6	F1S5Q6_PIG	Vascular endothelial growth factor receptor 3 OS=Sus scrofa OX=9823 GN=FLT4 PE=1 SV=3	2	1			0.118379	-0.765682	0.761414	1.70017	-0.325077	5.29278	9.10329	6.34873	5.36457	6.28725	6.42968	6.12309	5.14975	11.769	6.48199	13.0701	8.87037
F1RIP3	F1RIP3_PIG	Ferritin OS=Sus scrofa OX=9823 GN=FTL PE=1 SV=3	4	3			0.117616	-0.284268	0.762753	1.21779	-0.323175	7.72792	8.08746	8.61102	8.66178	8.03892	8.22882	9.91289	7	8.36632	10.3106	8.59246	8.3443
F2Z5K2	F2Z5K2_PIG	Proteasome subunit alpha type-5 OS=Sus scrofa OX=9823 GN=PSMA5 PE=1 SV=2	7	7			0.116433	0.224984	0.764834	0.855605	0.320217	11.1163	10.6348	11.7056	11.3443	11.7099	12.7607	12.0224	9.83763	10.9218	13.0566	12.4014	12.5018
F2Z5Q6	F2Z5Q6_PIG	40S ribosomal protein S6 OS=Sus scrofa OX=9823 GN=RPS6 PE=1 SV=4	3	3			0.115853	0.697424	0.765856	0.616672	0.318766	9.37286	7.52356	9.37721	9.48985	5.22157	9.31741	12.2527	5.77219	6.15651	6.42503	9.9571	5.52979
F1SGG6	F1SGG6_PIG	IF rod domain-containing protein OS=Sus scrofa OX=9823 GN=KRT5 PE=1 SV=3	22	6			0.113853	0.69237	0.769391	0.618836	0.313752	14.0102	8.69697	13.0515	11.7936	11.6662	8.73132	14.183	9.94398	9.55459	9.83131	11.1098	8.55459
I3LDS3	I3LDS3_PIG	Keratin 10 OS=Sus scrofa OX=9823 GN=KRT10 PE=1 SV=3	14	5			0.11362	0.506992	0.769804	0.703688	0.313166	16.9316	12.8727	15.5387	14.7153	15.5507	12.5289	16.7987	13.5981	13.4252	13.5981	14.3092	13.1706
A0A5G2R3B6	A0A5G2R3B6_PIG	Glucosamine-6-phosphate isomerase OS=Sus scrofa OX=9823 GN=GNPDA2 PE=1 SV=1	5	1			0.113421	0.384037	0.770157	0.76629	0.312666	7.83289	8.57365	7.60733	9.3015	9.80252	11.42	5.3505	8.11894	9.39232	9.02237	11.3718	11.1611
A0A287ADG1	A0A287ADG1_PIG	Drebrin like OS=Sus scrofa OX=9823 GN=DBNL PE=1 SV=1	3	3			0.112699	0.373624	0.771438	0.771841	0.310853	9.47573	7.50779	6.46597	11.4818	8.50383	10.5216	8.91289	7.32193	6.09381	7.25739	5.51096	7.24793
A0A287ANS6	A0A287ANS6_PIG	Histone H2A OS=Sus scrofa OX=9823 GN=H2AJ PE=3 SV=1	4	2			0.111772	0.569876	0.773086	0.673675	0.30852	9.14466	5.2753	7.65105	6.26491	5.0392	11.5746	9.70908	5.16977	5.48253	8.82337	5.54228	8.70044
Q8MIZ3	DCPS_PIG	m7GpppX diphosphatase OS=Sus scrofa OX=9823 GN=DCPS PE=2 SV=1	2	2			0.111565	-0.254181	0.773455	1.19266	-0.307999	6.94251	6.06178	6.40939	7.24793	9.20945	8.45121	6.42451	5.54226	8.20945	8.67596	9.60733	8.33539
F1S3D5	F1S3D5_PIG	Lectin mannose binding 2 OS=Sus scrofa OX=9823 GN=LMAN2 PE=1 SV=1	6	6			0.110894	0.202724	0.774651	0.868908	0.306308	11.9549	10.6257	12.2586	11.5555	11.4305	10.8297	11.7013	10.5603	11.9694	13.6211	12.1325	11.2992
A0A287AFH3	A0A287AFH3_PIG	Dolichyl-diphosphooligosaccharide--protein glycotransferase OS=Sus scrofa OX=9823 GN=STT3A PE=1 SV=1	3	3			0.1094	-0.600039	0.77732	1.51576	-0.30254	5.69894	8.74819	5.99966	5.01461	9.57554	6.34564	10.8533	5.35933	6.03427	5.8911	6.89482	6.27612
O18766	OPSD_PIG	Rhodopsin OS=Sus scrofa OX=9823 GN=RHO PE=1 SV=1	3	3			0.108719	0.731648	0.77854	0.602216	0.30082	13.6096	8.07146	8.64386	13.7628	8.47978	13.5265	12.6096	8.55459	6.96578	13.2	8.25267	4.94486
A0A286ZWI1	A0A286ZWI1_PIG	Fructose-bisphosphate aldolase OS=Sus scrofa OX=9823 GN=ALDOC PE=1 SV=1	14	12			0.105524	-0.166506	0.784289	1.12234	-0.292726	13.4512	13.5864	13.3581	12.3304	12.8688	13.6551	14.3786	13.9926	12.5241	15.1869	14.6551	12.5289
A0A286ZY50	A0A286ZY50_PIG	Synaptobrevin-2 OS=Sus scrofa OX=9823 GN=VAMP2 PE=1 SV=2	2	2			0.105302	-0.738735	0.78469	1.66871	-0.292161	8.86109	5.25841	10.0901	7.7879	5.44611	6.06824	12.697	5.62555	8.10329	5.27798	5.97928	5.44156
P42174	DHE3_PIG	Glutamate dehydrogenase 1 mitochondrial OS=Sus scrofa OX=9823 GN=GLUD1 PE=1 SV=2	21	21			0.104907	0.418981	0.785404	0.747953	0.291158	14.2877	13.3021	14.3373	13.1784	13.6551	10.7056	16.3529	12.0735	12.2438	13.6773	12.9801	12.7078
A0A287ATH4	A0A287ATH4_PIG	Glypican-1 OS=Sus scrofa OX=9823 GN=GPC1 PE=1 SV=1	4	4			0.103914	-0.226028	0.787202	1.16961	-0.288633	10.5699	10.0768	12.3163	9.67066	11.9256	7.27612	10.4615	11.4147	11.7649	9.55267	9.45327	10.8533
A0A287BS37	A0A287BS37_PIG	Apolipoprotein D OS=Sus scrofa OX=9823 GN=APOD PE=1 SV=1	3	3			0.103698	0.15188	0.787593	0.900077	0.288083	11.4717	11.0901	11.8765	11.9694	11.8098	12.5068	10.4409	12.0701	11.4717	12.1611	11.3387	11.5699
F1S2T7	F1S2T7_PIG	Acid sphingomyelinase-like phosphodiesterase OS=Sus scrofa OX=9823 GN=SMPDL3A PE=3 SV=1	7	7			0.103153	0.328875	0.788582	0.796157	0.286695	13.6773	13.2363	12.888	11.446	8.7039	12.8975	10.8994	13.1373	14.7783	13.6325	13.2348	12.1737
A0A287B9B9	A0A287B9B9_PIG	Interleukin 1 receptor accessory protein OS=Sus scrofa OX=9823 GN=IL1RAP PE=3 SV=1	4	4			0.102817	-0.0718565	0.789193	1.05107	-0.285839	10.8057	10.9218	11.2408	11.8098	11.3663	11.0154	10.6528	11.3826	11.1485	11.0084	11.0498	10.9513
A0A5G2QHZ3	A0A5G2QHZ3_PIG	Heparin binding growth factor OS=Sus scrofa OX=9823 GN=HDGF PE=1 SV=1	4	4			0.102568	0.698141	0.789645	0.616366	0.285204	7.84549	7.16993	9.12412	7.91886	5.02671	9.53138	12.0224	4.23266	5.79009	7.17991	5.44956	6.4822
A0A286ZK87	A0A286ZK87_PIG	Spectrin beta chain OS=Sus scrofa OX=9823 GN=SPTBN1 PE=1 SV=1	12	12			0.102046	-0.227165	0.790595	1.17053	-0.283873	9.21917	10.2046	9.57743	9.56033	10.3443	11.1737	11.3049	9.61287	8.76487	12.3636	9.19476	9.61839
Q9GLP1	FA5_PIG	Coagulation factor V OS=Sus scrofa OX=9823 GN=F5 PE=2 SV=1	3	3			0.100263	0.241365	0.793847	0.845945	0.27932	9.36194	8.86419	11.5603	9.82972	10.4615	10.0634	9.27845	10.1293	9.65464	10.42	10.1293	10.0901
Q9TT35	THBG_PIG	Thyroxine-binding globulin OS=Sus scrofa OX=9823 GN=SERPINA7 PE=2 SV=2	7	7			0.100052	0.174418	0.794233	0.886125	0.278778	14.7099	15.1437	15.049	15.7018	15.4448	15.5805	13.5746	15.4956	15.3092	15.2213	15.5893	15.2438
A0A287ADA9	A0A287ADA9_PIG	Glutamate--cysteine ligase OS=Sus scrofa OX=9823 GN=GCLC PE=1 SV=1	3	3			0.099435	0.416458	0.795362	0.749262	0.2772	5.62617	9.66711	8.75822	9.24555	10.2644	9.54689	7.02491	6.46434	9.31288	9.28771	10.9069	8.00562
A0A5G2QKC9	A0A5G2QKC9_PIG	Inorganic diphosphatase OS=Sus scrofa OX=9823 GN=PPA1 PE=1 SV=1	8	8			0.0991813	0.140481	0.795827	0.907217	0.27655	10.5411	10.9873	10.3106	7.84549	10.8994	11.3718	10.0768	11.4041	9.93664	12.8591	10.2408	9.50779
I3LES7	I3LES7_PIG	Lipoprotein lipase OS=Sus scrofa OX=9823 GN=LIPG PE=3 SV=3	2	2			0.0976459	0.296267	0.798646	0.814357	0.272613	8.51175	8.66534	10.8297	9.66711	7.85798	10.5981	7.71425	8.9629	10.4409	10.6073	7.83289	8.24793
A0A287AL89	A0A287AL89_PIG	Fibulin-1 OS=Sus scrofa OX=9823 GN=FBLN1 PE=1 SV=1	14	5			0.0966306	-0.155753	0.800515	1.114	-0.270004	13.5018	12.6439	13.2408	13.1389	13.1564	15.0951	12.4435	13.1815	14.2288	14.9926	12.6904	13.0154
A0A287AFN2	A0A287AFN2_PIG	Thymidylate synthase OS=Sus scrofa OX=9823 GN=TYMS PE=1 SV=1	5	5			0.0940588	0.258452	0.805269	0.835984	0.263379	9.41574	11.2467	12.2732	10.8918	10.5018	10.6618	9.7039	11.3663	11.0901	12.5314	13.2877	8.90087
A0A5G2QKD9	A0A5G2QKD9_PIG	Peroxiredoxin 3 OS=Sus scrofa OX=9823 GN=PRDX3 PE=1 SV=1	3	3			0.0937517	0.554121	0.805839	0.681072	0.262586	10.4919	6.51096	10.5314	11.1033	11.5459	11.6839	11.4357	5.77083	8.66534	11.7649	10.697	9.91886
A0A287APK0	A0A287APK0_PIG	6-phosphogluconolactonase OS=Sus scrofa OX=9823 GN=PGLS PE=1 SV=1	3	3			0.0927865	0.239138	0.807632	0.847251	0.260092	8.15987	8.5157	9.69174	9.76321	8.96867	10.6073	7	9.02237	9.62753	11.1357	11.0362	10.6795
A0A5K1UKC5	A0A5K1UKC5_PIG	Biglycan OS=Sus scrofa OX=9823 GN=BGN PE=1 SV=1	8	2			0.0924516	-0.568084	0.808255	1.48255	-0.259226	9.88722	10.0634	9.02791	6.42794	5.27617	12.5722	5.89724	12.2015	12.584	10.8611	10.1421	10.3663
A1E295	CATB_PIG	Cathepsin B OS=Sus scrofa OX=9823 GN=CTSB PE=1 SV=1	18	18			0.0918334	0.351129	0.809406	0.78397	0.257626	17.2419	20.0691	17.4415	19.4129	15.5326	19.4874	19.4232	15.9792	18.2967	19.3836	18.547	18.7106
A0A286ZUH0	A0A286ZUH0_PIG	Caldesmon 1 OS=Sus scrofa OX=9823 GN=CALD1 PE=1 SV=2	2	2			0.0917636	-0.474249	0.809536	1.38919	-0.257445	5.44797	5.31532	8.15482	6.16792	5.56377	6.2724	9.9542	4.9542	5.43246	7.22882	5.25312	6.80735
Q95266	KCC2D_PIG	Calcium/calmodulin-dependent protein kinase type II subunit delta OS=Sus scrofa OX=9823 GN=CAMK2D PE=2 SV=1	5	5			0.0917214	-0.567893	0.809615	1.48236	-0.257336	7.24793	7.6865	7.31288	5.85066	4.8125	8.04985	12.3826	5.58195	5.98641	9.85954	5.29852	5.39575
A0A286ZK63	A0A286ZK63_PIG	eIF-5a domain-containing protein OS=Sus scrofa OX=9823 GN=EIF5A PE=1 SV=1	3	3			0.0904978	-0.652945	0.811899	1.57237	-0.254165	5.45223	11.1737	11.8297	5.51783	5.55459	9.63118	6.98868	11.4818	11.944	9.28309	5.56986	5.52549
A0A140TAK8	A0A140TAK8_PIG	Apolipoprotein H OS=Sus scrofa OX=9823 GN=APOH PE=1 SV=2	5	5			0.0898937	-0.169333	0.813029	1.12454	-0.252596	15.7808	14.3786	15.0058	15.0447	15.5981	16.3286	14.4318	15.0014	16.24	15.8113	14.3304	14.7471
Q29599	OAS1_PIG	2'-5'-oligoadenylate synthase 1 OS=Sus scrofa OX=9823 GN=OAS1 PE=1 SV=3	4	4			0.089809	-0.285144	0.813188	1.21853	-0.252376	9.59059	10.3443	10.0362	10.2408	10.2288	11.5068	8.0607	11.2992	11.4666	10.4818	7.79442	10.6348
P54612	2AAA_PIG	Serine/threonine-protein phosphatase 2A 65 kDa regulatory subunit A alpha isoform OS=Sus scrofa OX=9823 GN=PPP2R1A PE=2 SV=2	3	3			0.0888619	0.132622	0.814963	0.912172	0.249915	14.3512	14.1277	14.7628	14.7987	15.0868	14.2438	13.2877	14.7524	14.8037	14.7987	14.8238	14.2363
A0A287A363	A0A287A363_PIG	Afamin OS=Sus scrofa OX=9823 GN=AFM PE=1 SV=1	9	9			0.087448	-0.0769707	0.817621	1.0548	-0.246234	13.8138	13.6883	13.9012	14.1033	14.1115	13.8727	13.2732	14.2659	14.0951	13.9476	14.1596	14.0014
Q0Z8U2	RS3_PIG	40S ribosomal protein S3 OS=Sus scrofa OX=9823 GN=RPS3 PE=1 SV=1	6	6			0.0870821	0.408195	0.81831	0.753566	0.24528	10.5603	9.01402	11.0362	9.91588	8.52356	10.0634	12.4717	9.80574	7.10852	10.388	7.46761	6.29829
A0A5G2R4Y7	A0A5G2R4Y7_PIG	Clathrin heavy chain OS=Sus scrofa OX=9823 GN=CLTC PE=1 SV=1	26	26			0.0856325	-0.243301	0.821046	1.1837	-0.241495	11.1674	13.2167	12.4615	12.3745	11.8918	13.6883	13.9658	11.1611	12.4486	13.1469	12.5216	12.697
F2Z4Z1	F2Z4Z1_PIG	Uncharacterized protein OS=Sus scrofa OX=9823 GN=YWHAG PE=1 SV=1	10	6			0.0856289	0.157066	0.821053	0.896847	0.241486	11.9293	11.2819	12.6662	12.7503	12.8317	12.8357	12.8238	11.3718	11.2107	13.1421	13.1098	12.7228
A0A287BQW3	A0A287BQW3_PIG	Histone H1.0 OS=Sus scrofa OX=9823 GN=H1-0 PE=1 SV=1	2	2			0.085153	-0.534276	0.821953	1.44822	-0.240242	9.35975	5.47135	8.36632	7.01123	5.20163	11.6883	12.0154	6.85798	5.92686	8.9542	5.76818	7.58496
P80276	ALDR_PIG	Aldo-keto reductase family 1 member B1 OS=Sus scrofa OX=9823 GN=AKR1B1 PE=1 SV=2	13	12			0.0851238	-0.171343	0.822008	1.12611	-0.240165	12.2761	10.973	12.1485	12.664	13.4893	14.3786	12.9837	10.973	11.9549	13.7207	13.7628	13.863
A0A286ZVC3	A0A286ZVC3_PIG	Alpha-2-glycoprotein 1 zinc-binding OS=Sus scrofa OX=9823 GN=AZGP1 PE=1 SV=1	2	2			0.0849869	0.036294	0.822267	0.975157	0.239807	9.95128	9.81218	10.2761	10.5507	10.0634	9.40301	10.0768	9.99435	9.85954	9.75822	10.3219	10.3219
I3LC80	I3LC80_PIG	Uncharacterized protein OS=Sus scrofa OX=9823 GN=SEMA7A PE=1 SV=3	10	10			0.08496	-0.213131	0.822318	1.1592	-0.239737	10.2408	11.2348	9.90989	7.40939	5.44494	9.96578	12.0362	9.28309	10.7056	9.85175	11.7099	10.5793
Q9TUQ3	CO7_PIG	Complement component C7 OS=Sus scrofa OX=9823 GN=C7 PE=1 SV=1	4	4			0.0849437	0.120692	0.822349	0.919746	0.239694	11.1548	11.4041	10.4818	11.8337	10.0224	12.0154	10.4919	10.4512	11.7356	12.3332	7.94251	10.5118
A0A5G2QVN7	A0A5G2QVN7_PIG	Peptidylprolyl isomerase OS=Sus scrofa OX=9823 GN=FKBP4 PE=1 SV=1	3	3			0.0832935	0.169226	0.82548	0.88932	0.235371	10.3554	9.73809	10.6618	10.4305	10.4094	10.7056	8.90087	10.1421	11.2046	11.1033	10.6439	9.61471
A0A287BQ72	A0A287BQ72_PIG	Transaldolase OS=Sus scrofa OX=9823 GN=TALDO1 PE=1 SV=1	8	8			0.0830942	-0.287364	0.825859	1.22041	-0.234848	12.4868	10.4409	13.1196	11.8956	11.7524	12.0464	13.3443	10.4717	13.0934	12.964	12.7773	11.1293
Q8MJ76	FETA_PIG	Alpha-fetoprotein OS=Sus scrofa OX=9823 GN=AFP PE=2 SV=1	12	12			0.0830261	0.07348	0.825988	0.950343	0.23467	17.5432	17.8113	17.7796	17.5805	17.7731	17.8965	17.0743	18.1053	17.734	17.9024	17.4736	17.9601
A0A5G2QZY6	A0A5G2QZY6_PIG	GTP-binding nuclear protein Ran OS=Sus scrofa OX=9823 GN=RAN PE=1 SV=1	5	5			0.0826907	0.0393585	0.826626	0.973088	0.233789	13.2659	12.9311	12.9676	13.3853	13.412	13.0651	13.1596	13.1325	12.7545	13.158	12.1261	12.8277
I3L693	I3L693_PIG	Heterogeneous nuclear ribonucleoprotein R OS=Sus scrofa OX=9823 GN=HNRNPR PE=1 SV=3	4	1			0.0818713	-0.173268	0.828188	1.12761	-0.231637	5.34522	5.95707	5.61895	5.25119	5.11095	6.647	7.12928	4.62059	5.69118	6.75422	5.61512	5.69666
A0A5G2QUE0	A0A5G2QUE0_PIG	Antithrombin-III OS=Sus scrofa OX=9823 GN=SERPINC1 PE=1 SV=1	15	15			0.0811493	0.140742	0.829566	0.907053	0.229737	16.8113	17.6382	16.9431	17.5582	17.2877	17.5127	15.8846	17.4334	17.6523	17.3408	17.2512	17.6096
P11493	PP2AB_PIG	Serine/threonine-protein phosphatase 2A catalytic subunit beta isoform (Fragment) OS=Sus scrofa OX=9823 GN=PPP2CB PE=2 SV=2	2	2			0.0802273	-0.103033	0.831329	1.07403	-0.227309	9.6865	10.2527	10.5793	9.94544	10.1799	10.8611	10.2527	10.9293	9.64566	11.1357	9.96578	9.6865
A0A5G2QCB4	A0A5G2QCB4_PIG	Glutathione reductase OS=Sus scrofa OX=9823 GN=GSR PE=1 SV=1	7	7			0.0794873	-0.160966	0.832746	1.11804	-0.225358	9.41363	9.41574	10.7228	11.6257	11.42	12.3718	10.3663	8.90388	10.7649	10.7482	12.5817	11.5216
A0A287A8V1	A0A287A8V1_PIG	RNA helicase OS=Sus scrofa OX=9823 GN=EIF4A1 PE=1 SV=1	14	13			0.0791379	0.257074	0.833417	0.836783	0.224436	14.4186	14.4252	11.2992	13.169	14.3853	14.1984	12.2467	13.8918	13.2333	14.2586	13.1437	13.7207
A0A287AU97	A0A287AU97_PIG	Actinin alpha 2 OS=Sus scrofa OX=9823 GN=ACTN2 PE=1 SV=2	13	1			0.0784502	-0.249165	0.834737	1.18852	-0.222619	7.72792	6.1713	8.06609	8.33539	9.84392	8.17991	8.16992	8.84235	5.70053	10.1923	7.90087	9.56033
P79381	HYEP_PIG	Epoxide hydrolase 1 OS=Sus scrofa OX=9823 GN=EPHX1 PE=2 SV=1	5	5			0.0781193	-0.519085	0.835374	1.43305	-0.221745	7.03342	13.0379	13.4893	9.74315	13.3718	5.79218	12.3471	13.158	9.61287	5.38543	13.7524	9.40727
Q9GKX6	GALM_PIG	Galactose mutarotase OS=Sus scrofa OX=9823 GN=GALM PE=2 SV=1	4	4			0.0774877	-0.22425	0.836589	1.16817	-0.220074	8.64024	9.10852	10.2408	9.63481	9.37721	9.27146	10.9944	9.77314	7.89482	10.6073	11.0498	9.86109
Q45FY6	HPRT_PIG	Hypoxanthine-guanine phosphoribosyltransferase OS=Sus scrofa OX=9823 GN=HPRT1 PE=2 SV=3	7	7			0.076768	-0.329028	0.837977	1.25617	-0.218168	12.0768	11.0901	11.7356	12.0701	12.2378	11.4305	11.2819	9.80896	14.7987	13.2243	13.1627	12.158
A0A287B8R2	A0A287B8R2_PIG	Nuclear distribution protein C homolog OS=Sus scrofa OX=9823 GN=NUDC PE=1 SV=1	2	2			0.0753846	-0.356582	0.84065	1.28039	-0.214498	7.76155	5.33544	8.12928	9.18239	5.28603	5.64674	10.1421	6.76818	5.38572	6.46761	5.53605	5.74075
A0A287B6M0	A0A287B6M0_PIG	Carbonic anhydrase OS=Sus scrofa OX=9823 GN=CA2 PE=1 SV=2	9	9			0.0743718	-0.452848	0.842613	1.36874	-0.211806	12.464	8.58496	12.8611	11.0901	10.8057	8.49185	15.049	10.1163	10.1033	12.2992	13.3304	7.06609
A0A287AEK2	A0A287AEK2_PIG	cAMP-dependent protein kinase type II-alpha regulatory subunit OS=Sus scrofa OX=9823 GN=PRKAR2A PE=1 SV=1	3	3			0.0743359	-0.194508	0.842683	1.14433	-0.21171	9.50581	8.24317	8.31288	7.85175	8.10329	10.8765	9.33762	7.2854	10.0224	10.1421	7.47573	8.89482
A0A287A7R4	A0A287A7R4_PIG	Multifunctional fusion protein OS=Sus scrofa OX=9823 GN=PKM PE=1 SV=1	26	2			0.0729674	-0.365502	0.845342	1.28833	-0.208066	9.71081	5.59462	5.68458	4.7866	4.94845	8.49985	9.33092	5.4702	7.2854	8.91289	9.83447	8.98014
A0A287BEI7	A0A287BEI7_PIG	High mobility group protein B1 OS=Sus scrofa OX=9823 GN=HMGB1 PE=1 SV=1	8	7			0.0723807	-0.318311	0.846485	1.24687	-0.206501	14.2659	10.5887	15.7018	14.8138	11.6573	9.56796	13.92	13.3853	14.2061	6.47966	15.392	6.44791
F1SDR7	F1SDR7_PIG	Tyrosine 3-monooxygenase/tryptophan 5-monooxygenase activation protein beta OS=Sus scrofa OX=9823 GN=YWHAB PE=1 SV=2	10	5			0.0712145	-0.188575	0.848761	1.13964	-0.203386	12.3021	10.4818	12.2467	12.4944	12.6751	12.7377	13.2819	11.2046	11.1098	13.5981	13.6551	12.5746
A0A286ZPY9	A0A286ZPY9_PIG	Actin-related protein 2/3 complex subunit 4 OS=Sus scrofa OX=9823 GN=ARPC4 PE=1 SV=2	5	5			0.0702964	0.195442	0.850557	0.873305	0.200929	8.24317	11.4147	10.697	9.2738	11.2877	12.3663	9.81858	9.7211	10.2288	10.2992	5.59991	9.88264
A0A287AGU7	A0A287AGU7_PIG	Tubulin beta chain OS=Sus scrofa OX=9823 GN=LOC100624785 PE=1 SV=1	17	1			0.0699555	-0.358736	0.851225	1.2823	-0.200016	9.44501	6.44128	5.64033	5.457	8.46352	6.6472	10.2288	5.76078	6.61324	8.63662	8.90388	5.72846
A0A286ZRS0	A0A286ZRS0_PIG	Glutathione synthetase OS=Sus scrofa OX=9823 GN=GSS PE=1 SV=1	6	6			0.0699508	-0.217892	0.851234	1.16303	-0.200004	10.8688	12.2992	10.5018	11.7895	11.2228	11.7566	9.55842	12.3961	12.3691	11.7356	13.3021	12.0396
Q2EN76	NDKB_PIG	Nucleoside diphosphate kinase B OS=Sus scrofa OX=9823 GN=NME2 PE=2 SV=1	12	8			0.0692728	-0.184743	0.852564	1.13661	-0.198186	12.8297	10.9293	12.8572	13.3163	13.5746	14.4512	13.412	11.1033	12.6551	14.5265	14.2061	13.9658
A0A287ATN8	A0A287ATN8_PIG	60 kDa chaperonin OS=Sus scrofa OX=9823 GN=HSPD1 PE=1 SV=1	10	10			0.0665688	0.326599	0.857889	0.797414	0.190917	10.8994	10.0224	11.3106	9.81378	10.9801	9.49985	13.7207	8.36194	9.16992	11.769	10.4409	10.8994
A0A287BL66	A0A287BL66_PIG	Protein-tyrosine-phosphatase OS=Sus scrofa OX=9823 GN=PTPRG PE=1 SV=2	2	2			0.0663573	0.0940963	0.858307	0.936859	0.190347	7.52356	8.11894	8.9629	8.5812	7.76818	7.62205	7.94251	8.62571	7.75489	7.06609	8.16992	8.26209
A0A288CFT0	A0A288CFT0_PIG	Triosephosphate isomerase OS=Sus scrofa OX=9823 GN=TPI1 PE=1 SV=1	16	16			0.0661716	-0.161091	0.858674	1.11813	-0.189847	13.863	12.8435	14.2288	14.6211	14.3581	14.5567	15.2586	12.8297	13.3304	15.5326	16.3198	14.863
A0A287ASD0	A0A287ASD0_PIG	60S ribosomal protein L5 OS=Sus scrofa OX=9823 GN=RPL5 PE=1 SV=1	3	3			0.0652937	-0.190714	0.860412	1.14133	-0.187478	11.5651	10.8688	11.2408	11.6165	11.7099	10.5314	9.71939	11.3554	13.1721	7.93074	11.9256	6.4363
O02668	ITIH2_PIG	Inter-alpha-trypsin inhibitor heavy chain H2 OS=Sus scrofa OX=9823 GN=ITIH2 PE=2 SV=1	9	9			0.0637564	0.0885709	0.863463	0.940454	0.183322	16.9992	16.9431	17.2512	17.2232	17.2326	17.2604	16.0362	17.5507	17.3408	17.4334	16.6382	16.9083
A0A5G2QG32	A0A5G2QG32_PIG	Colony stimulating factor 1 receptor OS=Sus scrofa OX=9823 GN=CSF1R PE=3 SV=1	8	8			0.0620609	-0.21201	0.86684	1.1583	-0.178726	11.5603	14.0362	12.1923	7.09803	8.07146	12.905	10.9658	13.5864	13.8727	6.80735	9.09011	13.2453
A0A5G2Q729	A0A5G2Q729_PIG	Complex I-B16.6 OS=Sus scrofa OX=9823 GN=NDUFA13 PE=1 SV=1	2	2			0.0608175	0.398242	0.869326	0.758782	0.175347	10.5118	11.5507	6.5345	7.45121	12.9549	6.12077	10.5887	11.0293	5.78427	5.89267	5.58527	5.43603
A0A286ZTA4	A0A286ZTA4_PIG	Fructose-bisphosphate aldolase OS=Sus scrofa OX=9823 GN=ALDOB PE=1 SV=1	2	2			0.0597733	0.149909	0.871418	0.901307	0.172503	9.67066	8.27146	9.73978	9.68299	9.56224	8.92778	10.4094	8.90989	7.91289	9.07682	9.1267	7.98299
F1RJM2	F1RJM2_PIG	Endoplasmic reticulum resident protein 29 OS=Sus scrofa OX=9823 GN=ERP29 PE=1 SV=2	4	4			0.058628	-0.127365	0.873719	1.0923	-0.169379	10.7056	10.697	11.7855	9.83763	10.3987	10.9144	12.4226	10.9801	10.1674	11.4512	10.2408	10.388
A0A287B0I3	A0A287B0I3_PIG	Rho GDP dissociation inhibitor beta OS=Sus scrofa OX=9823 GN=ARHGDIB PE=1 SV=1	5	5			0.0580896	-0.313866	0.874803	1.24303	-0.167908	9.76155	5.44789	10.0901	10.0084	10.4818	12.7607	9.04712	6.67243	10.5216	9.9571	9.40088	9.96578
A0A287A2S6	A0A287A2S6_PIG	SH3 domain binding glutamate rich protein like OS=Sus scrofa OX=9823 GN=SH3BGRL PE=1 SV=2	2	2			0.0573935	-0.126184	0.876207	1.0914	-0.166004	8.53528	9.91139	8.9629	8.88264	9.10066	11.0154	8.73132	8.5157	10.5411	9.47573	10.7398	10.8688
P08059	G6PI_PIG	Glucose-6-phosphate isomerase OS=Sus scrofa OX=9823 GN=GPI PE=1 SV=3	23	23			0.0573865	0.0859054	0.876221	0.942193	0.165985	14.5204	13.6096	14.7628	15.6354	15.3684	15.4956	14.9476	13.6773	14.0102	15.5537	16.4104	15.2438
Q52NJ3	SAR1A_PIG	GTP-binding protein SAR1a OS=Sus scrofa OX=9823 GN=SAR1A PE=2 SV=1	2	2			0.0571602	-0.290516	0.876677	1.22308	-0.165365	6.9542	6.5157	7.59991	5.88996	6.82018	7.21917	10.6348	6.48382	4.82273	5.78745	4.9815	6.54844
A0A287ABG2	A0A287ABG2_PIG	Proliferating cell nuclear antigen OS=Sus scrofa OX=9823 GN=PCNA PE=1 SV=2	5	5			0.0544568	0.225723	0.882152	0.855166	0.157947	8.12928	8.21917	8.36194	8.0607	6.63517	11.769	10.6073	5.68443	7.74147	11.1861	7.39232	8.97154
K7GKN2	K7GKN2_PIG	Interferon-induced GTP-binding protein Mx1 OS=Sus scrofa OX=9823 GN=MX1 PE=1 SV=3	12	11			0.0519023	0.281785	0.887356	0.822573	0.150904	11.6165	9.77314	8.09276	9.21432	13.9476	13.0362	6.54689	11.8258	10.2644	10.1799	9.64205	11.0566
A0A5G2QNM8	A0A5G2QNM8_PIG	Coatomer subunit gamma OS=Sus scrofa OX=9823 GN=COPG1 PE=1 SV=1	3	3			0.048776	-0.110576	0.893766	1.07966	-0.142241	6.23277	8.17991	8.79116	5.36743	5.48208	10.4305	7.71425	7.7879	8.03342	9.27146	7.59246	5.23263
A0A286ZP38	A0A286ZP38_PIG	3-hydroxyisobutyryl-CoA hydrolase mitochondrial OS=Sus scrofa OX=9823 GN=HIBCH PE=1 SV=2	2	2			0.0471142	-0.151042	0.897193	1.11037	-0.137616	6.15785	5.5839	6.41616	5.33061	4.926	5.27798	8.33985	5.23557	5.03562	4.75489	14.5567	15.2805
Q95342	RL18_PIG	60S ribosomal protein L18 OS=Sus scrofa OX=9823 GN=RPL18 PE=1 SV=4	4	4			0.0469609	-0.200726	0.89751	1.14928	-0.137189	9.82655	12.2732	13.5018	10.9069	13.1627	9.69523	12.7164	13.3581	10.1293	8.49586	11.0084	11.4252
F2Z5J1	F2Z5J1_PIG	26S protease regulatory subunit 4 OS=Sus scrofa OX=9823 GN=PSMC1 PE=1 SV=1	2	2			0.0464519	-0.089019	0.898562	1.06365	-0.135769	6.02964	6.60437	5.66393	5.41141	6.38198	9.14975	5.75489	5.44379	7.36632	8.71425	6.87036	8.98584
A0A5G2QTC8	A0A5G2QTC8_PIG	Thrombospondin 4 OS=Sus scrofa OX=9823 GN=THBS4 PE=1 SV=1	11	8			0.04622	0.101331	0.899042	0.932173	0.135122	12.8098	13.7313	12.9676	13.6773	13.7099	13.8435	11.6839	13.8435	13.6773	13.2288	13.8533	13.7313
P11607	AT2A2_PIG	Sarcoplasmic/endoplasmic reticulum calcium ATPase 2 OS=Sus scrofa OX=9823 GN=ATP2A2 PE=1 SV=1	4	4			0.0459515	-0.345424	0.899598	1.27052	-0.134372	5.32093	10.0901	11.2586	5.4835	9.22159	8.40514	11.8803	10.0768	5.74871	6.04833	6.0668	8.76487
A0A286ZPF5	A0A286ZPF5_PIG	Mitogen-activated protein kinase OS=Sus scrofa OX=9823 GN=MAPK1 PE=1 SV=2	6	5			0.0455937	0.244086	0.900339	0.844351	0.133373	11.6119	9.14721	5.65883	8.74483	7.7879	11.4409	7.39232	8.87344	9.41996	10.4919	6.98868	9.8933
Q52NJ2	RAB1A_PIG	Ras-related protein Rab-1A OS=Sus scrofa OX=9823 GN=RAB1A PE=2 SV=3	5	4			0.0452825	0.141589	0.900985	0.90652	0.132503	8.44294	9.12153	10.3554	5.47573	9.37938	10.5507	10.9658	8.03342	8.49586	9.52356	9.35755	8.36632
A0A5G2RD82	A0A5G2RD82_PIG	Elongation factor 1-beta OS=Sus scrofa OX=9823 GN=EEF1B2 PE=1 SV=1	2	2			0.0446871	-0.248686	0.902221	1.18812	-0.130837	6.79442	7.84549	7.64386	5.95652	6.87036	11.0084	11.42	5.93782	5.67204	11.1485	6.85798	8.25267
E7EI20	E7EI20_PIG	Rho GDP dissociation inhibitor alpha OS=Sus scrofa OX=9823 GN=ARHGDIA PE=2 SV=1	9	9			0.0441456	-0.114659	0.903347	1.08272	-0.12932	13.0617	10.8994	12.9403	12.5362	13.2644	15.1596	13.1244	11.3498	12.7711	14.8775	13.5746	13.1196
A0A287A016	A0A287A016_PIG	Plexin domain containing 2 OS=Sus scrofa OX=9823 GN=PLXDC2 PE=1 SV=1	5	5			0.043532	0.153119	0.904624	0.899304	0.127599	10.3772	10.3987	9.68475	5.55266	7.90689	11.3934	7.78136	10.4305	11.7895	9.80252	6.80735	9.20212
A0A5G2QC96	A0A5G2QC96_PIG	Coagulation factor XIII B chain OS=Sus scrofa OX=9823 GN=F13B PE=1 SV=1	2	2			0.042921	-0.101481	0.905897	1.07287	-0.125884	9.29462	8.29921	7.39232	7.8009	7.78136	10.6528	7.2854	8.75489	9.2503	9.81218	7	8.69
Q7YS78	ARRC_PIG	Arrestin-C OS=Sus scrofa OX=9823 GN=ARR3 PE=2 SV=2	5	5			0.0415059	-0.0650565	0.908854	1.04613	-0.121904	10.5699	11.8956	11.3163	10.9586	11.5362	11.0967	11.2527	10.7228	12.0014	13.183	11.8494	11.3498
Q0R678	Q0R678_PIG	Maillard deglycase OS=Sus scrofa OX=9823 GN=PARK7 PE=1 SV=1	3	3			0.0400753	0.312476	0.911853	0.805259	0.11787	11.2644	5.53509	10.8218	9.99435	5.1221	9.74147	11.4147	5.15285	10.1163	11.9837	11.2167	5.84244
F1SJ93	F1SJ93_PIG	Reticulocalbin 2 OS=Sus scrofa OX=9823 GN=RCN2 PE=1 SV=4	6	6			0.0382841	-0.226746	0.915621	1.17019	-0.112803	10.8611	5.53916	10.4409	10.4615	11.4409	9.85643	11.043	7.37504	9.10329	11.1799	12.1737	8.53916
A0A5G2Q9V4	A0A5G2Q9V4_PIG	Inosine-5'-monophosphate dehydrogenase OS=Sus scrofa OX=9823 GN=IMPDH1 PE=1 SV=1	2	2			0.0375628	-0.2888	0.917143	1.22162	-0.110758	8.98014	8.64746	8.49985	7.15987	7.59246	7.88264	7.06609	5.7761	14.1517	10.2527	6.6865	14.5981
P26234	VINC_PIG	Vinculin OS=Sus scrofa OX=9823 GN=VCL PE=1 SV=4	31	31			0.0373931	0.0708872	0.917502	0.952052	0.110276	14.9882	14.2288	15.0014	14.8484	15.2099	15.3954	13.4893	15.2913	15.2251	15.7287	15.4544	15.5627
A0A286ZZM9	A0A286ZZM9_PIG	AE binding protein 1 OS=Sus scrofa OX=9823 GN=AEBP1 PE=1 SV=1	5	5			0.0370971	0.202132	0.918127	0.869265	0.109436	11.1357	7.47573	7.22882	7.33985	6.2817	7.66534	11.0967	7.26679	6.87036	8.35755	6.70044	5.56869
I3LMU6	I3LMU6_PIG	Reticulocalbin 3 OS=Sus scrofa OX=9823 GN=RCN3 PE=1 SV=3	5	5			0.0370424	0.112559	0.918243	0.924946	0.10928	10.973	11.9837	11.4252	12.1325	12.1	11.9873	9.40301	12.0224	12.6188	11.6795	12.8198	12.6119
A0A287AB71	A0A287AB71_PIG	Solute carrier family 25 member 3 OS=Sus scrofa OX=9823 GN=SLC25A3 PE=1 SV=2	4	4			0.0367241	-0.260535	0.918916	1.19792	-0.108376	5.94874	9.28771	9.34207	4.88598	9.77479	5.76233	12.6257	5.65761	7.07682	11.7398	6.10922	5.75621
A0A286ZV56	A0A286ZV56_PIG	Calcium voltage-gated channel auxiliary subunit alpha2delta 1 OS=Sus scrofa OX=9823 GN=CACNA2D1 PE=1 SV=2	5	5			0.0361213	0.0693537	0.920193	0.953065	0.106662	11.5603	11.2288	11.6165	12.1293	10.7142	11.3387	10.1421	11.8297	12.2258	10.8918	12.4691	11.6027
A0A287B1T7	A0A287B1T7_PIG	Dimethylargininase OS=Sus scrofa OX=9823 GN=DDAH1 PE=1 SV=1	4	3			0.0353495	0.165624	0.921829	0.891543	0.104465	7.97728	9.48784	8.57365	8.98868	7.70044	9.41363	5.52042	10.5018	9.51964	9.45121	10.8765	7.59246
A0A287BHM1	A0A287BHM1_PIG	Tropomyosin alpha-1 chain OS=Sus scrofa OX=9823 GN=TPM1 PE=1 SV=2	15	6			0.0351337	-0.101725	0.922287	1.07306	-0.103849	10.4818	10.7731	10.2761	9.65464	10.2761	10.8918	12.464	10.1799	9.19229	11.9106	14.5204	8.8009
F1RMN6	F1RMN6_PIG	Sphingomyelin phosphodiesterase OS=Sus scrofa OX=9823 GN=SMPD1 PE=3 SV=3	2	2			0.0350862	-0.144684	0.922388	1.10549	-0.103714	7.33985	10.2644	8.32193	9.13443	5.29603	9.41996	6.68224	9.29002	10.388	5.86341	6.11963	8.09803
I3L9N5	I3L9N5_PIG	26S proteasome non-ATPase regulatory subunit 5 OS=Sus scrofa OX=9823 GN=PSMD5 PE=1 SV=3	3	3			0.0350176	-0.0486104	0.922534	1.03427	-0.103519	9.67243	9.17493	8.49586	11.7185	8.75154	8.67948	8.52356	9.40514	9.56033	9.89633	8.79766	8.52356
I3LNE4	I3LNE4_PIG	Protein-arginine deiminase OS=Sus scrofa OX=9823 GN=PADI2 PE=1 SV=3	2	2			0.0345324	0.0956407	0.923565	0.935857	0.102134	8.65821	7.52356	8.92481	9.06609	8.8392	10.4919	6.67657	8.66534	9.47776	7.16993	5.57114	5.16837
F1RHE6	F1RHE6_PIG	Potassium channel tetramerization domain containing 12 OS=Sus scrofa OX=9823 GN=KCTD12 PE=1 SV=2	8	8			0.0345294	-0.0981611	0.923572	1.07041	-0.102126	11.4818	8.73809	9.20212	9.91289	10.9218	13.8435	10.7649	9.72281	9.22882	13.4512	9.33316	11.4615
A0A287AGX5	A0A287AGX5_PIG	Branched-chain-amino-acid aminotransferase OS=Sus scrofa OX=9823 GN=BCAT1 PE=1 SV=1	3	3			0.0340959	-0.114663	0.924494	1.08272	-0.100888	8.91289	8.57365	9.89785	7.96	8.83605	10.3443	7.21917	9.67948	10.8297	9.42836	9.56033	9.65642
A0A287BPI6	A0A287BPI6_PIG	Retinal G protein coupled receptor OS=Sus scrofa OX=9823 GN=RGR PE=1 SV=1	4	4			0.0337119	-0.203607	0.925312	1.15157	-0.0997908	11.2107	10.4305	11.6027	10.6707	10.5411	8.94837	15.3056	9.36413	9.18488	8.64746	10.1033	8.79116
A0A287B1W7	A0A287B1W7_PIG	Glycerophosphodiester phosphodiesterase 1 OS=Sus scrofa OX=9823 GN=GDE1 PE=3 SV=1	2	2			0.033051	-0.127544	0.926721	1.09243	-0.0979003	7.74147	7.12928	7.80735	9.90087	9.86419	8.08746	8.75154	5.12928	9.17991	8.75154	9.46964	10.0362
F1SKY2	F1SKY2_PIG	Omega-amidase NIT2 OS=Sus scrofa OX=9823 GN=NIT2 PE=1 SV=3	2	2			0.0328868	-0.050038	0.927071	1.03529	-0.0974304	9.56605	8.77808	7.86419	8.44708	7.97728	9.91289	8.49586	8.87958	8.98299	8.78463	10.7482	10.3772
A0A286ZRC8	A0A286ZRC8_PIG	Septin-2 OS=Sus scrofa OX=9823 GN=SEPTIN2 PE=1 SV=1	2	2			0.0327209	0.219103	0.927426	0.859099	0.0969552	10.2877	5.10573	10.8138	9.89026	10.3106	9.77972	9.92926	5.84258	9.77808	9.50383	10.1923	6.37851
Q4FAT7	BGLR_PIG	Beta-glucuronidase OS=Sus scrofa OX=9823 GN=GUSB PE=3 SV=1	10	10			0.0321887	-0.0688947	0.928563	1.04891	-0.09543	12.6839	14.6937	13.2482	10.1163	9.20212	14.392	12.8037	14.0362	13.9926	12.0119	11.4409	12.6795
P27485	RET4_PIG	Retinol-binding protein 4 OS=Sus scrofa OX=9823 GN=RBP4 PE=1 SV=2	7	7			0.0304351	-0.150514	0.93232	1.10996	-0.0903937	13.2046	14.1033	11.8611	13.2805	14.4576	16.1115	10.388	13.5746	15.6579	14.6096	12.9622	13.92
A0A287B900	A0A287B900_PIG	VPS26 retromer complex component A OS=Sus scrofa OX=9823 GN=VPS26A PE=1 SV=2	3	3			0.0303734	-0.122027	0.932452	1.08826	-0.0902164	8.47978	5.38292	8.90689	7.63662	8.18488	10.7056	8.86728	6.24603	8.02237	9.64566	7.35755	6.88264
A0A5G2QM17	A0A5G2QM17_PIG	14-3-3 protein theta OS=Sus scrofa OX=9823 GN=YWHAQ PE=1 SV=1	10	7			0.0281268	-0.12687	0.937288	1.09192	-0.0837376	8.99435	9.50184	8.43045	9.75489	9.44708	11.1098	10.7649	10.3987	6.14364	11.5699	10.6348	8.3966
A0A286ZM82	A0A286ZM82_PIG	Calumenin OS=Sus scrofa OX=9823 GN=CALU PE=1 SV=2	13	13			0.0279819	0.049325	0.937601	0.966388	0.0833188	11.7013	11.1548	11.5265	12.4486	13.0751	12.5746	12.4226	10.4512	11.3608	12.8514	13.7313	12.9531
A0A286ZHZ3	A0A286ZHZ3_PIG	Component 3 of promoter of RISC OS=Sus scrofa OX=9823 GN=TSN PE=1 SV=1	2	2			0.02761	-0.10231	0.938404	1.07349	-0.0822431	8.72792	5.65981	6.4446	8.01681	8.29002	8.72792	8.30378	5.46045	7.37504	10.0084	9.07414	8.45943
A0A5G2Q9C2	A0A5G2Q9C2_PIG	Enolase-phosphatase E1 OS=Sus scrofa OX=9823 GN=ENOPH1 PE=1 SV=1	2	2			0.02684	0.13078	0.94007	0.913338	0.0800138	7.94837	5.60513	8.81057	6.42962	6.1127	7.11894	9.93517	5.63227	6.40429	8.51964	6.79442	5.36134
A0A287A2Y1	A0A287A2Y1_PIG	Purine nucleoside phosphorylase OS=Sus scrofa OX=9823 GN=PNP PE=1 SV=1	4	4			0.0260204	-0.0279449	0.941845	1.01956	-0.0776368	8.89178	9.66	8.54303	11.5793	11.5362	11.8218	9.33316	8.84549	9	11.6211	13.2527	11.5411
A0A287AT18	A0A287AT18_PIG	Proteasome subunit alpha type OS=Sus scrofa OX=9823 GN=PSMA7 PE=1 SV=1	11	11			0.0252353	0.0674499	0.94355	0.954323	0.0753563	11.9549	10.3332	11.5981	12.8611	13.2213	12.8396	12.6439	10.1033	10.9366	13.2091	12.3691	12.1861
A0A5G2QT56	A0A5G2QT56_PIG	Pleckstrin OS=Sus scrofa OX=9823 GN=PLEK PE=1 SV=1	2	2			0.0247506	-0.0283623	0.944603	1.01985	-0.0739464	5.70996	6.48382	5.50016	5.30378	4.94234	8.53916	6.39575	5.60404	5.77923	6.82018	5.09592	5.86044
A0A286ZPG4	A0A286ZPG4_PIG	Filamin B OS=Sus scrofa OX=9823 GN=FLNB PE=1 SV=1	6	4			0.0236412	0.0553926	0.947019	0.962333	0.0707145	11.8337	12.6595	11.1098	12.7013	13.0119	13.5746	12.2288	10.5507	12.6573	13.3443	10.7398	13.6773
F1RVH7	F1RVH7_PIG	Insulin like growth factor binding protein 7 OS=Sus scrofa OX=9823 GN=IGFBP7 PE=1 SV=4	11	11			0.0234771	0.27221	0.947377	0.82805	0.070236	12.7855	11.8416	8.29462	9.40088	12.0498	11.9476	15.641	12.8317	3.63227	6.07629	8.7211	8.56605
F6PVY0	F6PVY0_PIG	Fatty acid binding protein 5 OS=Sus scrofa OX=9823 GN=FABP5 PE=1 SV=1	8	8			0.0222543	0.0348914	0.950048	0.976105	0.0666639	10.5118	10.0224	10.2644	10.3443	10.5603	12.6839	11.0014	9.28309	10.4094	13.7313	12.0967	11.6073
A0A286ZJF6	A0A286ZJF6_PIG	Glycoprotein nmb OS=Sus scrofa OX=9823 GN=GPNMB PE=1 SV=2	6	6			0.0215623	-0.118151	0.951563	1.08534	-0.0646385	9.69523	14.6551	9.35755	10.388	9.6865	16.2269	10.4818	10.9801	12.6004	10.4717	9.71768	13.7936
A0A5G2QBQ4	A0A5G2QBQ4_PIG	Peroxiredoxin 4 OS=Sus scrofa OX=9823 GN=PRDX4 PE=1 SV=1	2	1			0.0211686	0.11326	0.952426	0.924497	0.0634847	8.38802	5.04002	8.09276	7.60733	7.11894	9.69523	9.88874	5.31041	5.98185	8.91588	4.94953	5.3482
I3LQD3	I3LQD3_PIG	Calcium-activated neutral proteinase 2 OS=Sus scrofa OX=9823 GN=CAPN2 PE=1 SV=3	4	4			0.0201554	-0.087993	0.954651	1.06289	-0.0605116	5.57047	7.67243	10.2288	5.90954	5.51617	10.6528	8.06609	8.77479	6.89482	9.15228	5.66175	7.24793
A0A287AK58	A0A287AK58_PIG	IF rod domain-containing protein OS=Sus scrofa OX=9823 GN=KRT14 PE=1 SV=1	17	1			0.0200066	-0.0991394	0.954978	1.07113	-0.0600743	9.71768	5.64934	7.31288	7.83289	8.2384	6.12671	9.68825	5.69661	7.59246	10.7731	9.47167	7.27612
Q3ZD69	LMNA_PIG	Prelamin-A/C OS=Sus scrofa OX=9823 GN=LMNA PE=3 SV=1	21	20			0.019889	-0.0926793	0.955237	1.06635	-0.0597287	10.5603	13.263	10.7649	10.1033	9.59805	12.2137	14.183	10.5411	10.1421	12.2378	11.2527	9.50978
A5D9J4	A5D9J4_PIG	Proteasome subunit beta OS=Sus scrofa OX=9823 GN=PSMB8 PE=1 SV=1	2	2			0.0194571	-0.0362331	0.956187	1.02543	-0.0584586	5.74098	6.59842	5.63901	5.17393	6.26491	10.1674	4.96347	6.40939	6.71425	9.20457	7.70736	9.58308
A0A287A9G3	A0A287A9G3_PIG	G protein subunit alpha o1 OS=Sus scrofa OX=9823 GN=GNAO1 PE=1 SV=1	4	2			0.0187944	-0.0506992	0.957647	1.03577	-0.0565079	10.2167	8.43045	10.2877	10.3663	6.52513	7.84549	11.0154	9.00282	9.06878	10.6528	8.87652	8.16992
P33198	IDHP_PIG	Isocitrate dehydrogenase [NADP] mitochondrial (Fragment) OS=Sus scrofa OX=9823 GN=IDH2 PE=1 SV=1	4	3			0.0182012	0.0420945	0.958956	0.971244	0.0547591	9.85487	8.50383	8.16992	10.0768	10.5887	9.62205	9.94105	8.18982	8.27146	6.42826	10.3219	7.79442
A0A286ZRI5	A0A286ZRI5_PIG	Galectin OS=Sus scrofa OX=9823 GN=LGALS1 PE=1 SV=1	7	7			0.0169351	0.0211306	0.961756	0.98546	0.0510197	12.0224	11.5362	12.0154	12.9385	12.1674	15.3615	12.4666	11.1485	11.8956	15.1869	13.1721	13.0379
F1SC70	F1SC70_PIG	Carboxypeptidase OS=Sus scrofa OX=9823 GN=CTSA PE=1 SV=4	13	13			0.0160625	-0.0500189	0.96369	1.03528	-0.0484364	12.8611	15.0058	13.5864	11.42	11.6795	15.1477	12.2615	14.3987	14.9431	12.888	11.9366	13.0718
A0A5G2QST4	A0A5G2QST4_PIG	Farnesyl diphosphate synthase OS=Sus scrofa OX=9823 GN=FDPS PE=1 SV=1	5	5			0.013716	-0.0710823	0.968911	1.0505	-0.0414666	9.23122	5.3307	8.61471	7.78136	7.63662	10.1293	10.2046	6.32733	6.85798	12.2963	11.1163	9.36413
A0A5G2RCQ0	A0A5G2RCQ0_PIG	Solute carrier family 3 member 2 OS=Sus scrofa OX=9823 GN=SLC3A2 PE=1 SV=1	2	2			0.013331	0.0325788	0.969771	0.977671	0.0403194	9.15228	8.29462	8.8857	7.06609	7.2854	9.13699	9.99435	7.34873	8.89178	7.72792	7.96578	6.70044
F1SLU8	F1SLU8_PIG	G protein subunit beta 3 OS=Sus scrofa OX=9823 GN=GNB3 PE=1 SV=2	3	2			0.0128918	-0.0274264	0.970752	1.01919	-0.03901	7.63662	6.0344	5.75489	7.85175	8.70736	7.11894	6.72792	7.03342	5.74685	10.0362	5.79354	6.03915
P12026	ACBP_PIG	Acyl-CoA-binding protein OS=Sus scrofa OX=9823 GN=DBI PE=1 SV=2	4	4			0.0126702	-0.0481717	0.971247	1.03395	-0.0383487	12.7586	9.16742	12.8357	11.5118	12.1517	12.1799	12.2848	11.1548	11.4666	13.2512	13.9748	12.1421
A0A286ZZM7	A0A286ZZM7_PIG	Thioredoxin domain-containing protein 17 OS=Sus scrofa OX=9823 GN=TXNDC17 PE=1 SV=1	4	4			0.011329	-0.0192839	0.974251	1.01346	-0.0343401	9.67066	8.74483	9.87652	9.90989	9.5216	10.7398	9.99435	8.57743	9.77808	10.9366	11.7773	10.973
A0A286ZIN0	A0A286ZIN0_PIG	Heterogeneous nuclear ribonucleoprotein D OS=Sus scrofa OX=9823 GN=HNRNPD PE=1 SV=2	4	3			0.01131	-0.0816245	0.974294	1.05821	-0.0342833	9.64566	5.23158	5.77567	5.42419	4.2555	9.96434	10.8297	4.90617	5.16189	8.8009	7.30378	7.8392
F1RFV5	F1RFV5_PIG	Proteasome subunit beta OS=Sus scrofa OX=9823 GN=PSMB6 PE=1 SV=2	3	3			0.0105845	-0.0401047	0.975923	1.02819	-0.0321098	9.0634	7.41785	9.14975	9.56796	9.60733	8.76487	10.4818	6.62205	8.64746	11.1293	9.66534	9.49985
A0A5G2RBP9	A0A5G2RBP9_PIG	Uncharacterized protein OS=Sus scrofa OX=9823 GN=RAB11B PE=1 SV=1	2	2			0.0104624	-0.0163139	0.976197	1.01137	-0.0317435	6.82018	5.58783	6.71425	7.70044	7.52356	9.32193	7.02237	5.91201	6.23682	6.29646	8.54689	9.27612
A0A5G2QL81	A0A5G2QL81_PIG	Proteasome subunit alpha type OS=Sus scrofa OX=9823 GN=PSMA4 PE=1 SV=1	5	5			0.0104226	-0.0200682	0.976287	1.01401	-0.0316242	11.6662	10.3106	11.7228	11.933	12.2963	13.0396	12.0362	10.5314	11.1923	12.8118	12.9676	12.8455
A0A5G2Q8I9	A0A5G2Q8I9_PIG	Uncharacterized protein OS=Sus scrofa OX=9823 GN=A2M PE=1 SV=1	26	26			0.0102972	-0.015604	0.976569	1.01087	-0.0312482	16.6096	16.734	16.5018	17.0847	16.977	16.9316	15.6467	17.2137	17.0319	16.9658	16.8361	16.8846
A0A287ALA0	A0A287ALA0_PIG	Uncharacterized protein OS=Sus scrofa OX=9823 GN=BASP1 PE=1 SV=1	8	8			0.0099588	0.0704651	0.97733	0.952331	0.0302325	9.00843	12.6904	12.5934	12.2906	9.21917	10.9658	12.7916	13.863	7.42626	10.8218	11.6393	10.42
A2SW51	A2SW51_PIG	Monocyte differentiation antigen CD14 OS=Sus scrofa OX=9823 GN=CD14 PE=1 SV=1	7	7			0.0098507	0.0726646	0.977573	0.95088	0.0299079	9.65464	13.2152	10.0224	10.0224	10.0084	12.5746	6.59096	13.1049	12.9784	12.973	11.3718	13.1737
A0A5G2Q991	A0A5G2Q991_PIG	CD109 molecule OS=Sus scrofa OX=9823 GN=CD109 PE=1 SV=1	21	21			0.0095583	-0.0130453	0.978232	1.00908	-0.0290296	14.3512	14.3304	14.4054	14.1517	14.5627	14.8679	13.4893	14.6937	14.9431	14.1674	15.1674	14.6991
A0A5G2QFU2	A0A5G2QFU2_PIG	Cullin associated and neddylation dissociated 1 OS=Sus scrofa OX=9823 GN=CAND1 PE=1 SV=1	3	3			0.00926246	-0.0480107	0.978898	1.03384	-0.0281403	8.89178	7.21917	8.77149	8.42626	9.59991	9.35755	10.9873	8.63662	5.40259	9.31741	5.41109	5.08321
I3LR56	I3LR56_PIG	MAM domain containing 2 OS=Sus scrofa OX=9823 GN=MAMDC2 PE=4 SV=2	2	2			0.00838033	0.0279145	0.980889	0.980837	0.0254854	10.9144	9.28309	8.47978	9.72622	11.0768	10.0224	7.87652	10.4409	10.2761	8.80413	9.75822	10.1293
F2Z5N0	F2Z5N0_PIG	Proteasome subunit alpha type OS=Sus scrofa OX=9823 GN=PRORP PE=1 SV=1	7	7			0.00780314	0.0131146	0.982193	0.990951	0.0237454	11.4818	10.5216	12.1485	11.7773	12.6795	13.2877	11.8611	10.8688	11.3826	12.9676	12.9237	12.9293
A0A286ZI52	A0A286ZI52_PIG	Heterogeneous nuclear ribonucleoproteins A2/B1 OS=Sus scrofa OX=9823 GN=HNRNPA2B1 PE=1 SV=1	9	9			0.0077765	0.029198	0.982253	0.979965	0.023665	11.697	10.5314	11.933	10.4094	11.1923	11.6439	13.5507	9.63118	10.8918	11.1163	10.2644	9.83447
A0A286ZLI9	A0A286ZLI9_PIG	Neutral cholesterol ester hydrolase 1 OS=Sus scrofa OX=9823 GN=NCEH1 PE=1 SV=1	4	4			0.00775327	0.0297998	0.982306	0.979556	0.0235949	12.0119	9.29232	8.77808	14.0447	14.6607	6.94251	11.5314	9.26679	9.19476	14.5922	12.9476	8.76155
F1S2E2	F1S2E2_PIG	Annexin OS=Sus scrofa OX=9823 GN=ANXA11 PE=1 SV=2	3	3			0.00746547	-0.0345421	0.982957	1.02423	-0.0227264	9.48583	7.42626	12.3718	9.48784	7.9542	10.8611	10.0362	10.5216	8.82972	10.0901	8.81698	10.1674
A0A287AZV4	A0A287AZV4_PIG	S-(hydroxymethyl)glutathione dehydrogenase OS=Sus scrofa OX=9823 GN=ADH5 PE=1 SV=2	2	2			0.00705327	-0.0262833	0.98389	1.01839	-0.0214815	10.2167	6.39575	9.48382	9.2503	10.0498	6.9542	9.43463	8.33539	8.40514	8.84549	9.11114	8.74483
A0A287B2K4	A0A287B2K4_PIG	Neuropilin OS=Sus scrofa OX=9823 GN=NRP2 PE=3 SV=2	4	4			0.00703891	-0.0276796	0.983923	1.01937	-0.0214381	7.35755	5.49859	9.06609	5.32988	7.34873	9.28309	8.88874	6.47411	6.64241	7.06609	6.38914	5.78921
P42831	CCL2_PIG	C-C motif chemokine 2 OS=Sus scrofa OX=9823 GN=CCL2 PE=3 SV=1	2	2			0.00694443	0.0398108	0.984137	0.972783	0.0211526	9.75822	8.37069	10.2992	9.93369	9.01402	9.66356	12.8611	8.64024	6.80735	9.23601	6.84549	8.51175
A0A287AJQ2	A0A287AJQ2_PIG	Phosphoglycerate mutase OS=Sus scrofa OX=9823 GN=PGAM1 PE=1 SV=1	13	13			0.00478583	0.0152655	0.989041	0.989475	0.014613	13.9837	11.5746	14.365	14.3987	15.1869	14.2659	14.4383	12.7142	12.7249	15.7366	15.8894	14.3512
A0A287A1H7	A0A287A1H7_PIG	NHL repeat containing 3 OS=Sus scrofa OX=9823 GN=NHLRC3 PE=4 SV=1	5	5			0.00428067	0.0321943	0.990192	0.977932	0.013078	6.84549	13.8823	7.57743	9.21189	9.633	11.8178	7.96	11.4094	8.8392	8.49985	10.2527	11.4666
F1RIE2	F1RIE2_PIG	DNA damage-binding protein 1 OS=Sus scrofa OX=9823 GN=DDB1 PE=1 SV=3	5	5			0.00353444	0.0160335	0.991895	0.988948	0.0108074	7.46761	9.25974	7.3837	8.2384	7.41785	9.50184	5.32193	9.24317	9.49785	10.5887	11.4767	8.40939
F1RW75	F1RW75_PIG	Desmoplakin OS=Sus scrofa OX=9823 GN=DSP PE=1 SV=3	6	6			0.00271549	0.0031875	0.993767	0.997793	0.00831096	12.6096	11.5507	12.2674	12.2137	12.0868	12.2288	11.7142	12.2348	12.4691	12.0327	12.5241	12.0498
A0A5K1TZS7	A0A5K1TZS7_PIG	Mannan binding lectin serine peptidase 1 OS=Sus scrofa OX=9823 GN=MASP1 PE=4 SV=1	3	3			0.00252305	0.00200876	0.994207	0.998609	0.00772369	10.0084	9.61655	10.1799	10.5981	10.3106	10.0084	10.2527	9.56605	9.98014	10.1674	10.1674	9.90989
F1SNL7	F1SNL7_PIG	Carnosine dipeptidase 2 OS=Sus scrofa OX=9823 GN=CNDP2 PE=1 SV=1	20	20			0.000294361	0.000722249	0.999322	0.9995	0.000903414	13.412	13.464	12.9712	12.973	12.5699	15.0319	11.7142	14.0276	14.1033	13.2848	10.6795	14.0785
A0A5G2QFJ7	A0A5G2QFJ7_PIG	Ubiquitin conjugating enzyme E2 V1 OS=Sus scrofa OX=9823 GN=UBE2V1 PE=1 SV=1	4	1			-4.34294e-08	0	1	1	0	6.24531	5.33862	5.39211	7.39232	8.52356	7.18982	6.62669	5.97184	5.60789	10.3106	9.56224	6.03122
A0A286ZXJ6	A0A286ZXJ6_PIG	Serine/threonine-protein phosphatase OS=Sus scrofa OX=9823 GN=PPP3CA PE=1 SV=2	2	2			-4.34294e-08	0	1	1	0	5.66171	5.72012	5.95893	5.74953	4.97481	10.1033	6.81646	5.13627	6.0923	9.2503	5.73168	5.61228

## Sheet: Center CT vs HP
T: Accession	T: Entry	T: Description	T: #Peptides	T: #Unique	C: Student's T-test Significant Centro_C_Centro_PA	C: Student's T-test significant	N: -Log Student's T-test p-value Centro_C_Centro_PA	N: Student's T-test Difference Centro_C_Centro_PA	p value	PA/C	N: Student's T-test Test statistic Centro_C_Centro_PA	CP1_1	CP1_2	CP1_3	CP2_1	CP2_2	CP2_3
A0A286ZIJ9	A0A286ZIJ9_PIG	ATP-dependent 6-phosphofructokinase OS=Sus scrofa OX=9823 GN=PFKM PE=1 SV=1	7	7	+	Centro_C_Centro_PA	1.72175	5.1849	0.018978	0.0274909	3.80768	13.8918	9.67419	11.9293	7.8009	6.40088	5.73877
A0A287A908	A0A287A908_PIG	Retinol-binding protein 3 OS=Sus scrofa OX=9823 GN=RBP3 PE=1 SV=1	8	8	+	Centro_C_Centro_PA	1.35587	3.85561	0.0440687	0.069079	2.90112	11.6439	11.5411	11.9144	5.42962	8.10852	9.99435
P58780	ADA2_PIG	Adenosine deaminase 2 OS=Sus scrofa OX=9823 GN=ADA2 PE=2 SV=1	4	4	+	Centro_C_Centro_PA	1.81045	2.93636	0.0154721	0.130637	4.05028	8.90989	10.5216	9.90839	7.94251	6.3906	6.19771
Q9MZ16	VDAC1_PIG	Voltage-dependent anion-selective channel protein 1 OS=Sus scrofa OX=9823 GN=VDAC1 PE=2 SV=3	9	8	+	Centro_C_Centro_PA	1.42112	1.97458	0.037921	0.254444	3.0529	9.31515	11.0701	10.9944	8.56224	7.93074	8.9629
A0A5G2Q9V4	A0A5G2Q9V4_PIG	Inosine-5'-monophosphate dehydrogenase OS=Sus scrofa OX=9823 GN=IMPDH1 PE=1 SV=1	2	2	+	Centro_C_Centro_PA	1.99604	1.16416	0.0100916	0.446224	4.59201	8.98014	8.64746	8.49985	7.15987	7.59246	7.88264
Q28944	CATL1_PIG	Procathepsin L OS=Sus scrofa OX=9823 GN=CTSL PE=2 SV=1	11	11	+	Centro_C_Centro_PA	2.15137	1.03231	0.00705716	0.488927	5.08478	12.5483	12.933	12.7566	11.6211	11.4767	12.043
O18831	GDF8_PIG	Growth/differentiation factor 8 OS=Sus scrofa OX=9823 GN=MSTN PE=2 SV=1	2	2	+	Centro_C_Centro_PA	1.82272	1.02299	0.0150411	0.492095	4.08462	6.97728	6.19377	6.36632	5.47415	5.63318	5.36107
A0A286ZUK6	A0A286ZUK6_PIG	GDP-4-keto-6-deoxy-D-mannose-3 5-epimerase-4-reductase OS=Sus scrofa OX=9823 GN=GFUS PE=1 SV=1	2	2	+	Centro_C_Centro_PA	1.76833	0.618059	0.0170479	0.651547	3.93385	10.4409	10.42	10.6883	10.0084	10.0498	9.63662
A0A5G2Q8I9	A0A5G2Q8I9_PIG	Uncharacterized protein OS=Sus scrofa OX=9823 GN=A2M PE=1 SV=1	26	26	+	Centro_C_Centro_PA	2.0388	-0.382619	0.00914534	1.30371	-4.72388	16.6096	16.734	16.5018	17.0847	16.977	16.9316
A0A5G2R1Q1	A0A5G2R1Q1_PIG	Insulin like growth factor 2 receptor OS=Sus scrofa OX=9823 GN=IGF2R PE=1 SV=1	11	11	+	Centro_C_Centro_PA	1.42759	-0.442677	0.0373603	1.35912	-3.06815	12.8198	12.8474	13.2512	13.3853	13.3718	13.4893
A0A287AJI4	A0A287AJI4_PIG	Serpin family F member 2 OS=Sus scrofa OX=9823 GN=SERPINF2 PE=1 SV=2	5	5	+	Centro_C_Centro_PA	2.07155	-0.555887	0.00848106	1.47007	-4.82678	15.4831	15.7207	15.691	16.2985	16.2493	16.0145
Q9TT35	THBG_PIG	Thyroxine-binding globulin OS=Sus scrofa OX=9823 GN=SERPINA7 PE=2 SV=2	7	7	+	Centro_C_Centro_PA	1.80068	-0.608151	0.0158241	1.5243	-4.02308	14.7099	15.1437	15.049	15.7018	15.4448	15.5805
Q2EN81	ATPO_PIG	ATP synthase subunit O mitochondrial OS=Sus scrofa OX=9823 GN=ATP5PO PE=1 SV=1	5	5	+	Centro_C_Centro_PA	1.30959	-0.621057	0.0490241	1.538	-2.79574	7.81378	7.88874	8.17493	8.25739	8.55842	8.92481
A0A287B088	A0A287B088_PIG	Proteasome subunit beta OS=Sus scrofa OX=9823 GN=PSMB4 PE=1 SV=1	7	7	+	Centro_C_Centro_PA	1.95731	-0.936445	0.0110329	1.91381	-4.47492	11.446	11.7482	11.8138	12.3049	12.9144	12.5981
P80928	MIF_PIG	Macrophage migration inhibitory factor OS=Sus scrofa OX=9823 GN=MIF PE=1 SV=3	3	3	+	Centro_C_Centro_PA	1.72339	-1.08653	0.0189065	2.12363	-3.81208	12.3163	12.0634	12.6773	13.2497	13.1846	13.8823
P28491	CALR_PIG	Calreticulin OS=Sus scrofa OX=9823 GN=CALR PE=1 SV=3	13	13	+	Centro_C_Centro_PA	1.79663	-1.16285	0.0159724	2.23899	-4.01183	13.7207	13.0379	13.9567	14.8484	14.7987	14.5567
P08059	G6PI_PIG	Glucose-6-phosphate isomerase OS=Sus scrofa OX=9823 GN=GPI PE=1 SV=3	23	23	+	Centro_C_Centro_PA	1.54209	-1.20218	0.0287019	2.30087	-3.34499	14.5204	13.6096	14.7628	15.6354	15.3684	15.4956
A0A287AHC2	A0A287AHC2_PIG	Glucosamine-6-phosphate isomerase OS=Sus scrofa OX=9823 GN=GNPDA1 PE=1 SV=1	8	4	+	Centro_C_Centro_PA	1.99359	-1.22476	0.0101487	2.33717	-4.58454	10.8994	10.2167	10.5981	11.446	11.8994	12.043
A0A286ZM82	A0A286ZM82_PIG	Calumenin OS=Sus scrofa OX=9823 GN=CALU PE=1 SV=2	13	13	+	Centro_C_Centro_PA	2.11053	-1.23858	0.007753	2.35966	-4.95149	11.7013	11.1548	11.5265	12.4486	13.0751	12.5746
P62895	CYC_PIG	Cytochrome c OS=Sus scrofa OX=9823 GN=CYCS PE=1 SV=2	8	8	+	Centro_C_Centro_PA	1.41035	-1.25793	0.0388732	2.39152	-3.02757	11.7142	11.1984	11.944	13.4252	12.9855	12.2198
A0A5G2QK35	A0A5G2QK35_PIG	Uncharacterized protein OS=Sus scrofa OX=9823 GN=HTRA1 PE=1 SV=1	13	13	+	Centro_C_Centro_PA	2.73214	-1.29037	0.00185293	2.44591	-7.32024	11.7566	12.043	11.9944	13.0751	13.0634	13.5265
A0A5G2R9A9	A0A5G2R9A9_PIG	Profilin OS=Sus scrofa OX=9823 GN=PFN1 PE=1 SV=1	7	7	+	Centro_C_Centro_PA	1.45899	-1.31748	0.0347544	2.4923	-3.14279	14.1752	14.6495	14.0014	15.0447	15.4318	16.3021
P82460	THIO_PIG	Thioredoxin OS=Sus scrofa OX=9823 GN=TXN PE=1 SV=3	6	6	+	Centro_C_Centro_PA	1.38914	-1.3198	0.0408188	2.49632	-2.97802	11.6528	11.5459	11.9256	12.4435	12.7773	13.863
A0A287A2X6	A0A287A2X6_PIG	Fructose transporter OS=Sus scrofa OX=9823 GN=SLC2A5 PE=1 SV=2	2	2	+	Centro_C_Centro_PA	1.74765	-1.36756	0.0178793	2.58034	-3.8775	8.3443	8.14975	9.27845	10.0498	9.85954	9.96578
F1SU59	F1SU59_PIG	Annexin OS=Sus scrofa OX=9823 GN=ANXA7 PE=1 SV=4	3	3	+	Centro_C_Centro_PA	2.106	-1.59732	0.0078343	3.02581	-4.93688	6.12722	6.58496	6.57743	8.40939	7.46761	8.20457
A0A287AT18	A0A287AT18_PIG	Proteasome subunit alpha type OS=Sus scrofa OX=9823 GN=PSMA7 PE=1 SV=1	11	11	+	Centro_C_Centro_PA	1.52733	-1.67861	0.0296941	3.20119	-3.30856	11.9549	10.3332	11.5981	12.8611	13.2213	12.8396
P31006	KGUA_PIG	Guanylate kinase OS=Sus scrofa OX=9823 GN=GUK1 PE=1 SV=2	5	5	+	Centro_C_Centro_PA	1.53282	-1.80333	0.0293211	3.49025	-3.3221	10.0084	8.70044	8.7211	11.3608	11.1799	10.2992
Q8MIZ3	DCPS_PIG	m7GpppX diphosphatase OS=Sus scrofa OX=9823 GN=DCPS PE=2 SV=1	2	2	+	Centro_C_Centro_PA	1.36689	-1.83164	0.0429645	3.55941	-2.92648	6.94251	6.06178	6.40939	7.24793	9.20945	8.45121
A0A287AGJ3	A0A287AGJ3_PIG	Branched-chain-amino-acid aminotransferase mitochondrial OS=Sus scrofa OX=9823 GN=BCAT2 PE=1 SV=2	2	2	+	Centro_C_Centro_PA	2.58251	-1.84908	0.00261511	3.6027	-6.67714	10.1674	9.37504	10.1548	11.7228	11.6073	11.9144
A0A5G2QCB4	A0A5G2QCB4_PIG	Glutathione reductase OS=Sus scrofa OX=9823 GN=GSR PE=1 SV=1	7	7	+	Centro_C_Centro_PA	1.69514	-1.95509	0.0201772	3.8774	-3.73679	9.41363	9.41574	10.7228	11.6257	11.42	12.3718
P08132	ANXA4_PIG	Annexin A4 OS=Sus scrofa OX=9823 GN=ANXA4 PE=1 SV=2	2	2	+	Centro_C_Centro_PA	1.61815	-2.02295	0.0240907	4.06414	-3.53644	5.58161	5.52932	5.6865	6.4822	8.21917	8.16491
A0A5G2Q895	A0A5G2Q895_PIG	Protein disulfide-isomerase A6 OS=Sus scrofa OX=9823 GN=PDIA6 PE=1 SV=1	7	7	+	Centro_C_Centro_PA	1.58591	-2.07381	0.0259472	4.20997	-3.45452	7.50779	6.98868	8.96867	9.75489	9.85487	10.0768
A0A287B883	A0A287B883_PIG	Uncharacterized protein OS=Sus scrofa OX=9823 GN=PTMS PE=1 SV=2	2	2	+	Centro_C_Centro_PA	1.38829	-2.15832	0.0408987	4.46395	-2.97603	6.89482	5.3293	7.06609	8.27612	7.97728	9.51175
A0A5G2R3B6	A0A5G2R3B6_PIG	Glucosamine-6-phosphate isomerase OS=Sus scrofa OX=9823 GN=GNPDA2 PE=1 SV=1	5	1	+	Centro_C_Centro_PA	1.43602	-2.17003	0.0366421	4.50033	-3.0881	7.83289	8.57365	7.60733	9.3015	9.80252	11.42
A0A287ADQ1	A0A287ADQ1_PIG	Inositol-3-phosphate synthase 1 OS=Sus scrofa OX=9823 GN=ISYNA1 PE=3 SV=1	2	2	+	Centro_C_Centro_PA	1.741	-2.19357	0.0181552	4.57436	-3.8595	8.22882	6.89482	8.64746	10.0084	9.82177	10.5216
A0A5G2QFJ7	A0A5G2QFJ7_PIG	Ubiquitin conjugating enzyme E2 V1 OS=Sus scrofa OX=9823 GN=UBE2V1 PE=1 SV=1	4	1	+	Centro_C_Centro_PA	2.23657	-2.32047	0.00580003	4.99495	-5.37187	5.62141	5.2623	5.26058	7.39232	8.52356	7.18982
A0A287A722	A0A287A722_PIG	3'(2') 5'-bisphosphate nucleotidase 1 OS=Sus scrofa OX=9823 GN=BPNT1 PE=1 SV=1	3	3	+	Centro_C_Centro_PA	1.97237	-2.50609	0.0106569	5.68078	-4.52019	6.71425	5.06113	6.37851	8.56605	8.15482	8.95128
A0A287A2Y1	A0A287A2Y1_PIG	Purine nucleoside phosphorylase OS=Sus scrofa OX=9823 GN=PNP PE=1 SV=1	4	4	+	Centro_C_Centro_PA	2.80457	-2.61418	0.0015683	6.12275	-7.65069	8.89178	9.66	8.54303	11.5793	11.5362	11.8218
C5H0C6	C5H0C6_PIG	Ubiquitin thioesterase OS=Sus scrofa OX=9823 GN=OTUB1 PE=1 SV=1	8	8	+	Centro_C_Centro_PA	3.21002	-2.77291	0.000616567	6.83485	-9.76335	7.70044	8.44708	7.55459	10.5507	10.697	10.7731
A0A287BET8	A0A287BET8_PIG	Lamin B1 OS=Sus scrofa OX=9823 GN=LMNB1 PE=1 SV=1	6	5	+	Centro_C_Centro_PA	1.92593	-2.87268	0.0118596	7.32424	-4.38166	6.16189	8.02237	6.20843	9.32643	10.1163	9.56796
A0A286ZS69	A0A286ZS69_PIG	Proteasome subunit beta OS=Sus scrofa OX=9823 GN=PSMB2 PE=1 SV=2	2	2	+	Centro_C_Centro_PA	1.47609	-2.96287	0.0334126	7.79673	-3.18383	7.40939	8.51964	5.85691	9.31741	11.1163	10.2408
A0A5G2QZH5	A0A5G2QZH5_PIG	Uncharacterized protein OS=Sus scrofa OX=9823 GN=PSMA2 PE=1 SV=1	3	3	+	Centro_C_Centro_PA	2.98454	-3.03907	0.00103624	8.21961	-8.5306	6.93074	7.10852	7.57743	9.84078	10.0634	10.8297
A0A287A402	A0A287A402_PIG	Core histone macro-H2A OS=Sus scrofa OX=9823 GN=MACROH2A1 PE=1 SV=1	5	5	+	Centro_C_Centro_PA	2.2235	-3.3185	0.00597723	9.97627	-5.32702	5.8403	5.47547	6.00591	8.87344	8.17493	10.2288
A0A287AJM8	A0A287AJM8_PIG	Thimet oligopeptidase OS=Sus scrofa OX=9823 GN=THOP1 PE=1 SV=2	6	6	+	Centro_C_Centro_PA	3.2441	-3.42479	0.000570033	10.739	-9.9634	6.24413	6.18388	5.46271	9.15482	9.15228	9.85798
F1RSC3	F1RSC3_PIG	Carboxypeptidase OS=Sus scrofa OX=9823 GN=SCPEP1 PE=1 SV=3	8	8	+	Centro_C_Centro_PA	2.02989	-3.94924	0.00933491	15.4468	-4.69616	11.4969	12.4691	10.7142	14.9012	16.8484	14.7783
A0A287AA45	A0A287AA45_PIG	Histamine N-methyltransferase OS=Sus scrofa OX=9823 GN=HNMT PE=1 SV=1	5	5	+	Centro_C_Centro_PA	1.33763	-4.30857	0.0459589	19.8157	-2.85937	5.45406	6.59246	5.27798	8.30378	8.99152	12.9549
P49923	LIPL_PIG	Lipoprotein lipase OS=Sus scrofa OX=9823 GN=LPL PE=2 SV=1	2	2	+	Centro_C_Centro_PA	3.7205	-4.76871	0.000190327	27.2599	-13.1993	5.73839	6.26679	5.72141	10.6618	11.2288	10.1421
F1SQR8	F1SQR8_PIG	Leukotriene A(4) hydrolase OS=Sus scrofa OX=9823 GN=LTA4H PE=1 SV=4	8	8			1.27388	-1.50952	0.0532255	2.84715	-2.71564	9.72281	9.36413	9.99435	10.8057	10.5603	12.2438
A0A287B1W7	A0A287B1W7_PIG	Glycerophosphodiester phosphodiesterase 1 OS=Sus scrofa OX=9823 GN=GDE1 PE=3 SV=1	2	2			1.27185	-1.7248	0.0534749	3.30534	-2.71112	7.74147	7.12928	7.80735	9.90087	9.86419	8.08746
Q29375	RL7A_PIG	60S ribosomal protein L7a (Fragment) OS=Sus scrofa OX=9823 GN=RPL7A PE=2 SV=1	2	2			1.26433	3.1508	0.0544089	0.112594	2.6944	6.23074	9.3837	9.9542	5.05155	5.59219	5.47249
B8XTR1	B8XTR1_PIG	1-acyl-sn-glycerol-3-phosphate acyltransferase gamma isoform X1 OS=Sus scrofa OX=9823 GN=AGPAT3 PE=1 SV=1	2	2			1.25687	-0.689138	0.0553516	1.61232	-2.67787	8.29921	8.52356	8.9629	9.07414	9.16239	9.61655
P28839	AMPL_PIG	Cytosol aminopeptidase OS=Sus scrofa OX=9823 GN=LAP3 PE=1 SV=2	17	17			1.24706	-1.10026	0.0566161	2.14393	-2.65617	12.4486	12.464	12.5957	13.3304	13.0668	14.412
P80276	ALDR_PIG	Aldo-keto reductase family 1 member B1 OS=Sus scrofa OX=9823 GN=AKR1B1 PE=1 SV=2	13	12			1.24425	-1.71144	0.0569836	3.27488	-2.64996	12.2761	10.973	12.1485	12.664	13.4893	14.3786
Q5FZP5	SCG2_PIG	Secretogranin-2 OS=Sus scrofa OX=9823 GN=SCG2 PE=2 SV=1	9	9			1.23437	-2.49417	0.0582948	5.63404	-2.62821	5.25836	5.07039	5.19377	6.08303	7.56224	9.35975
A0A5G2R6T7	A0A5G2R6T7_PIG	Uncharacterized protein OS=Sus scrofa OX=9823 GN=ACTN1 PE=1 SV=1	42	27			1.22581	-0.918379	0.0594552	1.88999	-2.60944	14.392	14.3581	14.5627	14.8088	15.2622	15.997
A0A286ZMG1	A0A286ZMG1_PIG	Fibronectin type-III domain-containing protein OS=Sus scrofa OX=9823 GN=LOC110257903 PE=4 SV=1	3	3			1.21247	2.7663	0.0613098	0.146981	2.58027	10.7649	12.2228	10.6795	8.08215	7.03342	10.2527
A0A287A4Z2	A0A287A4Z2_PIG	Superoxide dismutase OS=Sus scrofa OX=9823 GN=SOD2 PE=1 SV=2	4	4			1.21189	1.11062	0.0613917	0.463095	2.57902	10.4512	10.5018	10.2046	8.83289	8.87652	10.1163
I3LDM7	I3LDM7_PIG	Lactoylglutathione lyase OS=Sus scrofa OX=9823 GN=GLO1 PE=1 SV=1	7	7			1.21164	-1.2609	0.0614271	2.39645	-2.57846	10.6883	9.90539	10.6883	11.5018	11.0835	12.4793
A0A287AHQ0	A0A287AHQ0_PIG	Acetyl-CoA acetyltransferase 2 OS=Sus scrofa OX=9823 GN=ACAT2 PE=1 SV=1	7	7			1.20629	-1.74357	0.0621885	3.34863	-2.56681	5.3478	5.45964	6.80735	7.76818	8.37938	6.69793
A0A286ZPN7	A0A286ZPN7_PIG	Uncharacterized protein OS=Sus scrofa OX=9823 GN=HSD17B11 PE=1 SV=1	2	2			1.19653	2.02612	0.0636019	0.245514	2.54561	8.83605	7.16993	8.76818	7.20945	5.20033	6.28601
F1RX36	F1RX36_PIG	Fibrinogen alpha chain OS=Sus scrofa OX=9823 GN=FGA PE=1 SV=4	2	2			1.19106	-1.55222	0.064408	2.93268	-2.53374	7.83289	7.17991	6.24982	8.54689	7.98868	9.3837
A0A5G2RBP9	A0A5G2RBP9_PIG	Uncharacterized protein OS=Sus scrofa OX=9823 GN=RAB11B PE=1 SV=1	2	2			1.17392	-1.93876	0.0670008	3.83376	-2.49672	6.82018	5.19522	6.71425	7.70044	7.52356	9.32193
Q69DL0	C1QA_PIG	Complement C1q subcomponent subunit A OS=Sus scrofa OX=9823 GN=C1QA PE=2 SV=1	7	7			1.17351	-1.57966	0.0670641	2.98899	-2.49585	11.1293	11.5362	12.1389	12.6573	12.584	14.3021
A0A286ZUW0	A0A286ZUW0_PIG	Glutamine--fructose-6-phosphate transaminase (isomerizing) OS=Sus scrofa OX=9823 GN=GFPT1 PE=1 SV=2	4	4			1.16387	-2.24385	0.0685693	4.73659	-2.4751	10.8297	11.4717	8.66534	12.6948	13.0413	11.9622
A0A287ARU4	A0A287ARU4_PIG	S-phase kinase-associated protein 1 OS=Sus scrofa OX=9823 GN=SKP1 PE=3 SV=2	3	3			1.15946	-1.57001	0.0692692	2.96907	-2.46566	8.52748	10.6165	9.19476	10.7142	11.0701	11.2644
A1XQU3	RL14_PIG	60S ribosomal protein L14 OS=Sus scrofa OX=9823 GN=RPL14 PE=1 SV=1	2	2			1.15561	4.9591	0.069886	0.0321486	2.4574	14.9703	9.43671	15.1752	7.11894	9.62022	7.96578
A0A287B6J4	A0A287B6J4_PIG	Ro60 Y RNA binding protein OS=Sus scrofa OX=9823 GN=RO60 PE=1 SV=1	2	2			1.15276	-1.4503	0.0703461	2.73265	-2.4513	5.73144	6.34518	6.09941	6.59544	7.39232	8.53916
A0A287B9W3	A0A287B9W3_PIG	Uncharacterized protein OS=Sus scrofa OX=9823 GN=DYNC1H1 PE=1 SV=2	3	3			1.14769	-2.40544	0.0711721	5.29797	-2.44047	5.87694	5.27472	7.97154	8.16992	8.29002	9.87958
A0A287BM11	A0A287BM11_PIG	SERPIN domain-containing protein OS=Sus scrofa OX=9823 GN=LOC396684 PE=3 SV=1	2	1			1.14739	-0.926841	0.0712213	1.90111	-2.43982	10.7649	12.0293	11.2992	12.4691	12.1228	12.2819
A0A287B863	A0A287B863_PIG	Aggrecan core protein OS=Sus scrofa OX=9823 GN=ACAN PE=1 SV=1	4	4			1.14511	1.30634	0.0715962	0.404345	2.43497	11.1799	12.5483	11.0835	9.94837	10.7895	10.1548
A0A286ZN21	A0A286ZN21_PIG	Periostin OS=Sus scrofa OX=9823 GN=POSTN PE=1 SV=2	8	8			1.131	-1.21163	0.0739605	2.31599	-2.40493	11.1293	10.0634	10.7814	11.0901	12.158	12.3608
I3LQH7	I3LQH7_PIG	Biliverdin reductase B OS=Sus scrofa OX=9823 GN=BLVRB PE=1 SV=2	5	5			1.12892	-1.66559	0.0743156	3.17243	-2.4005	8.97154	8.3443	8.84862	9.78627	9.65642	11.7185
A0A5G2QK06	A0A5G2QK06_PIG	ATPase H+ transporting accessory protein 1 OS=Sus scrofa OX=9823 GN=ATP6AP1 PE=3 SV=1	7	7			1.12431	1.31109	0.0751087	0.403016	2.39072	12.1923	12.3691	12.3608	10.4305	10.4717	12.0868
A0A286ZKC5	A0A286ZKC5_PIG	HATPase_c domain-containing protein OS=Sus scrofa OX=9823 GN=HSP90AB1 PE=1 SV=1	28	13			1.12294	-1.87761	0.075346	3.67466	-2.38781	10.5887	11.0901	10.1548	11.3332	12.2703	13.863
A0A286ZPG4	A0A286ZPG4_PIG	Filamin B OS=Sus scrofa OX=9823 GN=FLNB PE=1 SV=1	6	4			1.12049	-1.22825	0.0757722	2.34283	-2.38264	11.8337	12.6595	11.1098	12.7013	13.0119	13.5746
Q29095	PTGDS_PIG	Prostaglandin-H2 D-isomerase OS=Sus scrofa OX=9823 GN=PTGDS PE=1 SV=1	6	6			1.11371	1.90976	0.0769644	0.266137	2.36829	13.1469	11.0014	13.6096	10.7977	10.5603	10.6707
A0A287AG13	A0A287AG13_PIG	Apolipoprotein B-100 OS=Sus scrofa OX=9823 GN=APOB PE=1 SV=1	11	11			1.10553	-1.31031	0.0784278	2.47995	-2.35103	11.6119	11.5507	11.2527	12.183	12.2906	13.8727
A0A286ZND5	A0A286ZND5_PIG	Peroxiredoxin-1 OS=Sus scrofa OX=9823 GN=PRDX1 PE=1 SV=1	8	6			1.10173	-2.50936	0.079117	5.69367	-2.34301	10.8688	7.90087	10.6707	11.6073	12.1293	13.2318
A0A287AHT8	A0A287AHT8_PIG	Kininogen 1 OS=Sus scrofa OX=9823 GN=KNG1 PE=1 SV=1	3	3			1.10071	-0.3449	0.0793031	1.27006	-2.34087	15.887	15.6382	15.7073	15.9223	16.3391	16.0058
A0A287BN92	A0A287BN92_PIG	SERPIN domain-containing protein OS=Sus scrofa OX=9823 GN=SERPINB9 PE=1 SV=1	2	2			1.08953	-1.18047	0.0813711	2.26651	-2.31737	9.48784	7.83289	8.64386	9.90087	10.1033	9.50184
A0A286ZRF3	A0A286ZRF3_PIG	Serpin family B member 6 OS=Sus scrofa OX=9823 GN=SERPINB6 PE=1 SV=1	4	3			1.08723	-1.238	0.0818031	2.35871	-2.31254	8.27146	7.64386	8.78136	9.61839	10.1163	8.67596
A0A5K1UFA2	A0A5K1UFA2_PIG	Uncharacterized protein OS=Sus scrofa OX=9823 GN=IFIT3 PE=1 SV=1	2	2			1.07863	-2.40592	0.0834392	5.29973	-2.29453	5.97004	5.73501	7.25739	7.80735	7.77479	10.5981
F6QA08	F6QA08_PIG	Protein disulfide-isomerase OS=Sus scrofa OX=9823 GN=PDIA3 PE=1 SV=1	16	16			1.07597	-1.28597	0.0839518	2.43846	-2.28897	11.7773	11.6751	10.6618	12.2318	12.2137	13.5265
A0A287A363	A0A287A363_PIG	Afamin OS=Sus scrofa OX=9823 GN=AFM PE=1 SV=1	9	9			1.07483	-0.22805	0.0841725	1.17125	-2.28659	13.8138	13.6883	13.9012	14.1033	14.1115	13.8727
F2Z5B1	F2Z5B1_PIG	Leukocyte elastase inhibitor OS=Sus scrofa OX=9823 GN=SERPINB1 PE=1 SV=2	10	9			1.04819	-1.47796	0.0894973	2.78555	-2.23113	11.0701	11.5167	11.1611	12.4094	11.7977	13.9748
A0A5G2QJ21	A0A5G2QJ21_PIG	Thioredoxin-disulfide reductase OS=Sus scrofa OX=9823 GN=TXNRD1 PE=1 SV=1	8	8			1.04638	-1.0255	0.0898711	2.03566	-2.22738	12.4147	11.0084	11.9069	12.9961	13.0224	12.388
P79403	GANAB_PIG	Neutral alpha-glucosidase AB OS=Sus scrofa OX=9823 GN=GANAB PE=1 SV=1	6	6			1.04218	2.91335	0.0907444	0.132738	2.21868	7.06609	9.58308	10.7142	5.97314	5.04289	7.60733
A0A287A6Y9	A0A287A6Y9_PIG	Tubulin beta chain OS=Sus scrofa OX=9823 GN=LOC100624785 PE=1 SV=2	17	1			1.03829	-1.41244	0.0915609	2.66187	-2.21063	6.07682	5.63395	4.24031	6.28355	7.34873	6.55612
A0A286ZKK0	A0A286ZKK0_PIG	Dihydropyrimidinase-related protein 2 OS=Sus scrofa OX=9823 GN=DPYSL2 PE=1 SV=1	14	14			1.03609	-1.16689	0.0920259	2.24527	-2.20609	12.2107	11.3663	11.4919	12.3581	12.4383	13.7731
A0A5G2QBV8	A0A5G2QBV8_PIG	Fibroblast activation protein alpha OS=Sus scrofa OX=9823 GN=FAP PE=1 SV=1	2	2			1.03576	1.72165	0.0920958	0.303202	2.2054	8.9542	8.64024	9.09011	7.91289	7.97154	5.63517
Q2EN76	NDKB_PIG	Nucleoside diphosphate kinase B OS=Sus scrofa OX=9823 GN=NME2 PE=2 SV=1	12	8			1.02044	-1.5753	0.0954026	2.97997	-2.17381	12.8297	10.9293	12.8572	13.3163	13.5746	14.4512
I3LGI9	I3LGI9_PIG	Beta-galactosidase OS=Sus scrofa OX=9823 GN=GLB1 PE=1 SV=3	4	4			1.00753	-3.89224	0.0982811	14.8484	-2.14729	8.90989	10.6165	8.83605	14.8088	15.3056	9.92481
A0A287A5M0	A0A287A5M0_PIG	Procollagen-lysine 5-dioxygenase OS=Sus scrofa OX=9823 GN=PLOD2 PE=1 SV=2	4	4			1.0056	-2.69623	0.0987188	6.48106	-2.14332	5.79114	5.39295	6.79442	6.33092	9.633	10.1033
P33198	IDHP_PIG	Isocitrate dehydrogenase [NADP] mitochondrial (Fragment) OS=Sus scrofa OX=9823 GN=IDH2 PE=1 SV=1	4	3			1.00327	-1.25299	0.0992499	2.38335	-2.13855	9.85487	8.50383	8.16992	10.0768	10.5887	9.62205
A0A286ZK74	A0A286ZK74_PIG	RRM domain-containing protein OS=Sus scrofa OX=9823 GN=HNRNPC PE=1 SV=1	4	4			0.996973	-1.60398	0.100699	3.03981	-2.12565	5.83414	5.55589	5.27121	5.99541	8.52356	6.9542
A0A5G2QSE8	A0A5G2QSE8_PIG	Keratin 3 OS=Sus scrofa OX=9823 GN=KRT3 PE=1 SV=1	16	2			0.996441	2.41645	0.100823	0.187317	2.12456	11.3934	10.0768	11.1548	9.70908	9.32193	6.34467
F2Z4Z1	F2Z4Z1_PIG	Uncharacterized protein OS=Sus scrofa OX=9823 GN=YWHAG PE=1 SV=1	10	6			0.990461	-0.846745	0.102221	1.79844	-2.11234	11.9293	11.2819	12.6662	12.7503	12.8317	12.8357
Q29290	CYTB_PIG	Cystatin-B OS=Sus scrofa OX=9823 GN=CSTB PE=1 SV=1	2	2			0.990357	-1.37552	0.102245	2.59461	-2.11212	8.75154	8.5157	8.00562	9.46964	8.94251	10.9873
A0A287B673	A0A287B673_PIG	H(+)-transporting two-sector ATPase OS=Sus scrofa OX=9823 GN=ATP6V1A PE=1 SV=1	8	8			0.989666	-1.50423	0.102408	2.83673	-2.11071	9.83605	9.05799	10.0084	10.6707	10.3219	12.4226
A0A5G2QL81	A0A5G2QL81_PIG	Proteasome subunit alpha type OS=Sus scrofa OX=9823 GN=PSMA4 PE=1 SV=1	5	5			0.987391	-1.18975	0.102946	2.28113	-2.10607	11.6662	10.3106	11.7228	11.933	12.2963	13.0396
I3LMU6	I3LMU6_PIG	Reticulocalbin 3 OS=Sus scrofa OX=9823 GN=RCN3 PE=1 SV=3	5	5			0.970889	-0.612622	0.106933	1.52904	-2.07245	10.973	11.9837	11.4252	12.1325	12.1	11.9873
A0A287A5S7	A0A287A5S7_PIG	Dimethylargininase OS=Sus scrofa OX=9823 GN=DDAH2 PE=3 SV=1	4	3			0.964849	-1.31273	0.10843	2.48411	-2.06018	7.65821	5.56808	7.01123	8.12412	8.29002	7.76155
A0A287APP7	A0A287APP7_PIG	60S ribosomal protein L27a OS=Sus scrofa OX=9823 GN=RPL27A PE=1 SV=1	2	2			0.962732	-1.85598	0.10896	3.61998	-2.05588	6.32912	8.73809	8.53528	10.2992	10.0768	8.79442
A0A288CFT0	A0A288CFT0_PIG	Triosephosphate isomerase OS=Sus scrofa OX=9823 GN=TPI1 PE=1 SV=1	16	16			0.961981	-0.86687	0.109149	1.8237	-2.05436	13.863	12.8435	14.2288	14.6211	14.3581	14.5567
A0A287BH21	A0A287BH21_PIG	SERPIN domain-containing protein OS=Sus scrofa OX=9823 GN=LOC100156325 PE=1 SV=1	2	1			0.957033	-1.42208	0.110399	2.67972	-2.04433	6.44626	7.79442	8.47573	9.40727	8.28077	9.29462
F1S7Z7	F1S7Z7_PIG	Angiopoietin like 3 OS=Sus scrofa OX=9823 GN=ANGPTL3 PE=1 SV=2	2	2			0.954828	-1.35479	0.110961	2.5576	-2.03986	8.49586	9.76155	8.35755	9.98014	9.52552	11.1737
A0A5G2R482	A0A5G2R482_PIG	Lysyl oxidase homolog OS=Sus scrofa OX=9823 GN=LOXL2 PE=3 SV=1	7	1			0.954592	1.34882	0.111022	0.392613	2.03938	9.75989	10.5603	11.0014	9.45738	9.81218	8.00562
I3LC80	I3LC80_PIG	Uncharacterized protein OS=Sus scrofa OX=9823 GN=SEMA7A PE=1 SV=3	10	10			0.953139	2.96381	0.111394	0.128175	2.03644	10.2408	11.2348	9.90989	7.40939	5.1189	9.96578
A0A480M761	A0A480M761_PIG	Glutaredoxin 3 OS=Sus scrofa OX=9823 GN=GLRX3 PE=1 SV=1	3	3			0.933846	-2.09228	0.116454	4.26421	-1.99746	7.09803	5.18101	8.61839	8.51964	9	9.65464
A0A287BS37	A0A287BS37_PIG	Apolipoprotein D OS=Sus scrofa OX=9823 GN=APOD PE=1 SV=1	3	3			0.92901	-0.615884	0.117758	1.5325	-1.98772	11.4717	11.0901	11.8765	11.9694	11.8098	12.5068
A0A5G2QTC8	A0A5G2QTC8_PIG	Thrombospondin 4 OS=Sus scrofa OX=9823 GN=THBS4 PE=1 SV=1	11	8			0.928079	-0.574027	0.118011	1.48867	-1.98584	12.8098	13.7313	12.9676	13.6773	13.7099	13.8435
A0A287A7Q3	A0A287A7Q3_PIG	G protein subunit beta 1 OS=Sus scrofa OX=9823 GN=GNB1 PE=3 SV=1	7	4			0.925967	-2.1083	0.118586	4.31183	-1.98159	8.33985	7.62936	5.65768	8.82018	8.43463	10.697
A0A287AG36	A0A287AG36_PIG	Laminin subunit alpha 1 OS=Sus scrofa OX=9823 GN=LAMA1 PE=4 SV=2	2	2			0.923467	2.65275	0.11927	0.159017	1.97656	11.3332	8.76487	10.0768	9.18735	5.34275	7.6865
A0A286ZXU2	A0A286ZXU2_PIG	Filamin A OS=Sus scrofa OX=9823 GN=FLNA PE=1 SV=2	47	44			0.921065	-1.67606	0.119932	3.19554	-1.97173	13.412	13.6883	12.0189	15.4987	13.3718	15.2769
A0A480X841	A0A480X841_PIG	RAB2A member RAS oncogene family OS=Sus scrofa OX=9823 GN=RAB2A PE=1 SV=1	3	3			0.920497	1.04502	0.120089	0.484638	1.97058	8.41785	7.66534	8.25267	6.91886	6.32193	7.96
P35624	TIMP1_PIG	Metalloproteinase inhibitor 1 OS=Sus scrofa OX=9823 GN=TIMP1 PE=2 SV=2	5	5			0.919879	3.64886	0.12026	0.079723	1.96934	14.4186	13.3718	13.9385	8.14975	8.73132	13.9012
F1SJM0	F1SJM0_PIG	Pentraxin-3 OS=Sus scrofa OX=9823 GN=PTX3 PE=2 SV=1	3	3			0.919733	1.62922	0.1203	0.323263	1.96905	8.49985	10.3987	9.61839	6.65821	8.65821	8.31288
F1SLU8	F1SLU8_PIG	G protein subunit beta 3 OS=Sus scrofa OX=9823 GN=GNB3 PE=1 SV=2	3	2			0.913852	-1.64121	0.121941	3.11927	-1.95724	7.63662	5.3629	5.75489	7.85175	8.70736	7.11894
A0A5G2R450	A0A5G2R450_PIG	Matrilin 4 OS=Sus scrofa OX=9823 GN=MATN4 PE=4 SV=1	5	5			0.90811	2.22695	0.123563	0.21361	1.94572	9.07414	8.37938	10.2046	5.44115	8.89785	6.63825
P00336	LDHB_PIG	L-lactate dehydrogenase B chain OS=Sus scrofa OX=9823 GN=LDHB PE=1 SV=3	11	10			0.907505	-1.6166	0.123736	3.06651	-1.9445	13.7834	11.3554	13.7099	14.9567	14.5981	14.1437
F1RMZ8	F1RMZ8_PIG	Vacuolar proton pump subunit B OS=Sus scrofa OX=9823 GN=ATP6V1B2 PE=1 SV=2	3	3			0.900021	-2.72491	0.125886	6.61119	-1.92951	7.44294	5.47249	6.60881	7.50779	8.43045	11.7607
F1SIC9	F1SIC9_PIG	Lysyl oxidase homolog OS=Sus scrofa OX=9823 GN=LOXL1 PE=3 SV=1	3	3			0.896595	3.53853	0.126883	0.086059	1.92265	14.0102	8.53528	9.85019	8.7879	6.98868	6.00346
A0A5G2R0Y6	A0A5G2R0Y6_PIG	Histidine--tRNA ligase OS=Sus scrofa OX=9823 GN=HARS1 PE=1 SV=1	2	2			0.895812	3.7113	0.127112	0.0763462	1.92109	13.0934	13.5746	13.4383	13.3987	6.98868	8.58496
A0A286ZP38	A0A286ZP38_PIG	3-hydroxyisobutyryl-CoA hydrolase mitochondrial OS=Sus scrofa OX=9823 GN=HIBCH PE=1 SV=2	2	2			0.891563	0.758358	0.128362	0.591169	1.91259	6.15785	5.17119	6.41616	5.26615	4.926	5.27798
A0A287AP73	A0A287AP73_PIG	Inter-alpha-trypsin inhibitor heavy chain 3 OS=Sus scrofa OX=9823 GN=ITIH3 PE=1 SV=1	11	11			0.890804	-0.377684	0.128587	1.29925	-1.91107	15.8312	16.2269	15.7834	16.2567	16.5922	16.1257
A0A287A6N1	A0A287A6N1_PIG	RNA helicase OS=Sus scrofa OX=9823 GN=DHX9 PE=1 SV=1	3	3			0.889576	0.686617	0.128951	0.621309	1.90862	10.2408	9.87958	10.7228	9.90238	9.81218	9.06878
F1RG16	F1RG16_PIG	Heterogeneous nuclear ribonucleoprotein F OS=Sus scrofa OX=9823 GN=HNRNPF PE=1 SV=1	3	3			0.880976	-1.08195	0.13153	2.1169	-1.89145	9.1267	9.75656	8.26679	9.45943	10.1799	10.7566
A0A287AMZ2	A0A287AMZ2_PIG	T-complex protein 1 subunit gamma OS=Sus scrofa OX=9823 GN=CCT3 PE=1 SV=1	7	7			0.880442	-2.59981	0.131692	6.06207	-1.89039	7.81378	7.25739	5.66034	9.24079	7.55459	11.7356
A0A287ADG1	A0A287ADG1_PIG	Drebrin like OS=Sus scrofa OX=9823 GN=DBNL PE=1 SV=1	3	3			0.880428	-2.35257	0.131696	5.10733	-1.89036	9.47573	7.50779	6.46597	11.4818	8.50383	10.5216
A0A5G2QM17	A0A5G2QM17_PIG	14-3-3 protein theta OS=Sus scrofa OX=9823 GN=YWHAQ PE=1 SV=1	10	7			0.880046	-1.12839	0.131812	2.18615	-1.8896	8.99435	9.50184	8.43045	9.75489	9.44708	11.1098
O11780	BGH3_PIG	Transforming growth factor-beta-induced protein ig-h3 OS=Sus scrofa OX=9823 GN=TGFBI PE=1 SV=1	2	2			0.8709	-3.67156	0.134617	12.7424	-1.87137	8.7211	7.3837	10.6707	16.0211	11.0293	10.7398
A0A286ZKA5	A0A286ZKA5_PIG	Complement C1q B chain OS=Sus scrofa OX=9823 GN=C1QB PE=1 SV=1	7	7			0.869336	-3.08355	0.135103	8.47698	-1.86826	9.51964	11.2586	14.7046	15.6096	15.4799	13.6439
F2Z5N0	F2Z5N0_PIG	Proteasome subunit alpha type OS=Sus scrofa OX=9823 GN=PRORP PE=1 SV=1	7	7			0.864102	-1.19752	0.136741	2.29345	-1.85785	11.4818	10.5216	12.1485	11.7773	12.6795	13.2877
P80895	PIMT_PIG	Protein-L-isoaspartate(D-aspartate) O-methyltransferase OS=Sus scrofa OX=9823 GN=PCMT1 PE=1 SV=3	3	3			0.861064	-2.74865	0.137701	6.72088	-1.85181	5.62997	5.07432	5.56316	5.66107	8.08746	10.7649
A0A286ZLL2	A0A286ZLL2_PIG	Protein-tyrosine-phosphatase OS=Sus scrofa OX=9823 GN=PTPRK PE=1 SV=2	2	2			0.860003	-2.12344	0.138037	4.35732	-1.8497	5.12102	6.33628	6.75489	8.51964	6.2555	9.80735
A0A5G2QJS5	A0A5G2QJS5_PIG	LRRcap domain-containing protein OS=Sus scrofa OX=9823 GN=ANP32A PE=1 SV=1	9	7			0.859627	-4.95577	0.138157	31.0338	-1.84895	8.48784	14.1984	8.27146	13.9748	12.9274	18.9229
A0A287AQG4	A0A287AQG4_PIG	Uncharacterized protein OS=Sus scrofa OX=9823 GN=SYNCRIP PE=1 SV=2	5	2			0.854163	-0.859003	0.139906	1.81378	-1.8381	7.04439	5.69488	6.87036	7.7879	7.22882	7.16993
P63246	RACK1_PIG	Receptor of activated protein C kinase 1 OS=Sus scrofa OX=9823 GN=RACK1 PE=1 SV=3	12	12			0.849077	-1.04768	0.141554	2.0672	-1.82801	11.1674	10.4818	10.6073	11.4919	11.0701	12.8376
O02668	ITIH2_PIG	Inter-alpha-trypsin inhibitor heavy chain H2 OS=Sus scrofa OX=9823 GN=ITIH2 PE=2 SV=1	9	9			0.848181	-0.17423	0.141847	1.12836	-1.82623	16.9992	16.9431	17.2512	17.2232	17.2326	17.2604
F1SBR6	F1SBR6_PIG	Olfactomedin-like domain-containing protein OS=Sus scrofa OX=9823 GN=OLFML3 PE=1 SV=3	6	6			0.840953	-0.229784	0.144227	1.17266	-1.81191	16.8361	16.5908	17.0211	16.9992	17.0743	17.0638
F1S2T7	F1S2T7_PIG	Acid sphingomyelinase-like phosphodiesterase OS=Sus scrofa OX=9823 GN=SMPDL3A PE=3 SV=1	7	7			0.835082	2.25138	0.14619	0.210023	1.80028	13.6773	13.2363	12.888	11.446	8.7039	12.8975
A0A287A0A9	A0A287A0A9_PIG	CCN family member 2 OS=Sus scrofa OX=9823 GN=CCN2 PE=3 SV=1	8	8			0.834035	2.34645	0.146543	0.196629	1.79821	13.9837	12.0768	13.6991	9.18239	10.42	13.118
A0A5G2QI19	A0A5G2QI19_PIG	Proteasome subunit alpha type OS=Sus scrofa OX=9823 GN=PSMA1 PE=1 SV=1	7	7			0.833951	-0.999146	0.146571	1.99882	-1.79805	10.7566	10.0224	11.8138	11.4919	11.9403	12.158
A0A286ZU91	A0A286ZU91_PIG	Vacuolar protein sorting-associated protein 35 OS=Sus scrofa OX=9823 GN=VPS35 PE=1 SV=1	3	3			0.82608	2.86837	0.149252	0.136941	1.78248	10.4919	8.98014	12.4893	6.67243	6.40769	10.2761
A0A287B5G7	A0A287B5G7_PIG	N-acylsphingosine amidohydrolase 1 OS=Sus scrofa OX=9823 GN=ASAH1 PE=1 SV=2	7	7			0.818898	-1.23088	0.151741	2.3471	-1.7683	12.3554	11.3554	11.8057	12.2877	12.5981	14.3233
P16276	ACON_PIG	Aconitate hydratase mitochondrial OS=Sus scrofa OX=9823 GN=ACO2 PE=1 SV=1	13	13			0.81325	2.11453	0.153727	0.230921	1.75715	8.79766	9.44087	9.54303	9.45738	6.40769	5.57289
A0A480VPY4	A0A480VPY4_PIG	Myosin regulatory light chain 12B OS=Sus scrofa OX=9823 GN=MYL12A PE=1 SV=1	4	1			0.812387	-1.01212	0.154033	2.01687	-1.75545	9.52943	9.03342	7.87036	10.2046	9.22882	10.0362
A0A287AHS0	A0A287AHS0_PIG	Uncharacterized protein OS=Sus scrofa OX=9823 GN=CALM3 PE=1 SV=1	9	9			0.810754	-0.863761	0.154613	1.81978	-1.75223	14.9748	13.5627	14.7471	15.0909	15.7445	15.0405
P61288	TCTP_PIG	Translationally-controlled tumor protein OS=Sus scrofa OX=9823 GN=TPT1 PE=2 SV=1	2	2			0.809784	2.46611	0.154959	0.180978	1.75032	11.3106	12.1098	10.3443	7.98868	7.02237	11.3554
F1RYY8	F1RYY8_PIG	Mitochondrial glutamate carrier 1 isoform X1 OS=Sus scrofa OX=9823 GN=SLC25A22 PE=1 SV=1	3	3			0.805413	1.5424	0.156526	0.343314	1.7417	9.17243	9.03617	7.79442	7.2854	8.37069	5.71973
A0A286ZP67	A0A286ZP67_PIG	Heterogeneous nuclear ribonucleoprotein U OS=Sus scrofa OX=9823 GN=HNRNPU PE=1 SV=1	9	9			0.804488	-1.02084	0.15686	2.0291	-1.73988	9.41574	9.96434	10.1674	11.944	10.2046	10.4615
A0A286ZQN9	A0A286ZQN9_PIG	Heterogeneous nuclear ribonucleoprotein H1 OS=Sus scrofa OX=9823 GN=HNRNPH1 PE=1 SV=2	4	4			0.802428	-2.82054	0.157606	7.06427	-1.73582	13.5627	8.75489	13.3987	14.3233	14.3373	15.5173
F1S4J6	F1S4J6_PIG	Cathepsin L1 isoform 1 preproprotein OS=Sus scrofa OX=9823 GN=CTSL PE=3 SV=2	7	7			0.802366	2.14612	0.157628	0.225919	1.7357	14.508	12.8118	13.5018	13.6991	10.0224	10.6618
F1SB42	F1SB42_PIG	Ezrin OS=Sus scrofa OX=9823 GN=EZR PE=1 SV=3	11	4			0.801562	-1.7605	0.15792	3.38816	-1.73412	7.85175	10.0498	7.65105	9.77314	9.46761	11.5934
A0A287AU97	A0A287AU97_PIG	Actinin alpha 2 OS=Sus scrofa OX=9823 GN=ACTN2 PE=1 SV=2	13	1			0.800067	-1.73172	0.158465	3.32124	-1.73117	7.72792	5.37004	8.06609	8.33539	9.84392	8.17991
A0A287A5V7	A0A287A5V7_PIG	Amyloid beta precursor like protein 2 OS=Sus scrofa OX=9823 GN=APLP2 PE=1 SV=1	11	10			0.791266	-1.06288	0.161709	2.0891	-1.71386	7.91289	8.11374	8.54689	8.49985	8.84235	10.42
P50447	A1AT_PIG	Alpha-1-antitrypsin OS=Sus scrofa OX=9823 GN=SERPINA1 PE=2 SV=1	2	2			0.789211	-0.555404	0.162476	1.46958	-1.70982	17.5127	18.5088	17.5657	18.4129	18.3709	18.4696
F1RFU7	F1RFU7_PIG	Cadherin 11 OS=Sus scrofa OX=9823 GN=CDH11 PE=1 SV=2	15	15			0.78893	-1.22095	0.162581	2.331	-1.70926	11.6303	11.7228	12.1706	12.3799	12.3554	14.4512
A0A287ANT8	A0A287ANT8_PIG	Vesicle-fusing ATPase OS=Sus scrofa OX=9823 GN=NSF PE=1 SV=1	3	3			0.783829	2.09803	0.164502	0.233577	1.69924	13.2091	9.07146	10.4512	9.09276	8.3966	8.94837
A0A287A275	A0A287A275_PIG	Tubulin beta chain OS=Sus scrofa OX=9823 GN=TUBB4B PE=1 SV=2	16	2			0.783764	-1.45273	0.164527	2.73726	-1.69911	7.72792	5.51892	5.69678	6.83289	8.05528	8.41363
A0A287AA21	A0A287AA21_PIG	Enoyl-CoA hydratase mitochondrial OS=Sus scrofa OX=9823 GN=ECHS1 PE=1 SV=2	3	3			0.782245	-1.2312	0.165103	2.34762	-1.69612	6.56834	8.37069	6.17393	7.83289	8.22882	8.74483
F2Z4Y8	F2Z4Y8_PIG	40S ribosomal protein S11 OS=Sus scrofa OX=9823 GN=RPS11 PE=1 SV=1	3	3			0.777767	-2.39691	0.166814	5.26674	-1.68733	6.74147	11.0634	8.32193	11.8918	11.6119	9.81378
F1SSA6	F1SSA6_PIG	Myosin motor domain-containing protein OS=Sus scrofa OX=9823 GN=MYH10 PE=1 SV=4	4	2			0.777315	-3.79426	0.166988	13.8735	-1.68644	5.86102	13.0067	7.33985	13.2482	12.9274	11.4147
A0A5G2QKD9	A0A5G2QKD9_PIG	Peroxiredoxin 3 OS=Sus scrofa OX=9823 GN=PRDX3 PE=1 SV=1	3	3			0.776538	-2.2663	0.167287	4.81088	-1.68492	10.4919	6.51096	10.5314	11.1033	11.5459	11.6839
A0A286ZRI5	A0A286ZRI5_PIG	Galectin OS=Sus scrofa OX=9823 GN=LGALS1 PE=1 SV=1	7	7			0.769875	-1.63113	0.169873	3.09756	-1.67184	12.0224	11.5362	12.0154	12.9385	12.1674	15.3615
A0A5G2QG32	A0A5G2QG32_PIG	Colony stimulating factor 1 receptor OS=Sus scrofa OX=9823 GN=CSF1R PE=3 SV=1	8	8			0.767134	3.2381	0.170949	0.105983	1.66647	11.5603	14.0362	12.1923	7.09803	8.07146	12.905
F1S431	F1S431_PIG	Alanine--tRNA ligase OS=Sus scrofa OX=9823 GN=AARS1 PE=1 SV=4	7	7			0.765165	2.69967	0.171726	0.153928	1.66261	14.4054	9.85331	14.1437	8.86419	10.2408	11.1984
A0A287ADH9	A0A287ADH9_PIG	Chloride intracellular channel protein OS=Sus scrofa OX=9823 GN=CLIC4 PE=1 SV=1	4	4			0.763593	-1.93414	0.172348	3.8215	-1.65952	5.64097	7.65821	5.2854	8.20457	6.53138	9.65105
A0A287A7Y8	A0A287A7Y8_PIG	CYFIP related Rac1 interactor B OS=Sus scrofa OX=9823 GN=CYRIB PE=1 SV=1	2	2			0.762626	-1.16031	0.172732	2.23505	-1.65763	7.56986	7.76818	7.2854	7.3837	9.03067	9.69
A0A0D5BWD2	A0A0D5BWD2_PIG	Complement component 1 Q subcomponent-binding protein mitochondrial OS=Sus scrofa OX=9823 GN=C1QBP PE=2 SV=1	4	4			0.762433	-3.50601	0.172809	11.3609	-1.65725	7.8392	9.03342	9.01681	8.01123	13.7524	14.6439
A0A287BBB4	A0A287BBB4_PIG	Ornithine--oxo-acid aminotransferase OS=Sus scrofa OX=9823 GN=OAT PE=1 SV=1	2	2			0.755851	-1.39363	0.175448	2.62739	-1.64435	5.16352	7.05528	5.75932	8.23362	7.7879	6.1375
F1SVB0	F1SVB0_PIG	Macrophage-capping protein OS=Sus scrofa OX=9823 GN=CAPG PE=1 SV=1	7	7			0.75572	-0.99091	0.175501	1.98744	-1.6441	12.5167	12.9348	12.3772	13.1984	12.8611	14.7419
A0A5G2QD51	A0A5G2QD51_PIG	Syntaxin 7 OS=Sus scrofa OX=9823 GN=STX7 PE=1 SV=1	2	2			0.755366	1.06772	0.175644	0.477072	1.64341	11.2877	11.7099	10.1033	9.15482	10.0901	10.6528
A0A287AHF5	A0A287AHF5_PIG	Sidoreflexin OS=Sus scrofa OX=9823 GN=SFXN3 PE=1 SV=1	2	2			0.753362	-0.822653	0.176457	1.76866	-1.63948	5.45856	5.47963	5.58763	5.33271	6.88264	6.77843
F1SAD9	F1SAD9_PIG	Protein disulfide-isomerase OS=Sus scrofa OX=9823 GN=PDIA4 PE=1 SV=1	11	11			0.751193	0.745369	0.17734	0.596515	1.63523	12.1768	11.5265	12.5191	12.0154	10.8611	11.1098
P09571	TRFE_PIG	Serotransferrin OS=Sus scrofa OX=9823 GN=TF PE=1 SV=2	22	17			0.750824	0.551699	0.177491	0.682216	1.63451	20.1946	20.3101	20.3101	19.8591	20.2185	19.0821
I3LNE4	I3LNE4_PIG	Protein-arginine deiminase OS=Sus scrofa OX=9823 GN=PADI2 PE=1 SV=3	2	2			0.749193	-1.09685	0.178159	2.13887	-1.63132	8.65821	7.52356	8.92481	9.06609	8.8392	10.4919
F1SM30	F1SM30_PIG	S-arrestin OS=Sus scrofa OX=9823 GN=SAG PE=1 SV=3	15	15			0.74672	-1.52407	0.179176	2.87601	-1.62648	13.4893	10.5118	12.7035	13.5142	14.3373	13.4252
A0A287BPE2	A0A287BPE2_PIG	Colony stimulating factor 1 OS=Sus scrofa OX=9823 GN=CSF1 PE=4 SV=2	6	6			0.744276	1.41353	0.180187	0.375392	1.62169	12.2703	11.7773	11.5934	9.15482	10.1923	12.0532
A0A5G2QNL3	A0A5G2QNL3_PIG	Transketolase OS=Sus scrofa OX=9823 GN=TKT PE=1 SV=1	17	17			0.743266	-1.95455	0.180607	3.87595	-1.61972	11.5068	10.3332	11.7398	12.0119	12.0327	15.3987
A0A287AHJ8	A0A287AHJ8_PIG	Syntaxin 3 OS=Sus scrofa OX=9823 GN=STX3 PE=1 SV=1	4	4			0.740199	-0.552823	0.181887	1.46695	-1.61372	13.3021	12.863	13.9106	14.2213	13.8138	13.6991
A0A287ARY3	A0A287ARY3_PIG	NADH-ubiquinone oxidoreductase 75 kDa subunit mitochondrial OS=Sus scrofa OX=9823 GN=NDUFS1 PE=1 SV=1	4	4			0.731476	2.91127	0.185577	0.132929	1.59666	11.5459	10.1674	11.9293	6.42291	11.7855	6.70044
F1RXG1	F1RXG1_PIG	Keratin 27 OS=Sus scrofa OX=9823 GN=KRT27 PE=4 SV=2	6	3			0.730785	1.6494	0.185872	0.318773	1.59531	10.1163	10.5981	8.12928	9.37069	7.37504	7.14975
A0A5G2QW05	A0A5G2QW05_PIG	Uncharacterized protein OS=Sus scrofa OX=9823 GN=CP PE=1 SV=1	32	6			0.730047	-1.10194	0.186189	2.14643	-1.59387	10.5018	12.6096	10.9586	11.9366	12.7207	12.7185
P00339	LDHA_PIG	L-lactate dehydrogenase A chain OS=Sus scrofa OX=9823 GN=LDHA PE=1 SV=3	14	13			0.729278	-1.86305	0.186519	3.63776	-1.59237	11.9513	14.6439	12.3987	15.5018	13.2303	15.8509
F1SDR7	F1SDR7_PIG	Tyrosine 3-monooxygenase/tryptophan 5-monooxygenase activation protein beta OS=Sus scrofa OX=9823 GN=YWHAB PE=1 SV=2	10	5			0.729221	-0.958831	0.186543	1.94373	-1.59226	12.3021	10.4818	12.2467	12.4944	12.6751	12.7377
A0A5G2QJW9	A0A5G2QJW9_PIG	Retinoic acid receptor responder 1 OS=Sus scrofa OX=9823 GN=RARRES1 PE=3 SV=1	9	9			0.727898	0.984081	0.187112	0.505548	1.58967	13.5746	14.7936	13.7834	12.2732	12.9604	13.9658
A0A286ZTA6	A0A286ZTA6_PIG	Arylsulfatase A OS=Sus scrofa OX=9823 GN=ARSA PE=1 SV=2	2	2			0.72783	-0.832413	0.187141	1.78066	-1.58954	10.0498	10.4818	8.98299	10.8533	11.0293	10.1293
A0A5G2RH47	A0A5G2RH47_PIG	Dipeptidyl peptidase 3 OS=Sus scrofa OX=9823 GN=DPP3 PE=1 SV=1	7	7			0.721817	-0.89372	0.189751	1.85796	-1.57779	9.80735	11.4305	10.4094	10.9873	11.3049	12.0362
A0A287BPI6	A0A287BPI6_PIG	Retinal G protein coupled receptor OS=Sus scrofa OX=9823 GN=RGR PE=1 SV=1	4	4			0.720932	1.0279	0.190138	0.490423	1.57606	11.2107	10.4305	11.6027	10.6707	10.5411	8.94837
A0A5G2R7N1	A0A5G2R7N1_PIG	Signal sequence receptor subunit delta OS=Sus scrofa OX=9823 GN=SSR4 PE=1 SV=1	2	2			0.719151	2.42633	0.190919	0.186038	1.57259	9.59805	5.86873	10.2992	5.05745	7.45943	5.97013
Q4GWZ2	RSSA_PIG	40S ribosomal protein SA OS=Sus scrofa OX=9823 GN=RPSA PE=1 SV=3	4	4			0.718876	-1.35086	0.19104	2.55064	-1.57205	4.85798	5.27968	5.78411	7.65821	5.04002	7.27612
A0A5K1TZS7	A0A5K1TZS7_PIG	Mannan binding lectin serine peptidase 1 OS=Sus scrofa OX=9823 GN=MASP1 PE=4 SV=1	3	3			0.710613	-0.370736	0.194709	1.29301	-1.55592	10.0084	9.61655	10.1799	10.5981	10.3106	10.0084
A0A5G2QLY5	A0A5G2QLY5_PIG	Staphylococcal nuclease domain-containing protein OS=Sus scrofa OX=9823 GN=SND1 PE=1 SV=1	2	2			0.710452	-2.02907	0.194782	4.08142	-1.55561	5.67305	5.89559	6.05495	5.95216	7.39232	10.3663
A0A287B0I3	A0A287B0I3_PIG	Rho GDP dissociation inhibitor beta OS=Sus scrofa OX=9823 GN=ARHGDIB PE=1 SV=1	5	5			0.70627	-2.61706	0.196666	6.13499	-1.54745	9.76155	5.5481	10.0901	10.0084	10.4818	12.7607
F1RL06	F1RL06_PIG	Ig-like domain-containing protein OS=Sus scrofa OX=9823 GN=LOC100523213 PE=1 SV=4	2	2			0.7051	1.17776	0.197197	0.442037	1.54516	8.82018	10.3772	9.42417	8.81698	7.14975	9.12153
P0CG68	UBC_PIG	Polyubiquitin-C OS=Sus scrofa OX=9823 GN=UBC PE=2 SV=1	5	5			0.704846	-0.862979	0.197312	1.81879	-1.54467	13.0532	11.4969	12.8416	13.0345	13.0735	13.8727
A0A287B9B9	A0A287B9B9_PIG	Interleukin 1 receptor accessory protein OS=Sus scrofa OX=9823 GN=IL1RAP PE=3 SV=1	4	4			0.704458	-0.40771	0.197489	1.32658	-1.54391	10.8057	10.9218	11.2408	11.8098	11.3663	11.0154
A0A286ZPT6	A0A286ZPT6_PIG	NADH dehydrogenase [ubiquinone] flavoprotein 2 mitochondrial OS=Sus scrofa OX=9823 GN=NDUFV2 PE=1 SV=1	3	3			0.701741	-1.13256	0.198728	2.19247	-1.53861	5.21386	5.77857	7.11894	7.34873	7.88264	6.27768
A0A5G2QH97	A0A5G2QH97_PIG	Voltage-dependent anion-selective channel protein 3 OS=Sus scrofa OX=9823 GN=VDAC3 PE=1 SV=1	2	2			0.697531	-0.659331	0.200664	1.57935	-1.5304	5.41121	5.9331	6.74147	6.97728	6.75489	6.3316
A0A287A8X8	A0A287A8X8_PIG	LRRcap domain-containing protein OS=Sus scrofa OX=9823 GN=NANS PE=1 SV=2	4	2			0.692819	3.39062	0.202853	0.0953502	1.52121	13.279	13.1131	12.2703	7.30378	13.9106	7.27612
F1RZ89	F1RZ89_PIG	N-sulfoglucosamine sulfohydrolase OS=Sus scrofa OX=9823 GN=SGSH PE=1 SV=3	6	6			0.69206	1.78686	0.203208	0.289802	1.51973	10.8994	12.4331	11.1098	9.03067	8.25739	11.7936
A0A287AJL0	A0A287AJL0_PIG	USO1 vesicle transport factor OS=Sus scrofa OX=9823 GN=USO1 PE=1 SV=2	2	2			0.691261	0.341572	0.203582	0.789181	1.51817	7.7211	8.224	8.11894	7.36632	7.74819	7.92481
Q9XT90	MMP14_PIG	Matrix metalloproteinase-14 OS=Sus scrofa OX=9823 GN=MMP14 PE=2 SV=1	2	2			0.690324	-3.1306	0.204022	8.75799	-1.51635	5.53791	5.38605	5.39204	8.43879	5.06139	12.2076
A0A286ZP11	A0A286ZP11_PIG	Protein S100 OS=Sus scrofa OX=9823 GN=LOC110258323 PE=1 SV=1	2	2			0.688769	-2.00996	0.204753	4.02771	-1.51332	5.94274	7.19967	5.98717	6.36107	8.09276	10.7056
A0A5G2QZY6	A0A5G2QZY6_PIG	GTP-binding nuclear protein Ran OS=Sus scrofa OX=9823 GN=RAN PE=1 SV=1	5	5			0.688058	-0.232614	0.205089	1.17496	-1.51193	13.2659	12.9311	12.9676	13.3853	13.412	13.0651
Q6QAQ1	ACTB_PIG	Actin cytoplasmic 1 OS=Sus scrofa OX=9823 GN=ACTB PE=1 SV=2	23	10			0.685512	-1.61765	0.206295	3.06875	-1.50697	15.6662	15.6096	14.9339	15.959	15.9882	19.1155
P04366	AMBP_PIG	Protein AMBP (Fragment) OS=Sus scrofa OX=9823 GN=AMBP PE=1 SV=2	6	6			0.685221	-0.34699	0.206433	1.2719	-1.5064	16.0638	16.4399	16.6382	16.8727	16.8965	16.4137
A0A287B7L9	A0A287B7L9_PIG	Multifunctional fusion protein OS=Sus scrofa OX=9823 GN=PKM PE=1 SV=1	28	4			0.683151	-2.08109	0.207419	4.23127	-1.50237	10.3443	12.7895	9.99435	11.8057	12.3219	15.2438
P42174	DHE3_PIG	Glutamate dehydrogenase 1 mitochondrial OS=Sus scrofa OX=9823 GN=GLUD1 PE=1 SV=2	21	21			0.682588	1.46268	0.207688	0.362819	1.50127	14.2877	13.3021	14.3373	13.1784	13.6551	10.7056
Q3BDI7	DSG1_PIG	Desmoglein-1 OS=Sus scrofa OX=9823 GN=DSG1 PE=2 SV=1	3	3			0.681174	2.2607	0.208366	0.208671	1.49851	11.933	7.33985	10.0362	7.59246	8.69	6.24443
A0A287BPW8	A0A287BPW8_PIG	Complex I-B15 OS=Sus scrofa OX=9823 GN=NDUFB4 PE=1 SV=1	2	2			0.680715	-1.65782	0.208586	3.15539	-1.49762	5.64098	5.40344	5.1926	7	5.20205	9.00843
A0A287APK0	A0A287APK0_PIG	6-phosphogluconolactonase OS=Sus scrofa OX=9823 GN=PGLS PE=1 SV=1	3	3			0.680247	-0.990632	0.208811	1.98706	-1.49671	8.15987	8.5157	9.69174	9.76321	8.96867	10.6073
F2Z5K2	F2Z5K2_PIG	Proteasome subunit alpha type-5 OS=Sus scrofa OX=9823 GN=PSMA5 PE=1 SV=2	7	7			0.67986	-0.786058	0.208997	1.72436	-1.49595	11.1163	10.6348	11.7056	11.3443	11.7099	12.7607
A0A5G2QEC5	A0A5G2QEC5_PIG	Scavenger receptor class B member 2 OS=Sus scrofa OX=9823 GN=SCARB2 PE=1 SV=1	3	3			0.679565	-2.56764	0.209139	5.92839	-1.49538	7.94837	9.58684	5.39216	10.4305	8.01681	12.183
Q29024	DX39B_PIG	Spliceosome RNA helicase DDX39B OS=Sus scrofa OX=9823 GN=DDX39B PE=3 SV=2	5	5			0.678304	-0.786376	0.209747	1.72474	-1.49292	10.2408	10.0901	9.41996	10.7649	9.87344	11.4717
A0A480PLY3	A0A480PLY3_PIG	14-3-3 protein zeta/delta OS=Sus scrofa OX=9823 GN=YWHAZ PE=1 SV=1	17	14			0.677897	-0.574557	0.209944	1.48922	-1.49213	15.4831	14.3512	15.2586	15.9385	15.3887	15.4893
A0A287A2R9	A0A287A2R9_PIG	14_3_3 domain-containing protein OS=Sus scrofa OX=9823 GN=CRK PE=1 SV=1	21	19			0.677851	-0.452491	0.209966	1.3684	-1.49204	14.3853	14.0447	14.4186	15.1517	14.8484	14.2061
A0A286ZY29	A0A286ZY29_PIG	Lactadherin OS=Sus scrofa OX=9823 GN=MFGE8 PE=1 SV=1	7	7			0.676293	-1.73766	0.210721	3.33494	-1.489	7.8009	10.0498	10.1033	10.2644	10.0768	12.8258
F1RP44	F1RP44_PIG	Importin 5 OS=Sus scrofa OX=9823 GN=IPO5 PE=1 SV=3	5	5			0.676205	-0.71009	0.210763	1.63591	-1.48883	8.33092	8.52748	9.41574	8.99435	9.28077	10.1293
P27485	RET4_PIG	Retinol-binding protein 4 OS=Sus scrofa OX=9823 GN=RBP4 PE=1 SV=2	7	7			0.67605	-1.56021	0.210839	2.94897	-1.48853	13.2046	14.1033	11.8611	13.2805	14.4576	16.1115
A0A287BMG2	A0A287BMG2_PIG	Very-long-chain enoyl-CoA reductase OS=Sus scrofa OX=9823 GN=TECR PE=1 SV=2	2	2			0.674129	-1.24539	0.211773	2.37083	-1.48479	5.86984	5.80307	5.06867	5.47969	8.24317	6.75489
A0A286ZHZ3	A0A286ZHZ3_PIG	Component 3 of promoter of RISC OS=Sus scrofa OX=9823 GN=TSN PE=1 SV=1	2	2			0.671646	-1.5029	0.212987	2.83412	-1.47995	8.72792	5.35354	6.4446	8.01681	8.29002	8.72792
A0A480LTA0	A0A480LTA0_PIG	Endothelial cell specific molecule 1 OS=Sus scrofa OX=9823 GN=ESM1 PE=4 SV=1	6	6			0.671146	-1.45925	0.213233	2.74965	-1.47897	8.25739	9.43671	6.71425	9.53333	8.59991	10.6528
A0A287AZ79	A0A287AZ79_PIG	AP complex subunit beta OS=Sus scrofa OX=9823 GN=AP2B1 PE=1 SV=2	2	2			0.67033	-1.67422	0.213634	3.19147	-1.47739	8.41785	6.35428	6.20555	7.39232	8.25267	10.3554
A0A287BS06	A0A287BS06_PIG	Actin-like protein 3 OS=Sus scrofa OX=9823 GN=ACTR3 PE=1 SV=1	6	6			0.666338	-0.921213	0.215607	1.89371	-1.46961	12.7271	11.2348	13.2453	13.6325	13.3021	13.0362
A0A287BIN8	A0A287BIN8_PIG	Collagen type XV alpha 1 chain OS=Sus scrofa OX=9823 GN=COL15A1 PE=1 SV=1	12	1			0.658209	-0.386166	0.21968	1.30692	-1.45377	9.79116	10.1293	9.78953	9.9571	10.1548	10.7566
A0A286ZP69	A0A286ZP69_PIG	RAB7A member RAS oncogene family OS=Sus scrofa OX=9823 GN=RAB7A PE=1 SV=2	3	3			0.657288	-1.58498	0.220147	3.00004	-1.45198	7.16993	7.03342	6.67243	7.5157	7.40939	10.7056
A0A287AT81	A0A287AT81_PIG	Activated leukocyte cell adhesion molecule OS=Sus scrofa OX=9823 GN=ALCAM PE=1 SV=1	8	8			0.654026	-0.749302	0.221806	1.68098	-1.44563	10.6618	10.5118	10.8455	10.5981	11.3163	12.3526
Q29228	AL9A1_PIG	4-trimethylaminobutyraldehyde dehydrogenase OS=Sus scrofa OX=9823 GN=ALDH9A1 PE=2 SV=2	3	3			0.652163	-1.51289	0.22276	2.85381	-1.442	11.4564	8.53916	10.8918	12.1163	12.5699	10.7398
A0A5G2QKS9	A0A5G2QKS9_PIG	Nucleophosmin OS=Sus scrofa OX=9823 GN=NPM1 PE=1 SV=1	4	4			0.651031	-3.39645	0.223341	10.5301	-1.4398	5.67035	5.33224	5.69031	8.22882	5.29533	13.3581
A0A5G2RNL0	A0A5G2RNL0_PIG	ADAM metallopeptidase with thrombospondin type 1 motif 13 OS=Sus scrofa OX=9823 GN=ADAMTS13 PE=4 SV=1	2	2			0.648623	-1.67283	0.224583	3.18839	-1.43511	7.98299	5.38379	7.82655	8.52356	7.45943	10.2288
F1RJM2	F1RJM2_PIG	Endoplasmic reticulum resident protein 29 OS=Sus scrofa OX=9823 GN=ERP29 PE=1 SV=2	4	4			0.643161	0.679098	0.227425	0.624556	1.42447	10.7056	10.697	11.7855	9.83763	10.3987	10.9144
A0A287AJQ2	A0A287AJQ2_PIG	Phosphoglycerate mutase OS=Sus scrofa OX=9823 GN=PGAM1 PE=1 SV=1	13	13			0.642866	-1.30943	0.22758	2.47844	-1.42389	13.9837	11.5746	14.365	14.3987	15.1869	14.2659
A0A5G2QYG4	A0A5G2QYG4_PIG	Platelet-derived growth factor receptor beta OS=Sus scrofa OX=9823 GN=PDGFRB PE=1 SV=1	3	2			0.642583	-1.34901	0.227728	2.54737	-1.42334	6.9542	7.22882	6.51096	7.19967	7.45121	10.0901
A0A5G2QXY7	A0A5G2QXY7_PIG	Peptidylprolyl isomerase OS=Sus scrofa OX=9823 GN=FKBP1A PE=1 SV=1	2	2			0.640894	-0.400228	0.228616	1.31972	-1.42005	10.2167	9.47978	10.3772	10.5314	10.3987	10.3443
P62272	RS18_PIG	40S ribosomal protein S18 OS=Sus scrofa OX=9823 GN=RPS18 PE=1 SV=3	2	2			0.637531	-1.6187	0.230393	3.07098	-1.4135	5.61283	5.31519	6.0804	6.47897	5.87774	9.50779
P00690	AMYP_PIG	Pancreatic alpha-amylase OS=Sus scrofa OX=9823 GN=AMY2 PE=1 SV=3	6	6			0.63344	-0.745649	0.232573	1.67673	-1.40554	11.0768	11.4868	11.1098	11.4717	11.4409	12.9979
A0A287A391	A0A287A391_PIG	Elongation factor 1-alpha OS=Sus scrofa OX=9823 GN=EEF1A1 PE=1 SV=2	7	7			0.633139	-1.11178	0.232735	2.16112	-1.40495	11.6573	9.98014	11.1923	11.1421	11.8017	13.2213
A0A5G2QUN4	A0A5G2QUN4_PIG	Phosphoserine aminotransferase OS=Sus scrofa OX=9823 GN=PSAT1 PE=1 SV=1	8	8			0.631358	-1.00806	0.233691	2.0112	-1.40148	8.58496	8.35755	9.56415	10.3332	10.5793	8.61839
Q29599	OAS1_PIG	2'-5'-oligoadenylate synthase 1 OS=Sus scrofa OX=9823 GN=OAS1 PE=1 SV=3	4	4			0.631105	-0.668453	0.233827	1.58937	-1.40099	9.59059	10.3443	10.0362	10.2408	10.2288	11.5068
A0A480SMR6	A0A480SMR6_PIG	26S proteasome non-ATPase regulatory subunit 12 OS=Sus scrofa OX=9823 GN=PSMD12 PE=1 SV=1	2	2			0.627205	-1.69945	0.235936	3.24777	-1.39339	9.22159	8.633	5.99095	11.0566	8.82655	9.0607
F1SMC0	F1SMC0_PIG	Adenylyl cyclase-associated protein OS=Sus scrofa OX=9823 GN=CAP1 PE=1 SV=3	8	8			0.622704	-1.88634	0.238394	3.69696	-1.38462	10.2644	8.04439	8.3837	8.56605	11.2228	12.5627
Q9MZ15	VDAC2_PIG	Voltage-dependent anion-selective channel protein 2 OS=Sus scrofa OX=9823 GN=VDAC2 PE=2 SV=1	8	8			0.621471	1.37813	0.239072	0.384717	1.38222	5.9263	8.69349	8.64746	5.95395	6.00899	7.16993
Q9TSX9	PRDX6_PIG	Peroxiredoxin-6 OS=Sus scrofa OX=9823 GN=PRDX6 PE=2 SV=3	6	6			0.618921	-1.04715	0.24048	2.06644	-1.37726	9.42417	10.9873	11.4717	11.1674	11.2992	12.5579
A0A287AV20	A0A287AV20_PIG	Alpha-galactosidase OS=Sus scrofa OX=9823 GN=NAGA PE=1 SV=2	4	4			0.615504	-1.33959	0.24238	2.53079	-1.3706	14.726	12.6751	12.9366	15.5477	15.4925	13.3163
F1RFI1	F1RFI1_PIG	Elongation factor Tu OS=Sus scrofa OX=9823 GN=TUFM PE=1 SV=2	3	3			0.614329	-1.31816	0.243036	2.49348	-1.36831	7.40939	6.30012	5.74147	8.74147	8.5157	6.14829
A0A287BPP9	A0A287BPP9_PIG	Proteasome subunit beta OS=Sus scrofa OX=9823 GN=PSMB1 PE=1 SV=1	5	5			0.613923	-0.661211	0.243264	1.58141	-1.36752	11.1357	9.80413	11.2408	11.2046	11.2935	11.6662
P26234	VINC_PIG	Vinculin OS=Sus scrofa OX=9823 GN=VCL PE=1 SV=4	31	31			0.612679	-0.411786	0.243961	1.33033	-1.36509	14.9882	14.2288	15.0014	14.8484	15.2099	15.3954
A0A287BNA5	A0A287BNA5_PIG	3-hydroxy-3-methylglutaryl coenzyme A synthase OS=Sus scrofa OX=9823 GN=HMGCS1 PE=1 SV=1	9	9			0.608871	-0.776876	0.24611	1.71342	-1.35767	10.9366	10.2644	9.43671	11.7356	10.5981	10.6348
Q4FAT7	BGLR_PIG	Beta-glucuronidase OS=Sus scrofa OX=9823 GN=GUSB PE=3 SV=1	10	10			0.604793	2.3051	0.248432	0.202347	1.34972	12.6839	14.6937	13.2482	10.1163	9.20212	14.392
I3LIE3	I3LIE3_PIG	Myosin heavy chain 14 OS=Sus scrofa OX=9823 GN=MYH14 PE=1 SV=3	5	2			0.604406	2.27603	0.248653	0.206465	1.34897	11.2348	10.8297	11.1421	5.66676	9.27612	11.4357
A0A5G2RCQ0	A0A5G2RCQ0_PIG	Solute carrier family 3 member 2 OS=Sus scrofa OX=9823 GN=SLC3A2 PE=1 SV=1	2	2			0.603212	0.94804	0.249338	0.518336	1.34664	9.15228	8.29462	8.8857	7.06609	7.2854	9.13699
A0A5G2QNR8	A0A5G2QNR8_PIG	Sulfhydryl oxidase OS=Sus scrofa OX=9823 GN=QSOX1 PE=1 SV=1	5	5			0.60312	-0.969133	0.249391	1.95766	-1.34646	11.3826	9.3015	9.76653	11.584	11.3332	10.4409
F1SQ09	F1SQ09_PIG	Lumican OS=Sus scrofa OX=9823 GN=LUM PE=1 SV=1	6	6			0.602722	-0.373462	0.249619	1.29546	-1.34569	13.7313	13.0032	13.5265	14.0102	13.92	13.4512
Q8WNW3	PLAK_PIG	Junction plakoglobin OS=Sus scrofa OX=9823 GN=Jup PE=2 SV=1	7	7			0.601542	1.83382	0.250298	0.280521	1.34339	13.2877	8.96	12.1954	9.63662	10.3772	8.92778
A0A287AE88	A0A287AE88_PIG	NADH:ubiquinone oxidoreductase subunit A9 OS=Sus scrofa OX=9823 GN=NDUFA9 PE=1 SV=1	2	2			0.599743	1.84353	0.251337	0.278639	1.33988	11.0224	8.87344	6.46107	7.72792	6.64386	6.4545
A0A287A4R1	A0A287A4R1_PIG	Actin beta like 2 OS=Sus scrofa OX=9823 GN=ACTBL2 PE=1 SV=2	9	1			0.59485	-1.67329	0.254185	3.18941	-1.33034	5.54319	8.41785	6.15779	8.93074	9.59619	6.61176
A0A5G2REY8	A0A5G2REY8_PIG	Ubiquinol-cytochrome c reductase core protein 2 OS=Sus scrofa OX=9823 GN=UQCRC2 PE=1 SV=1	6	6			0.593586	1.21989	0.254926	0.429315	1.32788	12.9549	12.0119	12.4512	12.2848	9.50779	11.9658
A0A287AZD5	A0A287AZD5_PIG	92 kDa gelatinase OS=Sus scrofa OX=9823 GN=MMP9 PE=3 SV=1	37	37			0.592201	2.17869	0.25574	0.220876	1.32517	16.786	17.9083	16.2137	13.0802	13.3718	17.92
F1SI77	F1SI77_PIG	Creatine kinase OS=Sus scrofa OX=9823 GN=CKMT1A PE=1 SV=1	7	7			0.591089	-1.12925	0.256396	2.18745	-1.323	10.8765	7.92481	9.39017	10.5981	10.5507	10.4305
A0A287ADA9	A0A287ADA9_PIG	Glutamate--cysteine ligase OS=Sus scrofa OX=9823 GN=GCLC PE=1 SV=1	3	3			0.590964	-1.67179	0.25647	3.1861	-1.32276	5.61617	9.66711	8.75822	9.24555	10.2644	9.54689
Q95266	KCC2D_PIG	Calcium/calmodulin-dependent protein kinase type II subunit delta OS=Sus scrofa OX=9823 GN=CAMK2D PE=2 SV=1	5	5			0.589949	1.32682	0.25707	0.398646	1.32078	7.24793	7.6865	7.31288	5.40452	4.8125	8.04985
A0A286ZY50	A0A286ZY50_PIG	Synaptobrevin-2 OS=Sus scrofa OX=9823 GN=VAMP2 PE=1 SV=2	2	2			0.589358	1.94321	0.25742	0.260037	1.31963	8.86109	5.87457	10.0901	7.7879	5.14	6.06824
P50578	AK1A1_PIG	Aldo-keto reductase family 1 member A1 OS=Sus scrofa OX=9823 GN=AKR1A1 PE=1 SV=3	4	4			0.588812	-0.912171	0.257744	1.88188	-1.31856	10.1799	9.29462	10.7313	10.1421	10.7814	12.0189
A0A286ZWI1	A0A286ZWI1_PIG	Fructose-bisphosphate aldolase OS=Sus scrofa OX=9823 GN=ALDOC PE=1 SV=1	14	12			0.587714	0.513807	0.258396	0.700372	1.31642	13.4512	13.5864	13.3581	12.3304	12.8688	13.6551
A0A5G2R773	A0A5G2R773_PIG	Tissue factor pathway inhibitor 2 OS=Sus scrofa OX=9823 GN=TFPI2 PE=4 SV=1	4	4			0.585799	1.91447	0.259538	0.265269	1.31269	10.2046	11.1228	9.50383	10.2408	9.17742	5.66959
Q0QF01	SDHA_PIG	Succinate dehydrogenase [ubiquinone] flavoprotein subunit mitochondrial OS=Sus scrofa OX=9823 GN=SDHA PE=1 SV=2	3	3			0.585762	-1.19497	0.25956	2.2894	-1.31261	8.50779	6.38198	7.15987	8.46352	9.7364	7.43463
A0A287AGA5	A0A287AGA5_PIG	15 kDa phosphoprotein enriched in astrocytes OS=Sus scrofa OX=9823 GN=PEA15 PE=1 SV=1	2	2			0.579661	-1.87649	0.263232	3.67181	-1.30071	5.63486	5.54372	7.22882	8.21432	5.60581	10.2167
A0A480V9A7	A0A480V9A7_PIG	GATOR complex protein SEC13 OS=Sus scrofa OX=9823 GN=SEC13 PE=1 SV=1	2	2			0.57782	-2.08755	0.26435	4.25026	-1.29711	5.27426	6.24982	6.29094	5.75171	7.27612	11.0498
A0A287AD38	A0A287AD38_PIG	Tropomyosin 2 OS=Sus scrofa OX=9823 GN=TPM2 PE=1 SV=2	10	2			0.577773	0.656844	0.264379	0.634264	1.29702	9.36851	10.0362	9.76321	8.30834	9.92035	8.96867
A0A5G2QFU2	A0A5G2QFU2_PIG	Cullin associated and neddylation dissociated 1 OS=Sus scrofa OX=9823 GN=CAND1 PE=1 SV=1	3	3			0.573914	-0.833762	0.266739	1.78233	-1.28949	8.89178	7.21917	8.77149	8.42626	9.59991	9.35755
E7EI20	E7EI20_PIG	Rho GDP dissociation inhibitor alpha OS=Sus scrofa OX=9823 GN=ARHGDIA PE=2 SV=1	9	9			0.573184	-1.35296	0.267187	2.55436	-1.28806	13.0617	10.8994	12.9403	12.5362	13.2644	15.1596
P00355	G3P_PIG	Glyceraldehyde-3-phosphate dehydrogenase OS=Sus scrofa OX=9823 GN=GAPDH PE=1 SV=4	12	10			0.569583	-1.56077	0.269412	2.95011	-1.28103	13.5142	12.3608	12.7586	13.5387	13.0172	16.7602
A0A287A8P3	A0A287A8P3_PIG	ER lipid raft associated 2 OS=Sus scrofa OX=9823 GN=ERLIN2 PE=1 SV=1	2	2			0.56629	-0.828698	0.271463	1.77608	-1.27459	5.47498	5.88007	5.59635	6.6865	5.2834	7.46761
I3LKI1	I3LKI1_PIG	Serglycin OS=Sus scrofa OX=9823 GN=SRGN PE=4 SV=3	5	5			0.564998	2.08583	0.272271	0.235561	1.27207	13.9106	13.6551	13.8238	8.88264	11.6926	14.5567
A0A5G2QJS2	A0A5G2QJS2_PIG	Mannose receptor C-type 1 OS=Sus scrofa OX=9823 GN=MRC1 PE=1 SV=1	25	25			0.563601	0.89652	0.273149	0.537181	1.26934	12.7977	14.5567	12.7731	11.7398	12.6484	13.0498
A0A286ZK87	A0A286ZK87_PIG	Spectrin beta chain OS=Sus scrofa OX=9823 GN=SPTBN1 PE=1 SV=1	12	12			0.561043	-0.692379	0.274762	1.61595	-1.26434	9.21917	10.2046	9.57743	9.56033	10.3443	11.1737
K7GKN2	K7GKN2_PIG	Interferon-induced GTP-binding protein Mx1 OS=Sus scrofa OX=9823 GN=MX1 PE=1 SV=3	12	11			0.560734	-2.23856	0.274958	4.71926	-1.26373	11.6165	9.77314	8.09276	9.21432	13.9476	13.0362
O02772	FABPH_PIG	Fatty acid-binding protein heart OS=Sus scrofa OX=9823 GN=FABP3 PE=2 SV=3	5	5			0.556741	-0.50479	0.277497	1.41892	-1.25593	9.11374	8.81378	9.84235	9.86264	10.1548	9.26679
A0A286ZZM7	A0A286ZZM7_PIG	Thioredoxin domain-containing protein 17 OS=Sus scrofa OX=9823 GN=TXNDC17 PE=1 SV=1	4	4			0.554904	-0.626422	0.278674	1.54373	-1.25233	9.67066	8.74483	9.87652	9.90989	9.5216	10.7398
A0A286ZV95	A0A286ZV95_PIG	Transmembrane emp24 domain-containing protein 10 OS=Sus scrofa OX=9823 GN=TMED10 PE=1 SV=1	4	4			0.550608	2.15926	0.281444	0.223871	1.24393	6.78136	11.3276	6.31848	6.96578	6.30012	4.6837
A0A287BNZ5	A0A287BNZ5_PIG	Mannose-6-phosphate isomerase OS=Sus scrofa OX=9823 GN=MPI PE=1 SV=2	4	4			0.550045	-1.47183	0.281809	2.77374	-1.24282	6.01123	6.82018	6.84549	6.67243	7.09803	10.3219
A0A286ZYQ4	A0A286ZYQ4_PIG	Lymphocyte cytosolic protein 1 OS=Sus scrofa OX=9823 GN=LCP1 PE=1 SV=1	34	28			0.547101	-1.22956	0.283726	2.34495	-1.23706	13.4512	13.6325	13.4767	13.5627	13.9658	16.7207
A0A5G2QNC6	A0A5G2QNC6_PIG	Ubiquitin carboxyl-terminal hydrolase OS=Sus scrofa OX=9823 GN=UCHL3 PE=1 SV=1	3	3			0.546537	-1.7634	0.284095	3.39497	-1.23596	6.01982	9.99435	6.0559	9.71768	8.03342	9.60918
A0A5G2QH98	A0A5G2QH98_PIG	Collagen type XI alpha 1 chain OS=Sus scrofa OX=9823 GN=COL11A1 PE=4 SV=1	5	5			0.545429	-1.82094	0.28482	3.53311	-1.23379	7.60733	5.76317	5.35029	9.67066	5.48228	9.03067
F1S0N2	F1S0N2_PIG	ATP-citrate synthase OS=Sus scrofa OX=9823 GN=ACLY PE=1 SV=3	4	4			0.543988	-1.95675	0.285767	3.88187	-1.23096	6.40088	5.63233	6.90689	5.2013	9.47978	10.1293
A0A287AKJ2	A0A287AKJ2_PIG	Nidogen 2 OS=Sus scrofa OX=9823 GN=NID2 PE=1 SV=1	13	13			0.543464	0.990739	0.286112	0.50322	1.22994	12.7916	12.0327	12.1923	10.4094	10.7566	12.8784
F1RFV5	F1RFV5_PIG	Proteasome subunit beta OS=Sus scrofa OX=9823 GN=PSMB6 PE=1 SV=2	3	3			0.54252	-0.769721	0.286735	1.70494	-1.22809	9.0634	7.41785	9.14975	9.56796	9.60733	8.76487
F6PVY0	F6PVY0_PIG	Fatty acid binding protein 5 OS=Sus scrofa OX=9823 GN=FABP5 PE=1 SV=1	8	8			0.540493	-0.929979	0.288076	1.90525	-1.22412	10.5118	10.0224	10.2644	10.3443	10.5603	12.6839
A0A287B6J6	A0A287B6J6_PIG	Heat shock 70 kDa protein 4 OS=Sus scrofa OX=9823 GN=HSPA4 PE=1 SV=1	8	7			0.538993	-0.987475	0.289073	1.98271	-1.22118	10.2761	9.53916	9.99435	11.2761	9.43254	12.0634
A5GFX6	A5GFX6_PIG	Tubulin beta chain OS=Sus scrofa OX=9823 GN=TUBB1 PE=1 SV=1	3	1			0.538959	1.15587	0.289095	0.448795	1.22111	11.0634	8.81378	10.42	7.70736	10.0084	9.11374
A0A5G2QES1	A0A5G2QES1_PIG	Aminopeptidase OS=Sus scrofa OX=9823 GN=NPEPPS PE=1 SV=1	6	6			0.534343	-0.774104	0.292184	1.71013	-1.21206	9.55842	8.79766	8.5157	9.21675	9.13186	10.8455
P22298	SLPI_PIG	Antileukoproteinase (Fragment) OS=Sus scrofa OX=9823 GN=SLPI PE=1 SV=2	3	3			0.533982	-0.953728	0.292427	1.93687	-1.21136	6.91886	9.31741	8.83289	9.17742	9.86419	8.88874
A0A5G2Q9C2	A0A5G2Q9C2_PIG	Enolase-phosphatase E1 OS=Sus scrofa OX=9823 GN=ENOPH1 PE=1 SV=1	2	2			0.532399	1.0489	0.293495	0.483337	1.20825	7.94837	6.04902	8.81057	6.42962	6.1127	7.11894
A0A286ZSJ7	A0A286ZSJ7_PIG	Complement C1q C chain OS=Sus scrofa OX=9823 GN=C1QC PE=1 SV=1	4	4			0.532123	-1.59315	0.293682	3.01707	-1.20771	9.82177	9.66534	7.11894	9.14975	9.84235	12.3934
F1RHE6	F1RHE6_PIG	Potassium channel tetramerization domain containing 12 OS=Sus scrofa OX=9823 GN=KCTD12 PE=1 SV=2	8	8			0.531633	-1.75208	0.294013	3.36844	-1.20675	11.4818	8.73809	9.20212	9.91289	10.9218	13.8435
P20305	GELS_PIG	Gelsolin (Fragment) OS=Sus scrofa OX=9823 GN=GSN PE=1 SV=1	17	17			0.531442	-0.787979	0.294143	1.72665	-1.20637	14.1033	14.0701	13.8727	14.0617	14.2512	16.0971
A0A287AW67	A0A287AW67_PIG	Asparaginyl endopeptidase OS=Sus scrofa OX=9823 GN=LGMN PE=1 SV=1	17	17			0.525393	2.6323	0.298268	0.161287	1.1945	15.3819	17.714	14.8238	11.0768	11.5793	17.3667
A0A5G2QUE0	A0A5G2QUE0_PIG	Antithrombin-III OS=Sus scrofa OX=9823 GN=SERPINC1 PE=1 SV=1	15	15			0.524914	-0.322028	0.298597	1.25009	-1.19356	16.8113	17.6382	16.9431	17.5582	17.2877	17.5127
A0A480TAV6	A0A480TAV6_PIG	Protein FAM3C OS=Sus scrofa OX=9823 GN=FAM3C PE=1 SV=1	3	3			0.520347	-0.61207	0.301754	1.52845	-1.18459	8.45533	9.79116	9.9571	10.0498	9.64566	10.3443
A0A5G2QQ46	A0A5G2QQ46_PIG	Syndecan OS=Sus scrofa OX=9823 GN=SDC2 PE=1 SV=1	2	2			0.519394	1.42742	0.302417	0.371795	1.18272	7.36632	8.08746	8.11894	5.04859	5.46051	8.78136
A0A5G2QPD2	A0A5G2QPD2_PIG	Cytochrome c oxidase subunit 4 OS=Sus scrofa OX=9823 GN=COX4I1 PE=1 SV=1	6	6			0.51846	-1.42226	0.303068	2.68005	-1.18089	6.54071	9.61287	9.60918	8.90388	11.1033	10.0224
A0A5G2QDE0	A0A5G2QDE0_PIG	Protein C receptor OS=Sus scrofa OX=9823 GN=PROCR PE=1 SV=1	2	2			0.518381	1.62909	0.303123	0.323292	1.18073	11.1799	10.0634	11.4357	10.6618	10.4919	6.63807
A0A287AQY0	A0A287AQY0_PIG	Prolylcarboxypeptidase OS=Sus scrofa OX=9823 GN=PRCP PE=1 SV=1	3	3			0.516893	-1.89373	0.304163	3.71595	-1.17781	5.52712	8.34873	5.81762	6.82018	7.45121	11.1033
F1RMB2	F1RMB2_PIG	Metalloendopeptidase OS=Sus scrofa OX=9823 GN=BMP1 PE=4 SV=4	7	7			0.514275	-0.963806	0.306003	1.95045	-1.17266	11.2348	10.1548	8.93664	10.4305	10.7649	12.0224
F2Z5F5	F2Z5F5_PIG	40S ribosomal protein S8 OS=Sus scrofa OX=9823 GN=RPS8 PE=1 SV=3	5	5			0.51403	-0.445079	0.306175	1.36139	-1.17218	10.7142	9.62205	10.5887	10.4512	10.9873	10.8218
Q06AA3	RGN_PIG	Regucalcin OS=Sus scrofa OX=9823 GN=RGN PE=2 SV=1	2	2			0.510234	0.918955	0.308863	0.528892	1.16471	9.81698	9.19229	9.89785	7.6865	8.27146	10.1923
A0A287ALE6	A0A287ALE6_PIG	Phospholysine phosphohistidine inorganic pyrophosphate phosphatase OS=Sus scrofa OX=9823 GN=LHPP PE=1 SV=1	2	2			0.506755	0.840109	0.311347	0.558601	1.15786	14.1115	13.0735	14.1596	13.5627	13.5864	11.6751
A0A286ZSB5	A0A286ZSB5_PIG	15S Mg(2+)-ATPase p97 subunit OS=Sus scrofa OX=9823 GN=VCP PE=1 SV=2	16	16			0.504309	-0.879794	0.313106	1.84011	-1.15304	10.6257	11.0224	11.4409	11.3826	11.0014	13.3443
I3L9V2	I3L9V2_PIG	Synaptic vesicle membrane protein VAT-1 homolog OS=Sus scrofa OX=9823 GN=VAT1 PE=1 SV=1	5	5			0.501975	-1.48992	0.314793	2.80873	-1.14845	10.1163	9.58496	9.67772	10.2288	9.77643	13.8435
A0A287B5Q4	A0A287B5Q4_PIG	Reticulon OS=Sus scrofa OX=9823 GN=RTN4 PE=1 SV=2	8	5			0.501607	2.5196	0.31506	0.174391	1.14772	12.8017	12.5118	12.9163	12.6461	5.848	12.1768
A0A286ZZM9	A0A286ZZM9_PIG	AE binding protein 1 OS=Sus scrofa OX=9823 GN=AEBP1 PE=1 SV=1	5	5			0.498116	1.51779	0.317603	0.34922	1.14084	11.1357	7.47573	7.22882	7.33985	6.2817	7.66534
A0A287AFT5	A0A287AFT5_PIG	Collagen type XV alpha 1 chain OS=Sus scrofa OX=9823 GN=COL15A1 PE=1 SV=2	12	1			0.497105	-1.28413	0.318343	2.43535	-1.13885	8.45121	6.15987	9.75822	10.1923	9.19967	8.82972
A0A287BHL7	A0A287BHL7_PIG	Extracellular matrix protein 1 OS=Sus scrofa OX=9823 GN=ECM1 PE=1 SV=1	11	11			0.496637	1.13346	0.318686	0.455821	1.13792	12.2877	12.3443	13.4383	10.5314	10.7398	13.3987
A0A286ZIE8	A0A286ZIE8_PIG	ADP/ATP translocase OS=Sus scrofa OX=9823 GN=SLC25A4 PE=1 SV=1	5	2			0.495315	2.65288	0.319658	0.159002	1.13531	10.0224	16.1655	8.53138	9.01681	8.87958	8.86419
A0A287B9G0	A0A287B9G0_PIG	Aldehyde dehydrogenase 3 family member A2 OS=Sus scrofa OX=9823 GN=ALDH3A2 PE=1 SV=2	3	3			0.493937	-1.85299	0.320673	3.61248	-1.1326	6.14771	9.56986	5.84935	10.1293	10.1923	6.80431
A0A5G2QCL1	A0A5G2QCL1_PIG	C4a anaphylatoxin OS=Sus scrofa OX=9823 GN=C4A PE=1 SV=1	6	6			0.493037	-0.876031	0.321339	1.83532	-1.13082	11.1357	10.973	11.1737	11.1674	11.2288	13.5142
A0A286ZIL9	A0A286ZIL9_PIG	Collagen type XVIII alpha 1 chain OS=Sus scrofa OX=9823 GN=COL18A1 PE=1 SV=2	18	18			0.492374	0.456162	0.32183	0.728923	1.12951	12.0868	11.933	11.9069	11.5459	10.8138	12.1984
F1RKY2	F1RKY2_PIG	Serpin family D member 1 OS=Sus scrofa OX=9823 GN=SERPIND1 PE=1 SV=2	2	2			0.491325	-1.6664	0.322608	3.17422	-1.12744	9.47167	5.7252	10.1799	9.23601	10.0901	11.0498
A0A5G2QJ24	A0A5G2QJ24_PIG	Histone H2A OS=Sus scrofa OX=9823 GN=H2AZ2 PE=3 SV=1	4	2			0.491234	0.662824	0.322676	0.631641	1.12726	6.00426	5.43935	6.98868	5.52071	4.8125	6.11061
P00346	MDHM_PIG	Malate dehydrogenase mitochondrial OS=Sus scrofa OX=9823 GN=MDH2 PE=1 SV=2	11	11			0.48455	1.18271	0.32768	0.440523	1.11405	10.7228	11.5118	11.7607	10.1923	11.8842	8.37069
A0A287B5W2	A0A287B5W2_PIG	Trypsinogen isoform X1 OS=Sus scrofa OX=9823 GN=LOC100302368 PE=4 SV=1	4	4			0.484363	0.475026	0.327821	0.719454	1.11368	19.8034	19.0211	19.8787	19.4656	19.3709	18.4415
A0A286ZLU2	A0A286ZLU2_PIG	3-hydroxyanthranilate 3 4-dioxygenase OS=Sus scrofa OX=9823 GN=HAAO PE=3 SV=1	2	2			0.483634	1.70261	0.328372	0.30723	1.11224	8.63662	8.35315	8.94544	5.76988	5.09752	9.96
A0A286ZK63	A0A286ZK63_PIG	eIF-5a domain-containing protein OS=Sus scrofa OX=9823 GN=EIF5A PE=1 SV=1	3	3			0.48178	2.67836	0.329777	0.156219	1.10858	5.59797	11.1737	11.8297	5.38051	5.55459	9.63118
Q70KH2	GLCM_PIG	Lysosomal acid glucosylceramidase OS=Sus scrofa OX=9823 GN=GBA PE=3 SV=1	10	10			0.480768	-1.40041	0.330546	2.63977	-1.10657	11.0293	11.2288	10.6073	11.0224	11.1861	14.8582
Q99028	COMT_PIG	Catechol O-methyltransferase (Fragment) OS=Sus scrofa OX=9823 GN=COMT PE=1 SV=1	2	2			0.476633	-1.30509	0.333708	2.47099	-1.09839	7.39232	5.90906	5.75973	5.72567	7.8392	9.41151
P26044	RADI_PIG	Radixin OS=Sus scrofa OX=9823 GN=RDX PE=2 SV=1	10	3			0.476198	1.80518	0.334043	0.286145	1.09753	8.13955	9.58496	10.6257	5.30008	7.25739	10.3772
A0A287B9B0	A0A287B9B0_PIG	Complex I-20kD OS=Sus scrofa OX=9823 GN=NDUFS7 PE=1 SV=1	2	2			0.476089	0.56038	0.334127	0.678124	1.09731	5.50517	6.53605	6.63372	4.94953	5.9331	6.11117
A0A287ATN8	A0A287ATN8_PIG	60 kDa chaperonin OS=Sus scrofa OX=9823 GN=HSPD1 PE=1 SV=1	10	10			0.475828	0.64619	0.334327	0.638966	1.09679	10.8994	10.0224	11.3106	9.81378	10.9801	9.49985
A0A287AS29	A0A287AS29_PIG	Nucleoside diphosphate kinase OS=Sus scrofa OX=9823 GN=NME1 PE=1 SV=1	8	4			0.475066	-1.36832	0.334915	2.5817	-1.09529	10.7228	7.70044	11.5068	11.8337	11.7814	10.42
A0A140TAK8	A0A140TAK8_PIG	Apolipoprotein H OS=Sus scrofa OX=9823 GN=APOH PE=1 SV=2	5	5			0.47456	-0.60206	0.335305	1.51788	-1.09428	15.7808	14.3786	15.0058	15.0447	15.5981	16.3286
A0A5G2R860	A0A5G2R860_PIG	72 kDa gelatinase OS=Sus scrofa OX=9823 GN=MMP2 PE=1 SV=1	12	12			0.474409	0.95219	0.335422	0.516847	1.09398	12.5314	12.3387	12.8975	10.7056	10.8611	13.3443
P09858	TGFB2_PIG	Transforming growth factor beta-2 proprotein OS=Sus scrofa OX=9823 GN=TGFB2 PE=1 SV=2	3	3			0.474029	0.309101	0.335715	0.807145	1.09323	11.5981	11.5118	12.0934	11.3987	11.8138	11.0634
A0A287A9G3	A0A287A9G3_PIG	G protein subunit alpha o1 OS=Sus scrofa OX=9823 GN=GNAO1 PE=1 SV=1	4	2			0.47396	1.39932	0.335769	0.379108	1.09309	10.2167	8.43045	10.2877	10.3663	6.52513	7.84549
A0A286ZRK2	A0A286ZRK2_PIG	ATPase Na+/K+ transporting subunit alpha 3 OS=Sus scrofa OX=9823 GN=ATP1A3 PE=1 SV=2	25	12			0.472614	-0.397975	0.336811	1.31766	-1.09043	11.2527	10.3554	11.4717	11.1674	11.5411	11.5651
A0A287AK31	A0A287AK31_PIG	Thrombospondin 3 OS=Sus scrofa OX=9823 GN=THBS3 PE=3 SV=1	4	2			0.471691	0.797154	0.337527	0.575483	1.0886	8.70044	9.75322	9.15735	7.90087	9.72622	7.59246
Q29594	KCRB_PIG	Creatine kinase B-type OS=Sus scrofa OX=9823 GN=CKB PE=2 SV=2	11	11			0.471248	-1.63365	0.337872	3.10297	-1.08772	12.0901	9.24079	9.33316	10.6707	10.6883	14.2061
A0A287A016	A0A287A016_PIG	Plexin domain containing 2 OS=Sus scrofa OX=9823 GN=PLXDC2 PE=1 SV=1	5	5			0.467907	1.7532	0.340481	0.296643	1.08109	10.3772	10.3987	9.68475	5.90081	7.90689	11.3934
O02705	HS90A_PIG	Heat shock protein HSP 90-alpha OS=Sus scrofa OX=9823 GN=HSP90AA1 PE=2 SV=3	35	21			0.4643	-0.984773	0.343321	1.979	-1.07393	11.7649	11.8178	11.9944	11.8017	12.0634	14.6662
A0A5K1U589	A0A5K1U589_PIG	Ubiquitin-activating enzyme E1 OS=Sus scrofa OX=9823 GN=UBA1 PE=1 SV=1	12	12			0.458826	-0.416073	0.347675	1.33429	-1.06306	11.2644	11.0768	12.1799	11.9069	12.2644	11.5981
Q7SIB7	PGK1_PIG	Phosphoglycerate kinase 1 OS=Sus scrofa OX=9823 GN=PGK1 PE=1 SV=3	17	17			0.458573	-0.68661	0.347878	1.6095	-1.06255	13.7628	12.4717	13.9385	13.8823	13.412	14.9385
Q3YLA6	SRSF1_PIG	Serine/arginine-rich splicing factor 1 OS=Sus scrofa OX=9823 GN=SRSF1 PE=2 SV=3	6	6			0.458377	-0.6548	0.348035	1.5744	-1.06216	11.769	11.5216	10.0768	11.1548	12.2076	11.9694
A0A5G2QAW2	A0A5G2QAW2_PIG	Tetraspanin OS=Sus scrofa OX=9823 GN=CD63 PE=1 SV=1	2	2			0.457851	-1.97762	0.348457	3.93843	-1.06112	6.9542	5.32428	5.86077	5.12082	7.62936	11.3219
A0A5G2QSX6	A0A5G2QSX6_PIG	60S ribosomal protein L4 OS=Sus scrofa OX=9823 GN=RPL4 PE=1 SV=1	4	4			0.457842	-0.865035	0.348464	1.82138	-1.0611	9.84078	11.3718	10.0498	10.3987	10.8842	12.5746
A0A286ZWS0	A0A286ZWS0_PIG	SH3 domain-binding glutamic acid-rich-like protein OS=Sus scrofa OX=9823 GN=SH3BGRL3 PE=1 SV=1	2	2			0.457473	-0.429482	0.34876	1.34675	-1.06037	10.6795	10.1163	10.6795	11.0293	10.2527	11.4818
F1SGG3	F1SGG3_PIG	Cytokeratin-1 OS=Sus scrofa OX=9823 GN=KRT1 PE=1 SV=2	12	7			0.456269	1.51426	0.349728	0.350076	1.05797	17.2326	13.6211	16.8484	14.8582	15.5805	12.7207
A0A5G2QR34	A0A5G2QR34_PIG	6-phosphogluconate dehydrogenase decarboxylating OS=Sus scrofa OX=9823 GN=PGD PE=1 SV=1	10	10			0.455821	-1.68383	0.350089	3.2128	-1.05708	10.4615	9.26913	8.45533	10.6257	8.76818	13.8435
F1SRC8	F1SRC8_PIG	C-type lectin domain family 3 member B OS=Sus scrofa OX=9823 GN=CLEC3B PE=1 SV=1	5	5			0.454494	-1.22626	0.351161	2.3396	-1.05444	9.62936	9.29462	8.91289	8.99718	9.76818	12.7503
F2Z5G8	F2Z5G8_PIG	40S ribosomal protein S25 OS=Sus scrofa OX=9823 GN=RPS25 PE=1 SV=3	3	3			0.453819	-0.267701	0.351707	1.20389	-1.05309	9.19967	9.71253	9.93811	9.83763	10.1293	9.6865
A0A287AE16	A0A287AE16_PIG	Adseverin OS=Sus scrofa OX=9823 GN=SCIN PE=1 SV=1	11	11			0.453776	-2.32565	0.351742	5.01292	-1.05301	6.57743	8.91289	4.6837	7.29462	7.12928	12.7271
A0A287A365	A0A287A365_PIG	G protein subunit beta 4 OS=Sus scrofa OX=9823 GN=GNB4 PE=1 SV=1	2	1			0.452532	-1.32926	0.352751	2.51274	-1.05053	5.74685	6.1639	5.4616	5.69787	6.05309	9.60918
I3LS87	I3LS87_PIG	Vasorin OS=Sus scrofa OX=9823 GN=VASN PE=1 SV=1	2	2			0.451263	-0.728071	0.353783	1.65642	-1.048	7.7879	8.25739	9.04166	8.79442	8.24793	10.2288
P62831	RL23_PIG	60S ribosomal protein L23 OS=Sus scrofa OX=9823 GN=RPL23 PE=1 SV=1	2	2			0.44704	1.49252	0.35724	0.355391	1.03959	10.1923	9.53916	8.75822	9.88417	5.32704	8.8009
A0A287AVN0	A0A287AVN0_PIG	Inositol-1-monophosphatase OS=Sus scrofa OX=9823 GN=IMPA1 PE=3 SV=1	5	5			0.444712	-0.743033	0.35916	1.67369	-1.03494	11.0768	9.19967	11.0768	11.5018	11.5887	10.4919
A0A287A1S6	A0A287A1S6_PIG	Collagen alpha-1(I) chain preproprotein OS=Sus scrofa OX=9823 GN=COL1A1 PE=1 SV=1	31	30			0.444701	-0.218066	0.359169	1.16317	-1.03492	13.2152	12.8956	13.0868	12.9144	13.3987	13.5387
A0A287AH85	A0A287AH85_PIG	Adenylate kinase 2 mitochondrial OS=Sus scrofa OX=9823 GN=AK2 PE=1 SV=1	2	2			0.443124	0.82198	0.360476	0.565665	1.03177	10.7313	12.3526	9.75322	9.64386	10.2761	10.4512
A0A287AU28	A0A287AU28_PIG	Uncharacterized protein OS=Sus scrofa OX=9823 GN=NCAM1 PE=1 SV=2	11	11			0.442549	1.85566	0.360953	0.276306	1.03063	19.209	19.3056	18.7764	13.6551	19.0156	19.0532
A0A287BDU7	A0A287BDU7_PIG	Uncharacterized protein OS=Sus scrofa OX=9823 GN=PZP PE=1 SV=1	6	6			0.441819	-0.321571	0.361561	1.24969	-1.02917	13.3987	13.5018	13.4512	14.0276	14.1357	13.1532
F1SK58	F1SK58_PIG	Heat shock 70 kDa protein 13 OS=Sus scrofa OX=9823 GN=HSPA13 PE=1 SV=2	3	3			0.441747	-1.34107	0.36162	2.53339	-1.02902	5.56189	9.00282	6.15987	6.82018	8.53528	9.39232
P11708	MDHC_PIG	Malate dehydrogenase cytoplasmic OS=Sus scrofa OX=9823 GN=MDH1 PE=1 SV=4	11	11			0.441544	-0.852543	0.36179	1.80568	-1.02862	15.1196	12.7207	15.0058	15.3127	15.4987	14.5922
A0A286ZT82	A0A286ZT82_PIG	Transgelin OS=Sus scrofa OX=9823 GN=TAGLN PE=1 SV=1	6	6			0.44047	-0.241103	0.362685	1.1819	-1.02647	12.464	12.7524	13.0119	13.3304	12.7916	12.8297
F2Z5J1	F2Z5J1_PIG	26S protease regulatory subunit 4 OS=Sus scrofa OX=9823 GN=PSMC1 PE=1 SV=1	2	2			0.440443	-1.12554	0.362708	2.18183	-1.02642	5.47847	6.60437	5.8191	5.74682	6.38198	9.14975
A0A286ZTI3	A0A286ZTI3_PIG	ADP ribosylation factor 1 OS=Sus scrofa OX=9823 GN=ARF1 PE=1 SV=1	2	2			0.440214	-1.167	0.362899	2.24544	-1.02596	5.40409	5.7496	7.32193	6.82018	5.95187	9.20457
P60662	MYL6_PIG	Myosin light polypeptide 6 OS=Sus scrofa OX=9823 GN=MYL6 PE=1 SV=2	7	7			0.439172	-2.45182	0.363771	5.47106	-1.02388	8.20945	5.35939	5.62583	5.87036	7.49985	13.1799
A0A287ASU4	A0A287ASU4_PIG	40S ribosomal protein S2 OS=Sus scrofa OX=9823 GN=RPS2 PE=1 SV=1	4	4			0.437605	-1.08672	0.365086	2.12391	-1.02075	6.29278	5.63512	5.83015	5.34012	6.74147	8.93664
Q9BDJ5	VNN1_PIG	Pantetheinase OS=Sus scrofa OX=9823 GN=VNN1 PE=1 SV=1	5	5			0.435441	-0.935874	0.36691	1.91305	-1.01642	13.3581	13.5387	13.6773	12.9549	16.1176	14.3092
A0A287AC34	A0A287AC34_PIG	Talin 1 OS=Sus scrofa OX=9823 GN=TLN1 PE=1 SV=1	30	30			0.435195	0.311083	0.367117	0.806036	1.01593	18.734	18.9142	19.0238	18.2696	19.1679	18.3012
F1SAM3	F1SAM3_PIG	Cadherin-2 OS=Sus scrofa OX=9823 GN=CDH2 PE=1 SV=3	16	16			0.428619	-0.650709	0.372719	1.56994	-1.00276	11.1674	10.9513	12.6439	11.7814	11.9586	12.9748
A0A5G2QI52	A0A5G2QI52_PIG	Calcineurin-like phosphoesterase domain-containing protein 1 OS=Sus scrofa OX=9823 GN=CPPED1 PE=1 SV=1	2	2			0.428514	0.647012	0.372809	0.638602	1.00255	10.2408	11.6839	10.3772	9.27845	10.2527	10.8297
A0A287BEY3	A0A287BEY3_PIG	Endogenous retrovirus group V member 2 Env polyprotein OS=Sus scrofa OX=9823 GN=LOC100624077 PE=1 SV=1	5	5			0.427931	-1.2056	0.373309	2.30633	-1.00138	9.47776	10.8994	8.66534	9.99435	9.75989	12.905
A0A286ZMW4	A0A286ZMW4_PIG	Heat shock 110 kDa protein OS=Sus scrofa OX=9823 GN=HSPH1 PE=1 SV=1	2	1			0.426066	-0.763742	0.374916	1.69789	-0.997639	5.43389	5.66142	5.61363	5.59395	5.54824	7.85798
A0A286ZIK8	A0A286ZIK8_PIG	Uncharacterized protein OS=Sus scrofa OX=9823 GN=PLK4 PE=1 SV=2	3	1			0.425624	-0.649756	0.375298	1.5689	-0.996751	8.74819	7.17991	8.7879	9.35094	9.17991	8.13443
A0A287BSL9	A0A287BSL9_PIG	Glucose-6-phosphate 1-dehydrogenase OS=Sus scrofa OX=9823 GN=G6PD PE=1 SV=1	4	4			0.42168	-1.32467	0.378722	2.50476	-0.988835	9.56224	9.29232	11.3772	12.4094	9.07146	12.7249
A0A287B250	A0A287B250_PIG	Chloride intracellular channel protein OS=Sus scrofa OX=9823 GN=CLIC1 PE=3 SV=1	9	9			0.419223	-1.11662	0.38087	2.16838	-0.983896	10.5507	11.4094	10.2167	10.6348	10.8994	13.9926
A0A5G2QSU5	A0A5G2QSU5_PIG	Pyruvate dehydrogenase E1 component subunit beta OS=Sus scrofa OX=9823 GN=PDHB PE=1 SV=1	2	2			0.418484	-0.931994	0.381519	1.90791	-0.982412	8.64024	8.31741	5.77668	8.45533	8.04985	9.02514
A0A5G2QKZ6	A0A5G2QKZ6_PIG	Laminin subunit beta 1 OS=Sus scrofa OX=9823 GN=LAMB1 PE=1 SV=1	15	15			0.417052	-0.65651	0.382779	1.57626	-0.979532	12.2318	13.5018	11.7855	12.8057	12.664	14.0189
A0PFK7	CAPZB_PIG	F-actin-capping protein subunit beta OS=Sus scrofa OX=9823 GN=CAPZB PE=2 SV=1	6	6			0.414498	-1.62705	0.385037	3.08881	-0.974392	6.74147	8.27612	6.03122	9.18239	5.7603	10.9873
A0A286ZS77	A0A286ZS77_PIG	Basigin OS=Sus scrofa OX=9823 GN=BSG PE=1 SV=1	6	6			0.414022	-1.59259	0.385459	3.0159	-0.973433	12.9567	9.87805	13.0206	14.8918	14.726	11.0154
A0A5G2RBD3	A0A5G2RBD3_PIG	Keratin 18 OS=Sus scrofa OX=9823 GN=KRT18 PE=1 SV=1	2	1			0.412941	1.42239	0.386419	0.373094	0.971257	13.4383	10.2408	12.9926	11.6484	12.0802	8.67596
A0A286ZNH3	A0A286ZNH3_PIG	2-iminobutanoate/2-iminopropanoate deaminase OS=Sus scrofa OX=9823 GN=RIDA PE=1 SV=1	3	3			0.412102	-0.942956	0.387167	1.92246	-0.969565	8.33092	9.93958	9.02514	8.68299	11.6165	9.82496
F1RI39	F1RI39_PIG	Actinin alpha 4 OS=Sus scrofa OX=9823 GN=ACTN4 PE=1 SV=3	46	3			0.412022	-0.681214	0.387238	1.60349	-0.969404	12.2438	10.2761	12.2258	11.744	12.5018	12.5435
P48819	VTNC_PIG	Vitronectin OS=Sus scrofa OX=9823 GN=VTN PE=1 SV=1	2	2			0.408639	-0.292662	0.390266	1.2249	-0.962586	13.5627	13.1277	13.0189	13.3163	13.2348	14.0362
O62855	DNS2A_PIG	Deoxyribonuclease-2-alpha OS=Sus scrofa OX=9823 GN=DNASE2 PE=1 SV=1	4	4			0.408334	1.82346	0.39054	0.282543	0.961969	8.8392	9.88417	9.50383	5.88935	5.54553	11.3219
A0A287AL89	A0A287AL89_PIG	Fibulin-1 OS=Sus scrofa OX=9823 GN=FBLN1 PE=1 SV=1	14	5			0.4065	-0.667964	0.392193	1.58883	-0.958269	13.5018	12.6439	13.2408	13.1389	13.1564	15.0951
A0A286ZJK1	A0A286ZJK1_PIG	Uncharacterized protein OS=Sus scrofa OX=9823 GN=CFH PE=1 SV=2	3	3			0.406272	0.893522	0.392399	0.538298	0.957809	10.1799	11.2586	10.5018	8.11374	10.0362	11.1098
I3L812	I3L812_PIG	Tripeptidyl aminopeptidase OS=Sus scrofa OX=9823 GN=TPP1 PE=1 SV=1	8	8			0.405755	1.80604	0.392867	0.285975	0.956765	10.6165	10.0362	9.55459	6.33271	6.46923	11.9873
P54612	2AAA_PIG	Serine/threonine-protein phosphatase 2A 65 kDa regulatory subunit A alpha isoform OS=Sus scrofa OX=9823 GN=PPP2R1A PE=2 SV=2	3	3			0.405306	-0.295853	0.393273	1.22761	-0.955859	14.3512	14.1277	14.7628	14.7987	15.0868	14.2438
F2Z4Y1	F2Z4Y1_PIG	Tyrosine 3-monooxygenase/tryptophan 5-monooxygenase activation protein eta OS=Sus scrofa OX=9823 GN=YWHAH PE=1 SV=1	8	6			0.403106	1.10126	0.39527	0.466109	0.951414	14.0701	11.6484	14.8287	13.1548	12.9658	11.1228
A0A5G2QE07	A0A5G2QE07_PIG	Galectin OS=Sus scrofa OX=9823 GN=LGALS3 PE=1 SV=1	4	4			0.400726	-1.37132	0.397442	2.58707	-0.946602	9.25267	6.72792	10.4094	9.79928	8.72451	11.9801
A0A287BRP2	A0A287BRP2_PIG	Guanine nucleotide-binding protein G(T) subunit alpha-1 isoform X2 OS=Sus scrofa OX=9823 GN=GNAT1 PE=1 SV=1	5	3			0.399173	0.913045	0.398866	0.531063	0.943461	8.20457	8.16992	7.08746	7.96	5.1262	7.63662
A0A286ZNY1	A0A286ZNY1_PIG	Tubulin alpha chain OS=Sus scrofa OX=9823 GN=TUBA4A PE=1 SV=1	16	1			0.399153	-1.2737	0.398884	2.41781	-0.943419	9.62571	5.48543	6.89482	8.31741	7.76818	9.74147
A0A480M584	A0A480M584_PIG	Procollagen-lysine 5-dioxygenase OS=Sus scrofa OX=9823 GN=PLOD1 PE=1 SV=1	9	9			0.397775	1.21666	0.400152	0.430278	0.94063	12.6707	11.7936	12.584	8.82655	11.3934	13.1784
A0A286ZRR3	A0A286ZRR3_PIG	Selenium binding protein 1 OS=Sus scrofa OX=9823 GN=SELENBP1 PE=1 SV=2	6	6			0.39771	-0.531164	0.400212	1.44509	-0.940498	11.8994	11.5167	11.3718	12.6348	12.7035	11.043
A0A287BQ35	A0A287BQ35_PIG	Alpha-L-fucosidase OS=Sus scrofa OX=9823 GN=FUCA1 PE=1 SV=1	2	2			0.397641	1.687	0.400275	0.310572	0.940359	8.70736	10.4717	9.19967	5.3394	6.89482	11.0835
A0A287ACR0	A0A287ACR0_PIG	EGF containing fibulin extracellular matrix protein 2 OS=Sus scrofa OX=9823 GN=EFEMP2 PE=1 SV=1	3	3			0.39544	-1.17131	0.402309	2.25216	-0.935901	6.98868	5.46273	6.52356	5.16189	8.65105	8.67596
I3LII3	I3LII3_PIG	Eukaryotic translation elongation factor 2 OS=Sus scrofa OX=9823 GN=EEF2 PE=1 SV=3	24	24			0.394507	-0.902901	0.403174	1.86982	-0.934011	12.6188	11.4357	12.8118	12.0396	12.6484	14.887
A0A5G2R1P5	A0A5G2R1P5_PIG	Granulin precursor OS=Sus scrofa OX=9823 GN=GRN PE=1 SV=1	21	21			0.391832	-1.42451	0.405665	2.68423	-0.928585	12.0498	14.1357	11.6393	15.3339	11.3826	15.3819
F1SAP4	F1SAP4_PIG	T1-TrpRS OS=Sus scrofa OX=9823 GN=WARS1 PE=1 SV=1	2	2			0.39097	-1.45123	0.406471	2.73441	-0.926837	11.6165	11.7398	7.05528	11.1737	12.1098	11.4818
F1SJ93	F1SJ93_PIG	Reticulocalbin 2 OS=Sus scrofa OX=9823 GN=RCN2 PE=1 SV=4	6	6			0.390736	-1.63922	0.40669	3.11497	-0.926361	10.8611	5.53916	10.4409	10.4615	11.4409	9.85643
A0A286ZIH0	A0A286ZIH0_PIG	Hypoxia up-regulated 1 OS=Sus scrofa OX=9823 GN=HYOU1 PE=1 SV=2	8	8			0.390258	-1.09972	0.407138	2.14313	-0.925391	9.05799	9.92035	7.06609	8.90087	8.99152	11.4512
B3SP85	GILT_PIG	Gamma-interferon-inducible-lysosomal thiol reductase OS=Sus scrofa OX=9823 GN=IFI30 PE=2 SV=1	11	11			0.388396	0.976485	0.408888	0.508216	0.92161	14.0014	15.4862	14.4318	12.5387	12.8708	15.5805
P17560	RENBP_PIG	N-acylglucosamine 2-epimerase OS=Sus scrofa OX=9823 GN=RENBP PE=1 SV=2	2	2			0.387781	-1.34064	0.409467	2.53264	-0.92036	5.85818	7.18982	5.65016	6.24031	6.15785	10.3219
A0A286ZRU9	A0A286ZRU9_PIG	Collagen-binding protein OS=Sus scrofa OX=9823 GN=SERPINH1 PE=1 SV=1	7	7			0.386651	-1.85889	0.410534	3.62728	-0.918063	9.69697	15.2549	10.5603	14.8386	14.6662	11.584
A0A5G2QVN7	A0A5G2QVN7_PIG	Peptidylprolyl isomerase OS=Sus scrofa OX=9823 GN=FKBP4 PE=1 SV=1	3	3			0.385115	-0.263418	0.411988	1.20032	-0.914941	10.3554	9.73809	10.6618	10.4305	10.4094	10.7056
A0A287A1G6	A0A287A1G6_PIG	Hexokinase OS=Sus scrofa OX=9823 GN=HK1 PE=1 SV=2	14	14			0.385024	-0.383995	0.412075	1.30495	-0.914755	10.5018	10.9873	11.5981	11.5216	10.8918	11.8258
A0A286ZWQ1	A0A286ZWQ1_PIG	Latent transforming growth factor beta binding protein 1 OS=Sus scrofa OX=9823 GN=LTBP1 PE=4 SV=2	4	4			0.384821	-0.823741	0.412267	1.76999	-0.914343	6.87036	8.47167	8.7211	7.62205	8.90388	10.0084
A0A286ZKQ1	A0A286ZKQ1_PIG	Beta-hexosaminidase OS=Sus scrofa OX=9823 GN=HEXB PE=1 SV=2	7	7			0.383686	0.781736	0.413346	0.581666	0.912033	12.279	12.2527	11.2167	10.4818	10.2288	12.6926
A0A287AI92	A0A287AI92_PIG	Carbonic anhydrase OS=Sus scrofa OX=9823 GN=CA1 PE=1 SV=1	2	2			0.383344	-0.600088	0.413672	1.51581	-0.911337	9.40514	7.8392	9.50184	10.0084	9.76653	8.77149
A0A5G2RBI3	A0A5G2RBI3_PIG	Annexin OS=Sus scrofa OX=9823 GN=ANXA6 PE=1 SV=1	10	10			0.382872	0.446046	0.414122	0.734052	0.910376	10.1293	11.3987	10.5314	10.6165	10.4919	9.61287
I3LQ84	I3LQ84_PIG	Collagen type VI alpha 2 chain OS=Sus scrofa OX=9823 GN=COL6A2 PE=1 SV=3	4	4			0.382754	1.11255	0.414234	0.462476	0.910136	9.14211	11.3498	12.9908	9.5216	9.57365	11.0498
A0A287B749	A0A287B749_PIG	Tubulin beta chain OS=Sus scrofa OX=9823 GN=TUBB6 PE=1 SV=1	8	2			0.381638	0.578438	0.4153	0.669688	0.907862	6.43463	5.50224	6.5157	5.14383	4.91327	6.66017
A0A287ATH4	A0A287ATH4_PIG	Glypican-1 OS=Sus scrofa OX=9823 GN=GPC1 PE=1 SV=1	4	4			0.380872	1.36354	0.416033	0.388628	0.906302	10.5699	10.0768	12.3163	9.67066	11.9256	7.27612
P79303	UGPA_PIG	UTP--glucose-1-phosphate uridylyltransferase OS=Sus scrofa OX=9823 GN=UGP2 PE=2 SV=3	6	6			0.380716	1.0045	0.416183	0.498443	0.905986	12.2015	11.1923	11.388	9.40301	9.65105	12.7142
I3L8F7	I3L8F7_PIG	Nestin OS=Sus scrofa OX=9823 GN=NES PE=1 SV=3	6	6			0.380658	-0.302648	0.416238	1.23341	-0.905866	7.86419	8.87037	8.33539	8.9629	8.3966	8.61839
Q0Z8U2	RS3_PIG	40S ribosomal protein S3 OS=Sus scrofa OX=9823 GN=RPS3 PE=1 SV=1	6	6			0.376395	0.702564	0.420344	0.614479	0.897174	10.5603	9.01402	11.0362	9.91588	8.52356	10.0634
Q5G6V9	COF2_PIG	Cofilin-2 OS=Sus scrofa OX=9823 GN=CFL2 PE=2 SV=4	3	2			0.376095	-0.870294	0.420635	1.82804	-0.89656	9.89785	7.15987	9.21917	9.20701	9.02791	10.6528
A0A5G2RAV7	A0A5G2RAV7_PIG	T-complex protein 1 subunit eta OS=Sus scrofa OX=9823 GN=CCT7 PE=1 SV=1	5	5			0.372367	-1.55221	0.424261	2.93266	-0.888946	5.15868	7.33985	7.22882	5.67619	7.58496	11.1228
A0A287BS42	A0A287BS42_PIG	Fermitin family member 3 OS=Sus scrofa OX=9823 GN=FERMT3 PE=1 SV=1	3	3			0.370227	-1.79552	0.426357	3.47141	-0.884569	13.5142	8.89785	7.04439	12.3443	12.1768	10.3219
P10668	COF1_PIG	Cofilin-1 OS=Sus scrofa OX=9823 GN=CFL1 PE=1 SV=3	8	7			0.369931	-1.57343	0.426647	2.97611	-0.883964	10.6528	7.77479	9.37069	9.37504	9.15987	13.9837
P23687	PPCE_PIG	Prolyl endopeptidase OS=Sus scrofa OX=9823 GN=PREP PE=1 SV=1	3	3			0.366442	0.914414	0.430089	0.530559	0.876819	8.20945	9.80413	8.28077	6.13955	8.19967	9.21189
A0A287A558	A0A287A558_PIG	Ubiquinol-cytochrome c reductase core protein 1 OS=Sus scrofa OX=9823 GN=UQCRC1 PE=1 SV=2	6	6			0.3652	-1.25642	0.43132	2.38902	-0.874273	6.96578	6.15178	9.93369	7.90087	8.26679	10.6528
A0A287AVP4	A0A287AVP4_PIG	Thioredoxin like 1 OS=Sus scrofa OX=9823 GN=TXNL1 PE=1 SV=1	4	4			0.363781	-0.715064	0.432732	1.64156	-0.871364	9.53333	7.44294	8.68299	8.43045	9.0634	10.3106
F1S6B5	F1S6B5_PIG	Fibromodulin OS=Sus scrofa OX=9823 GN=FMOD PE=1 SV=3	8	8			0.36351	0.930052	0.433002	0.524839	0.870808	10.1548	9.56224	10.0634	8.0607	7.83289	11.0967
A0A287AK21	A0A287AK21_PIG	Transgelin OS=Sus scrofa OX=9823 GN=TAGLN2 PE=1 SV=1	4	4			0.362836	-1.49157	0.433675	2.81195	-0.869425	7.14975	6.64386	8.10852	7.43463	6.84549	12.0967
I3LR56	I3LR56_PIG	MAM domain containing 2 OS=Sus scrofa OX=9823 GN=MAMDC2 PE=4 SV=2	2	2			0.362006	-0.716049	0.434504	1.64268	-0.86772	10.9144	9.28309	8.47978	9.72622	11.0768	10.0224
A0A287A1U5	A0A287A1U5_PIG	10 kDa heat shock protein mitochondrial OS=Sus scrofa OX=9823 GN=HSPE1 PE=1 SV=1	2	2			0.361365	-0.627169	0.435146	1.54453	-0.866404	6.72792	5.7967	6.9542	6.56986	6.41109	8.37938
A0A287ALP1	A0A287ALP1_PIG	Ribonuclease T2 OS=Sus scrofa OX=9823 GN=RNASET2 PE=1 SV=2	7	7			0.359738	1.12393	0.436779	0.458842	0.863062	11.1737	13.2167	12.2348	10.2046	9.66356	13.3853
Q9GLE3	CATK_PIG	Cathepsin K OS=Sus scrofa OX=9823 GN=CTSK PE=2 SV=1	7	7			0.359604	-1.34136	0.436914	2.5339	-0.862786	9.81698	10.1674	10.1293	9.96578	9.69523	14.4767
I3L893	I3L893_PIG	Rab GDP dissociation inhibitor OS=Sus scrofa OX=9823 GN=GDI1 PE=1 SV=2	19	13			0.359469	-0.525051	0.43705	1.43898	-0.862508	12.6751	11.5411	13.2703	13.2213	13.4767	12.3636
A0A287B9A6	A0A287B9A6_PIG	Glucosidase 2 subunit beta OS=Sus scrofa OX=9823 GN=PRKCSH PE=1 SV=1	5	5			0.358044	-1.28848	0.438486	2.44271	-0.859579	8.26209	7.12928	11.744	9.71596	11.4615	9.82337
A0A287AEL2	A0A287AEL2_PIG	IF rod domain-containing protein OS=Sus scrofa OX=9823 GN=KRT14 PE=1 SV=1	20	1			0.357607	0.968581	0.438928	0.511008	0.85868	13.1861	10.0634	12.2198	11.6257	11.3718	9.56605
A0A286ZS39	A0A286ZS39_PIG	Agrin OS=Sus scrofa OX=9823 GN=AGRN PE=1 SV=1	2	2			0.355446	-0.660865	0.441117	1.58103	-0.854233	10.4409	10.1799	11.4252	11.0901	12.6165	10.3219
A0A5G2QZU7	A0A5G2QZU7_PIG	Sodium/potassium-transporting ATPase subunit alpha OS=Sus scrofa OX=9823 GN=ATP1A1 PE=1 SV=1	25	12			0.355194	-0.866655	0.441373	1.82343	-0.853714	10.0224	10.9366	10.6795	10.7142	10.1799	13.3443
A0A5G2QZC6	A0A5G2QZC6_PIG	UBC core domain-containing protein OS=Sus scrofa OX=9823 GN=UBE2N PE=1 SV=1	2	2			0.354673	-0.952211	0.441903	1.93484	-0.852642	9.02237	5.7419	8.96867	8.48784	8.72451	9.37721
F1S814	F1S814_PIG	Phosphoglucomutase 1 OS=Sus scrofa OX=9823 GN=PGM1 PE=1 SV=4	12	12			0.354015	1.11373	0.442573	0.462098	0.851285	13.0481	15.1946	15.6662	15.5746	12.3247	12.6684
B3F0B7	B3F0B7_PIG	Cellular retinoic acid-binding protein 1 OS=Sus scrofa OX=9823 GN=CRABP1 PE=1 SV=1	3	3			0.350874	0.536586	0.445786	0.6894	0.84481	8.50383	10.1293	9.224	8.86109	7.96	9.42626
A0A286ZKG9	A0A286ZKG9_PIG	Peptidyl-prolyl cis-trans isomerase OS=Sus scrofa OX=9823 GN=PPIB PE=1 SV=1	8	8			0.350761	-0.238363	0.445902	1.17965	-0.844577	13.0885	12.605	13.1877	13.5507	13.2438	12.8017
A0A5G2QVV6	A0A5G2QVV6_PIG	GM2 ganglioside activator OS=Sus scrofa OX=9823 GN=GM2A PE=1 SV=1	2	2			0.349934	-2.24259	0.446751	4.73246	-0.84287	9.67243	5.49407	5.43745	5.56834	8.44708	13.3163
A0A286ZSR6	A0A286ZSR6_PIG	45 kDa calcium-binding protein OS=Sus scrofa OX=9823 GN=SDF4 PE=1 SV=1	6	6			0.34751	-0.365607	0.449252	1.28842	-0.837865	10.0224	10.7814	11.5167	11.0768	11.0701	11.2703
Q9N0F1	ODO2_PIG	Dihydrolipoyllysine-residue succinyltransferase component of 2-oxoglutarate dehydrogenase complex mitochondrial OS=Sus scrofa OX=9823 GN=DLST PE=1 SV=1	3	3			0.346727	-0.420808	0.450063	1.33868	-0.836246	9.37938	9.71253	9.74147	10.4094	10.6257	9.0607
A0A287B900	A0A287B900_PIG	VPS26 retromer complex component A OS=Sus scrofa OX=9823 GN=VPS26A PE=1 SV=2	3	3			0.34634	-1.1618	0.450464	2.23736	-0.835447	8.47978	5.65507	8.90689	7.63662	8.18488	10.7056
A0A287AYJ8	A0A287AYJ8_PIG	Serpin family F member 1 OS=Sus scrofa OX=9823 GN=SERPINF1 PE=1 SV=1	6	6			0.343816	-0.327791	0.45309	1.25509	-0.830226	14.183	14.4512	13.8727	13.92	14.4186	15.1517
A0A286ZZL8	A0A286ZZL8_PIG	Polyadenylate-binding protein OS=Sus scrofa OX=9823 GN=PABPC1 PE=1 SV=1	3	3			0.343531	1.27427	0.453387	0.413434	0.829635	5.30755	5.55836	9.69349	5.64434	4.54226	6.54998
A0A5G2QJA9	A0A5G2QJA9_PIG	C3-beta-c OS=Sus scrofa OX=9823 GN=C3 PE=1 SV=1	91	91			0.343028	-0.243041	0.453912	1.18348	-0.828594	17.4972	17.6382	17.4893	17.3581	17.6593	18.3365
A0A286ZLN2	A0A286ZLN2_PIG	Fibulin-1 OS=Sus scrofa OX=9823 GN=FBLN1 PE=1 SV=1	10	1			0.342876	-0.386976	0.454071	1.30765	-0.828278	7.22882	8.73471	8.44708	8.52748	8.64746	8.3966
A0A287B049	A0A287B049_PIG	VGF nerve growth factor inducible OS=Sus scrofa OX=9823 GN=VGF PE=4 SV=2	2	2			0.341555	-0.780247	0.455455	1.71742	-0.825541	8.44294	6.6865	9.76984	9.49985	8.47573	9.26444
A0A286ZXJ6	A0A286ZXJ6_PIG	Serine/threonine-protein phosphatase OS=Sus scrofa OX=9823 GN=PPP3CA PE=1 SV=2	2	2			0.340879	-1.27377	0.456164	2.41793	-0.82414	5.46584	5.7372	6.11621	5.74953	5.28773	10.1033
F1SLA0	F1SLA0_PIG	ATP synthase subunit beta OS=Sus scrofa OX=9823 GN=ATP5F1B PE=1 SV=3	16	16			0.340195	1.15299	0.456883	0.449692	0.822723	12.2819	11.9586	12.2732	12.6165	12.2046	8.23362
A0A287ASK1	A0A287ASK1_PIG	Myosin-11 OS=Sus scrofa OX=9823 GN=MYH11 PE=1 SV=1	4	1			0.336385	-1.43388	0.460909	2.70172	-0.814815	5.09732	5.63037	5.69163	5.47494	4.85798	10.388
P10173	FUMH_PIG	Fumarate hydratase mitochondrial OS=Sus scrofa OX=9823 GN=FH PE=1 SV=2	6	6			0.332514	-1.3867	0.465035	2.6148	-0.806766	6.32193	8.64386	11.9586	9.35975	10.5699	11.1548
A0A5G2QNT7	A0A5G2QNT7_PIG	NSF attachment protein alpha OS=Sus scrofa OX=9823 GN=NAPA PE=1 SV=1	2	2			0.332078	0.257524	0.465502	0.836522	0.805859	9.28771	9.6987	9.47978	8.82018	9.06609	9.80735
A0A287BHP5	A0A287BHP5_PIG	Alpha-mannosidase OS=Sus scrofa OX=9823 GN=MAN2B1 PE=1 SV=1	23	1			0.325208	1.18234	0.472925	0.440636	0.791532	6.61765	9.71081	7.3837	5.91558	5.22443	9.02514
A0A5G2QHV1	A0A5G2QHV1_PIG	N-acetyl-alpha-glucosaminidase OS=Sus scrofa OX=9823 GN=NAGLU PE=1 SV=1	6	6			0.324996	-0.92943	0.473156	1.90452	-0.79109	11.2107	9.63481	10.8455	9.35535	12.3799	12.744
A0A5G2Q991	A0A5G2Q991_PIG	CD109 molecule OS=Sus scrofa OX=9823 GN=CD109 PE=1 SV=1	21	21			0.324945	-0.165083	0.473211	1.12123	-0.790985	14.3512	14.3304	14.4054	14.1517	14.5627	14.8679
F1SUT8	F1SUT8_PIG	Receptor protein-tyrosine kinase OS=Sus scrofa OX=9823 GN=EPHA2 PE=4 SV=2	3	3			0.324835	-1.15818	0.473331	2.23176	-0.790754	6.36282	5.35607	8.09276	5.33592	8.65105	9.29921
A0A287AEY7	A0A287AEY7_PIG	V-set and immunoglobulin domain containing 4 OS=Sus scrofa OX=9823 GN=VSIG4 PE=4 SV=1	2	2			0.324669	-1.26814	0.473512	2.40851	-0.790407	5.86661	8.633	5.70151	7.14975	6.3147	10.5411
F1SC70	F1SC70_PIG	Carboxypeptidase OS=Sus scrofa OX=9823 GN=CTSA PE=1 SV=4	13	13			0.323383	1.06871	0.474916	0.476745	0.787718	12.8611	15.0058	13.5864	11.42	11.6795	15.1477
A0A287AYW8	A0A287AYW8_PIG	Serpin family E member 2 OS=Sus scrofa OX=9823 GN=SERPINE2 PE=1 SV=2	2	2			0.323372	-1.41194	0.474928	2.66095	-0.787697	5.31107	8.36194	6.78136	5.70583	7.90087	11.0835
A0A5G2QS80	A0A5G2QS80_PIG	Cellular communication network factor 1 OS=Sus scrofa OX=9823 GN=CCN1 PE=3 SV=1	2	2			0.323323	-1.67181	0.474982	3.18614	-0.787593	11.4147	10.7482	11.043	8.75822	15.9613	13.5018
A0A5G2R4G6	A0A5G2R4G6_PIG	Aldehyde dehydrogenase 1 family member A1 OS=Sus scrofa OX=9823 GN=ALDH1A1 PE=1 SV=1	8	8			0.323236	-0.3577	0.475077	1.28138	-0.787411	9.52552	10.3987	8.87344	9.86419	9.8392	10.1674
A0A287AQG3	A0A287AQG3_PIG	Ig-like domain-containing protein OS=Sus scrofa OX=9823 GN=LOC100513601 PE=1 SV=1	9	3			0.321819	-1.42785	0.47663	2.69045	-0.784447	6.58346	8.12928	7.52356	6.85798	7.30378	12.3581
A0A287AX11	A0A287AX11_PIG	Solute carrier family 37 member 2 OS=Sus scrofa OX=9823 GN=SLC37A2 PE=3 SV=1	3	3			0.321775	-1.45189	0.476678	2.73566	-0.784355	10.2408	6.67243	5.62059	10.697	6.62644	9.56605
A0A287A7G8	A0A287A7G8_PIG	Histone H2B OS=Sus scrofa OX=9823 GN=H2BC11 PE=3 SV=1	7	2			0.321651	-0.960923	0.476814	1.94655	-0.784096	11.4512	8.25739	9.92481	10.5507	9.60733	12.3581
Q07717	B2MG_PIG	Beta-2-microglobulin OS=Sus scrofa OX=9823 GN=B2M PE=1 SV=1	2	2			0.318992	1.50081	0.479742	0.353355	0.778528	7.93074	10.9586	8.95128	6.16013	5.97957	11.1984
P19133	FRIL_PIG	Ferritin light chain (Fragment) OS=Sus scrofa OX=9823 GN=FTL PE=1 SV=1	2	1			0.317892	-1.0242	0.480959	2.03383	-0.77622	7.60733	5.44391	5.58482	8.02237	5.0281	8.65821
Q5S1U1	HSPB1_PIG	Heat shock protein beta-1 OS=Sus scrofa OX=9823 GN=HSPB1 PE=2 SV=1	4	3			0.316282	-0.214507	0.482745	1.16031	-0.772843	14.9613	14.3443	15.1517	14.8823	14.92	15.2985
A0A287ATD0	A0A287ATD0_PIG	IF rod domain-containing protein OS=Sus scrofa OX=9823 GN=KRT75 PE=1 SV=1	9	2			0.315571	0.902225	0.483536	0.535061	0.77135	15.3615	12.3907	14.7987	13.8238	14.1908	11.8297
A0A287A7V3	A0A287A7V3_PIG	Beta-hexosaminidase OS=Sus scrofa OX=9823 GN=HEXA PE=1 SV=1	11	11			0.313968	-0.310518	0.485324	1.24015	-0.767984	13.7936	14.3373	13.5387	13.7313	14.0362	14.8337
A0A286ZKF8	A0A286ZKF8_PIG	Ectonucleotide pyrophosphatase/phosphodiesterase 2 OS=Sus scrofa OX=9823 GN=ENPP2 PE=1 SV=1	3	3			0.31173	-0.768894	0.487832	1.70396	-0.763277	7.11894	9.76653	9.94105	8.94837	9.76487	10.42
A0A287AM26	A0A287AM26_PIG	Aminopeptidase B isoform a OS=Sus scrofa OX=9823 GN=RNPEP PE=1 SV=1	3	3			0.31124	-1.31138	0.488382	2.48179	-0.762246	6.12171	6.87036	5.91057	5.63813	6.2114	10.9873
P20112	SPRC_PIG	SPARC OS=Sus scrofa OX=9823 GN=SPARC PE=1 SV=2	14	14			0.3095	0.450782	0.490343	0.731646	0.758582	15.6855	14.1596	15.8509	14.5864	14.4767	15.2805
A0A287BPM1	A0A287BPM1_PIG	Collagen type V alpha 2 chain OS=Sus scrofa OX=9823 GN=COL5A2 PE=1 SV=2	11	11			0.308766	-1.20544	0.491172	2.30608	-0.757037	9.3837	7.01123	11.6839	12.1066	9.18982	10.3987
A0A287B5V1	A0A287B5V1_PIG	60S ribosomal protein L3 OS=Sus scrofa OX=9823 GN=RPL3 PE=1 SV=1	4	4			0.308569	-2.40823	0.491395	5.30823	-0.75662	12.1453	5.285	5.89095	12.6096	5.56999	12.3663
A0A5G2QGR3	A0A5G2QGR3_PIG	Uncharacterized protein OS=Sus scrofa OX=9823 GN=SIRPA PE=1 SV=1	3	3			0.308073	-1.00938	0.491957	2.01305	-0.755576	7.16993	10.1799	7.97728	9.33762	7.8009	11.2167
Q3ZD69	LMNA_PIG	Prelamin-A/C OS=Sus scrofa OX=9823 GN=LMNA PE=3 SV=1	21	20			0.307328	0.891043	0.492801	0.539224	0.754005	10.5603	13.263	10.7649	10.1033	9.59805	12.2137
Q52NJ3	SAR1A_PIG	GTP-binding protein SAR1a OS=Sus scrofa OX=9823 GN=SAR1A PE=2 SV=1	2	2			0.307321	0.380167	0.492809	0.768349	0.75399	6.9542	6.5157	7.59991	5.88996	6.82018	7.21917
P80021	ATPA_PIG	ATP synthase subunit alpha mitochondrial OS=Sus scrofa OX=9823 GN=ATP5F1A PE=1 SV=2	11	11			0.307259	-0.731787	0.49288	1.66069	-0.753858	10.9366	13.2107	11.5981	13.3718	13.3163	11.2527
Q767L7	TBB5_PIG	Tubulin beta chain OS=Sus scrofa OX=9823 GN=TUBB PE=2 SV=1	17	3			0.306635	-0.861929	0.493588	1.81747	-0.752543	9.35975	10.5699	12.9476	12.6991	11.5411	11.2228
A0A287B771	A0A287B771_PIG	40S ribosomal protein S4 OS=Sus scrofa OX=9823 GN=RPS4X PE=1 SV=2	2	2			0.304464	-0.848508	0.496062	1.80064	-0.747958	6.64386	7.57743	5.8882	5.50737	8.47167	8.67596
F1SK35	F1SK35_PIG	Retinaldehyde-binding protein 1 OS=Sus scrofa OX=9823 GN=RLBP1 PE=1 SV=2	7	7			0.304029	0.575308	0.496559	0.671143	0.74704	9.00562	7.90087	7.08746	8.16491	6.38888	7.71425
A0A287BAK2	A0A287BAK2_PIG	Carboxypeptidase Q OS=Sus scrofa OX=9823 GN=CPQ PE=1 SV=1	6	6			0.303237	1.19204	0.497466	0.437684	0.745366	9.74651	11.7524	8.82018	6.62498	8.83605	11.2819
A0A287B310	A0A287B310_PIG	Stomatin OS=Sus scrofa OX=9823 GN=STOM PE=1 SV=1	2	1			0.30308	-1.02084	0.497645	2.0291	-0.745035	5.31475	5.20163	8.18982	5.54133	7.36632	8.86109
A0A5G2R7E9	A0A5G2R7E9_PIG	ADAM metallopeptidase with thrombospondin type 1 motif 1 OS=Sus scrofa OX=9823 GN=ADAMTS1 PE=4 SV=1	4	4			0.30174	0.947209	0.499183	0.518635	0.742199	9.16742	5.7161	5.77083	5.30294	5.43296	7.07682
A0A286ZWK2	A0A286ZWK2_PIG	Uncharacterized protein OS=Sus scrofa OX=9823 GN=HSPA8 PE=1 SV=1	30	26			0.301012	-0.851387	0.500021	1.80423	-0.740659	13.3304	10.944	12.973	12.3134	12.4691	15.0189
O18766	OPSD_PIG	Rhodopsin OS=Sus scrofa OX=9823 GN=RHO PE=1 SV=1	3	3			0.299345	-1.81471	0.501944	3.51789	-0.737128	13.6096	8.07146	8.64386	13.7628	8.47978	13.5265
A0A287B6M0	A0A287B6M0_PIG	Carbonic anhydrase OS=Sus scrofa OX=9823 GN=CA2 PE=1 SV=2	9	9			0.299316	1.17413	0.501977	0.443151	0.737066	12.464	8.58496	12.8611	11.0901	10.8057	8.49185
P37111	ACY1_PIG	Aminoacylase-1 OS=Sus scrofa OX=9823 GN=ACY1 PE=1 SV=2	3	3			0.298619	0.732753	0.502783	0.601755	0.73559	10.6439	13.3987	10.4409	11.3332	10.5216	10.4305
Q45FY6	HPRT_PIG	Hypoxanthine-guanine phosphoribosyltransferase OS=Sus scrofa OX=9823 GN=HPRT1 PE=2 SV=3	7	7			0.297741	-0.278632	0.503801	1.21304	-0.733729	12.0768	11.0901	11.7356	12.0701	12.2378	11.4305
F1SB63	F1SB63_PIG	CCT-alpha OS=Sus scrofa OX=9823 GN=TCP1 PE=1 SV=2	11	11			0.297519	-0.57472	0.504059	1.48939	-0.733257	9.74651	11.4094	12.0396	11.769	10.9218	12.2288
K7GM40	K7GM40_PIG	Apolipoprotein A-I OS=Sus scrofa OX=9823 GN=APOA1 PE=3 SV=2	19	19			0.297228	0.104603	0.504396	0.930061	0.73264	18.4775	18.4696	18.5165	18.6628	18.1994	18.2877
A0A5G2R599	A0A5G2R599_PIG	Alpha-L-fucosidase OS=Sus scrofa OX=9823 GN=FUCA2 PE=1 SV=1	4	4			0.294936	0.858603	0.507065	0.551486	0.727775	8.45943	10.0224	7.88874	7.02237	6.85798	9.91438
A0A5G2QBQ4	A0A5G2QBQ4_PIG	Peroxiredoxin 4 OS=Sus scrofa OX=9823 GN=PRDX4 PE=1 SV=1	2	1			0.294513	-0.966903	0.50756	1.95464	-0.726876	8.38802	5.04002	8.09276	7.60733	7.11894	9.69523
A0A287AI01	A0A287AI01_PIG	Aspartate beta-hydroxylase OS=Sus scrofa OX=9823 GN=ASPH PE=1 SV=2	2	2			0.293097	-1.39469	0.509217	2.62932	-0.723866	5.65598	10.9513	5.06178	8.3837	9.49785	7.97154
A0A286ZXZ9	A0A286ZXZ9_PIG	Erythrocyte membrane protein band 4.1 like 2 OS=Sus scrofa OX=9823 GN=EPB41L2 PE=1 SV=1	9	9			0.290732	0.517343	0.511998	0.698657	0.718831	10.6883	9.77314	11.5265	10.8297	9.14466	10.4615
A0A287A8M1	A0A287A8M1_PIG	Isocitrate dehydrogenase [NADP] OS=Sus scrofa OX=9823 GN=IDH1 PE=1 SV=1	8	7			0.290243	-0.37414	0.512575	1.29607	-0.71779	10.8297	10.3106	10.7482	10.1293	11.0362	11.8455
A0A287BHY5	A0A287BHY5_PIG	Keratin 2 OS=Sus scrofa OX=9823 GN=KRT2 PE=1 SV=1	9	3			0.289795	1.40551	0.513104	0.377485	0.716837	15.392	10.8138	13.0768	12.446	13.7313	8.88874
F1STR4	F1STR4_PIG	Serine protease 23 OS=Sus scrofa OX=9823 GN=PRSS23 PE=4 SV=2	4	4			0.289195	1.05718	0.513813	0.480571	0.715557	9.77972	8.09803	8.11374	4.96809	8.29921	9.55267
P31950	S10AB_PIG	Protein S100-A11 OS=Sus scrofa OX=9823 GN=S100A11 PE=1 SV=1	3	3			0.286833	-1.26816	0.516615	2.40854	-0.710518	8.09803	10.4717	6.44791	9.50581	7.32193	11.9944
A0A286ZKH3	A0A286ZKH3_PIG	Sepiapterin reductase OS=Sus scrofa OX=9823 GN=SPR PE=1 SV=2	2	2			0.286534	-1.07401	0.516971	2.10528	-0.70988	6.98868	7.98868	6.97728	6.71425	7.12928	11.3332
A0A287BD17	A0A287BD17_PIG	Heterochromatin protein 1-binding protein 3 OS=Sus scrofa OX=9823 GN=HP1BP3 PE=1 SV=1	3	3			0.28582	1.38226	0.517821	0.383617	0.708355	14.6991	13.6662	14.1033	14.0276	15.3056	8.98868
P00172	CYB5_PIG	Cytochrome b5 OS=Sus scrofa OX=9823 GN=CYB5A PE=1 SV=3	4	4			0.285623	0.816395	0.518056	0.567859	0.707935	9.60177	9.29002	10.2408	9.94837	10.0768	6.65821
A0A286ZRX8	A0A286ZRX8_PIG	Filamin C OS=Sus scrofa OX=9823 GN=FLNC PE=1 SV=1	4	2			0.285594	-0.411741	0.518091	1.33029	-0.707872	5.58552	5.3469	5.42115	5.87283	4.85798	6.85798
P02101	HBE_PIG	Hemoglobin subunit epsilon OS=Sus scrofa OX=9823 GN=HBE1 PE=1 SV=3	2	1			0.283008	-0.488811	0.521185	1.40329	-0.702343	12.1	11.6484	11.944	11.7313	11.6751	13.7524
A0A287A7I2	A0A287A7I2_PIG	Actinin alpha 4 OS=Sus scrofa OX=9823 GN=ACTN4 PE=1 SV=1	43	1			0.282874	-0.921747	0.521346	1.89441	-0.702056	7.93074	6.50621	9.40514	7.37504	8.43463	10.7977
A0A287BEI7	A0A287BEI7_PIG	High mobility group protein B1 OS=Sus scrofa OX=9823 GN=HMGB1 PE=1 SV=1	8	7			0.281363	1.50581	0.523163	0.352132	0.698822	14.2659	10.5887	15.7018	14.8138	11.6573	9.56796
Q0Z8R0	Q0Z8R0_PIG	Cystatin C OS=Sus scrofa OX=9823 GN=CST3 PE=1 SV=1	4	4			0.280365	1.58516	0.524367	0.333288	0.696683	12.577	13.2877	12.3276	8.54303	9.25267	15.641
A0A286ZLI9	A0A286ZLI9_PIG	Neutral cholesterol ester hydrolase 1 OS=Sus scrofa OX=9823 GN=NCEH1 PE=1 SV=1	4	4			0.279263	-1.8552	0.525699	3.61802	-0.694319	12.0119	9.29232	8.77808	14.0447	14.6607	6.94251
A0A5G2R2Y1	A0A5G2R2Y1_PIG	Proteasome subunit alpha type OS=Sus scrofa OX=9823 GN=PSMA3 PE=1 SV=1	5	5			0.278158	-0.109478	0.527038	1.07884	-0.691948	10.7398	10.5314	10.4305	10.6795	10.4512	10.8994
F1SJB5	F1SJB5_PIG	Annexin OS=Sus scrofa OX=9823 GN=ANXA1 PE=1 SV=3	8	8			0.277986	0.538478	0.527247	0.688497	0.69158	11.5793	10.1421	10.8765	9.89785	9.46352	11.6211
Q7M2W6	CRYAB_PIG	Alpha-crystallin B chain OS=Sus scrofa OX=9823 GN=CRYAB PE=2 SV=1	6	5			0.276912	-0.886611	0.528552	1.84883	-0.689273	8.45533	7.02237	7.91886	8.10329	6.93074	11.0224
A0A5G2QWF5	A0A5G2QWF5_PIG	C3/C5 convertase OS=Sus scrofa OX=9823 GN=C2 PE=1 SV=1	10	10			0.276074	0.571204	0.529573	0.673055	0.687471	10.5793	11.2586	10.9366	9.25974	9.87191	11.9293
Q6RVA9	CAV1_PIG	Caveolin-1 OS=Sus scrofa OX=9823 GN=CAV1 PE=2 SV=1	3	3			0.275382	-0.506242	0.530418	1.42035	-0.685983	5.80281	5.3492	5.35828	5.76288	4.89981	7.36632
A0A287ALP4	A0A287ALP4_PIG	Cadherin-13 OS=Sus scrofa OX=9823 GN=CDH13 PE=1 SV=1	4	4			0.274395	-0.355738	0.531625	1.27964	-0.68386	9.18982	8.54689	10.0768	10.1674	9.30606	9.40727
A0A287AL94	A0A287AL94_PIG	Alpha-1 4 glucan phosphorylase OS=Sus scrofa OX=9823 GN=PYGL PE=1 SV=1	4	4			0.27432	-0.343851	0.531716	1.26914	-0.6837	10.1923	11.8727	11.2586	11.5362	11.584	11.2348
A0A286ZLI8	A0A286ZLI8_PIG	RNA helicase OS=Sus scrofa OX=9823 GN=DDX17 PE=1 SV=2	5	4			0.273362	-0.478641	0.532891	1.39343	-0.681637	9.19229	7.59991	8.633	8.08215	8.88264	9.89633
A0A286ZRC8	A0A286ZRC8_PIG	Septin-2 OS=Sus scrofa OX=9823 GN=SEPTIN2 PE=1 SV=1	2	2			0.273109	-1.21951	0.533201	2.32868	-0.681093	10.2877	5.22057	10.8138	9.89026	10.3106	9.77972
P04178	SODC_PIG	Superoxide dismutase [Cu-Zn] OS=Sus scrofa OX=9823 GN=SOD1 PE=1 SV=2	5	5			0.271177	-0.602331	0.535578	1.51817	-0.676928	10.8057	8.69349	11.5018	11.4666	10.5118	10.8297
A0A287A2S6	A0A287A2S6_PIG	SH3 domain binding glutamate rich protein like OS=Sus scrofa OX=9823 GN=SH3BGRL PE=1 SV=2	2	2			0.268145	-0.529719	0.539331	1.44365	-0.670383	8.53528	9.91139	8.9629	8.88264	9.10066	11.0154
A0A5K1UKC5	A0A5K1UKC5_PIG	Biglycan OS=Sus scrofa OX=9823 GN=BGN PE=1 SV=1	8	2			0.266994	1.5004	0.540762	0.353455	0.667896	9.88722	10.0634	9.02791	6.42794	5.47716	12.5722
F1S4K7	F1S4K7_PIG	Phosphoglucomutase 2 OS=Sus scrofa OX=9823 GN=PGM2 PE=1 SV=2	3	3			0.266477	-0.152721	0.541406	1.11166	-0.666777	14.9882	14.5387	15.1984	14.9246	14.9567	15.3021
A5D9J4	A5D9J4_PIG	Proteasome subunit beta OS=Sus scrofa OX=9823 GN=PSMB8 PE=1 SV=1	2	2			0.264919	-1.01769	0.543352	2.02467	-0.663405	5.78037	6.59842	6.17439	5.17393	6.26491	10.1674
P50390	TTHY_PIG	Transthyretin OS=Sus scrofa OX=9823 GN=TTR PE=1 SV=1	4	4			0.263694	0.30293	0.544886	0.810604	0.66075	13.1517	12.1984	13.412	13.1532	12.2644	12.4357
Q9GKQ6	PGS1_PIG	Biglycan (Fragments) OS=Sus scrofa OX=9823 GN=BGN PE=2 SV=2	7	1			0.262771	1.12489	0.546046	0.458537	0.65875	9.32418	7.16993	11.1357	5.82657	8.224	10.2046
A0A287AFQ9	A0A287AFQ9_PIG	Glial fibrillary acidic protein OS=Sus scrofa OX=9823 GN=GFAP PE=1 SV=1	18	15			0.261806	-0.203769	0.54726	1.1517	-0.656656	12.3608	12.1954	12.9837	12.3526	12.7711	13.0276
Q1G1K7	Q1G1K7_PIG	Isocitrate dehydrogenase [NAD] subunit mitochondrial OS=Sus scrofa OX=9823 GN=IDH3B PE=1 SV=1	2	2			0.261006	0.329223	0.548269	0.795965	0.65492	5.70321	5.57542	6.00347	4.77083	5.14336	6.38024
A0A287A4X6	A0A287A4X6_PIG	Ig-like domain-containing protein OS=Sus scrofa OX=9823 GN=ICOSLG PE=4 SV=2	3	3			0.260799	-0.268941	0.548531	1.20492	-0.65447	11.3443	12.279	10.8842	11.7313	11.8057	11.7773
A0A287ASZ5	A0A287ASZ5_PIG	Serine and arginine rich splicing factor 7 OS=Sus scrofa OX=9823 GN=SRSF7 PE=1 SV=1	3	2			0.259365	-1.33902	0.550345	2.52979	-0.651355	9.41574	9.18735	9.67419	8.28077	9.17991	14.8337
A0A286ZRK0	A0A286ZRK0_PIG	Uncharacterized protein OS=Sus scrofa OX=9823 GN=LOC100622780 PE=1 SV=2	2	2			0.258746	1.37775	0.55113	0.384818	0.650008	10.6883	6.0317	11.3718	10.5699	6.85798	6.53065
A0A286ZPY9	A0A286ZPY9_PIG	Actin-related protein 2/3 complex subunit 4 OS=Sus scrofa OX=9823 GN=ARPC4 PE=1 SV=2	5	5			0.258557	-0.857668	0.55137	1.81211	-0.649598	8.24317	11.4147	10.697	9.2738	11.2877	12.3663
A0A287BP22	A0A287BP22_PIG	Follistatin-like protein 1 OS=Sus scrofa OX=9823 GN=FSTL1 PE=4 SV=1	13	13			0.257553	1.1	0.552646	0.466516	0.647414	12.8572	13.0102	12.2877	12.8861	8.28077	13.6883
A0A287A4F2	A0A287A4F2_PIG	Splicing factor proline and glutamine rich OS=Sus scrofa OX=9823 GN=SFPQ PE=4 SV=1	2	2			0.257039	0.684892	0.5533	0.622052	0.646295	6.79442	8.36632	9.34207	6.78136	8.99435	6.67243
A0A287B9Q3	A0A287B9Q3_PIG	Contactin 1 OS=Sus scrofa OX=9823 GN=CNTN1 PE=1 SV=1	5	5			0.25665	-0.697988	0.553796	1.62224	-0.645447	7.54689	9.04985	10.5118	8.77479	9.42626	11.0014
A0A287BCM2	A0A287BCM2_PIG	CutA divalent cation tolerance homolog OS=Sus scrofa OX=9823 GN=CUTA PE=1 SV=1	2	2			0.255974	-0.395397	0.554659	1.3153	-0.643974	8.72451	9.91438	9.7879	10.5018	8.91886	10.1923
I3LE12	I3LE12_PIG	Hydroxysteroid 17-beta dehydrogenase 12 OS=Sus scrofa OX=9823 GN=HSD17B12 PE=1 SV=3	3	3			0.255512	1.0695	0.555249	0.476484	0.642968	5.1263	7.24793	10.2046	6.82018	4.97269	7.57743
P79307	A4_PIG	Amyloid-beta A4 protein OS=Sus scrofa OX=9823 GN=APP PE=2 SV=2	15	14			0.254711	-0.506493	0.556274	1.42059	-0.641221	9.29002	11.2819	11.0566	10.2644	10.973	11.9106
P11607	AT2A2_PIG	Sarcoplasmic/endoplasmic reticulum calcium ATPase 2 OS=Sus scrofa OX=9823 GN=ATP2A2 PE=1 SV=1	4	4			0.254585	1.33469	0.556436	0.396477	0.640946	5.62719	10.0901	11.2586	5.34507	9.22159	8.40514
A0A287AQ20	A0A287AQ20_PIG	Complement factor I isoform 1 preproprotein OS=Sus scrofa OX=9823 GN=CFI PE=1 SV=1	8	8			0.252668	-0.686763	0.558897	1.60967	-0.636762	9.46557	7.62936	9.32418	8.47167	8.71425	11.2935
A0A287BF97	A0A287BF97_PIG	Uncharacterized protein OS=Sus scrofa OX=9823 GN=EEF1D PE=1 SV=2	2	2			0.251219	-0.647601	0.560765	1.56656	-0.633595	6.59842	8.86419	8.14975	7.03342	8.88874	9.633
A0A286ZRS0	A0A286ZRS0_PIG	Glutathione synthetase OS=Sus scrofa OX=9823 GN=GSS PE=1 SV=1	6	6			0.251197	-0.366339	0.560794	1.28908	-0.633547	10.8688	12.2992	10.5018	11.7895	11.2228	11.7566
A0A5G2QZ16	A0A5G2QZ16_PIG	Karyopherin subunit beta 1 OS=Sus scrofa OX=9823 GN=KPNB1 PE=1 SV=1	9	9			0.249324	-0.432875	0.563217	1.34992	-0.629447	9.2503	10.6165	10.7056	10.1421	10.1033	11.6257
F1S3D5	F1S3D5_PIG	Lectin mannose binding 2 OS=Sus scrofa OX=9823 GN=LMAN2 PE=1 SV=1	6	6			0.245574	0.341159	0.568102	0.789407	0.621226	11.9549	10.6257	12.2586	11.5555	11.4305	10.8297
F1SGG6	F1SGG6_PIG	IF rod domain-containing protein OS=Sus scrofa OX=9823 GN=KRT5 PE=1 SV=3	22	6			0.245231	1.18918	0.56855	0.438552	0.620471	14.0102	8.69697	13.0515	11.7936	11.6662	8.73132
A0A286ZN59	A0A286ZN59_PIG	Protein arginine methyltransferase 1 OS=Sus scrofa OX=9823 GN=PRMT1 PE=1 SV=2	3	3			0.245108	0.374837	0.568711	0.771193	0.620202	9.08746	9.0607	9.81538	9.33539	7.85798	9.64566
A0A287BKZ4	A0A287BKZ4_PIG	Uncharacterized protein OS=Sus scrofa OX=9823 GN=CDH6 PE=1 SV=2	7	7			0.242856	-0.282248	0.571668	1.21609	-0.615252	9.59805	10.8918	10.0084	10.2644	10.1293	10.9513
A0A5G2R095	A0A5G2R095_PIG	Proteasome 20S subunit beta 9 OS=Sus scrofa OX=9823 GN=PSMB9 PE=1 SV=1	3	3			0.242286	-0.330068	0.572419	1.25707	-0.613996	10.0362	8.65821	9.00562	8.91886	10.0901	9.68124
A0A287BHM1	A0A287BHM1_PIG	Tropomyosin alpha-1 chain OS=Sus scrofa OX=9823 GN=TPM1 PE=1 SV=2	15	6			0.241928	0.236173	0.572891	0.848994	0.613209	10.4818	10.7731	10.2761	9.65464	10.2761	10.8918
A0A286ZT13	A0A286ZT13_PIG	Albumin OS=Sus scrofa OX=9823 GN=ALB PE=1 SV=1	24	22			0.241716	0.06939	0.573171	0.953041	0.612742	21.7955	21.743	21.7389	21.5165	21.8987	21.654
A5GFY8	SERA_PIG	D-3-phosphoglycerate dehydrogenase OS=Sus scrofa OX=9823 GN=PHGDH PE=3 SV=1	5	5			0.238936	-0.628519	0.576851	1.54598	-0.606614	7.37504	8.26209	5.6151	6.42291	8.75489	7.96
F1RKC7	F1RKC7_PIG	Phospholipase B-like OS=Sus scrofa OX=9823 GN=PLBD2 PE=1 SV=4	11	11			0.238902	-0.494747	0.576897	1.40907	-0.606538	11.043	12.4691	12.1196	11.1098	12.5043	13.5018
A0A287B4Y1	A0A287B4Y1_PIG	Endoplasmic reticulum protein 44 OS=Sus scrofa OX=9823 GN=ERP44 PE=1 SV=1	2	2			0.237963	0.736712	0.578145	0.600105	0.604465	7.8009	8.73132	10.8376	9.25974	9.15987	6.7401
A0A287AQV3	A0A287AQV3_PIG	Phospholipase D family member 3 OS=Sus scrofa OX=9823 GN=PLD3 PE=1 SV=1	10	10			0.237552	-0.426748	0.578693	1.3442	-0.603557	12.8494	12.4486	13.1341	12.8277	12.3219	14.5627
A1XQU5	RL27_PIG	60S ribosomal protein L27 OS=Sus scrofa OX=9823 GN=RPL27 PE=1 SV=1	2	2			0.237064	0.958299	0.579343	0.514663	0.60248	7.72792	5.3735	8.79442	5.2086	8.79442	5.01792
A0A286ZNN4	A0A286ZNN4_PIG	Complex I-30kD OS=Sus scrofa OX=9823 GN=NDUFS3 PE=1 SV=1	3	3			0.236054	-0.935216	0.580692	1.91218	-0.600247	9.66711	5.18982	9.66889	9.74147	9.34207	8.24793
A0A5G2QMG1	A0A5G2QMG1_PIG	CCT-beta OS=Sus scrofa OX=9823 GN=CCT2 PE=1 SV=1	7	7			0.234612	-1.02536	0.582624	2.03547	-0.597055	6.06791	7.91886	10.6795	8.26679	8.08215	11.3934
A0A5G2QN66	A0A5G2QN66_PIG	Protein disulfide-isomerase OS=Sus scrofa OX=9823 GN=P4HB PE=3 SV=1	18	18			0.233163	0.312951	0.584571	0.804993	0.593846	14.7207	13.8138	14.365	13.1147	14.1908	14.6551
P14287	OSTP_PIG	Osteopontin OS=Sus scrofa OX=9823 GN=SPP1 PE=1 SV=1	16	16			0.229885	0.605062	0.589	0.657443	0.58657	15.2363	14.7471	14.8138	13.0818	13.5507	16.3495
A0A5G2QVX8	A0A5G2QVX8_PIG	Y-box binding protein 1 OS=Sus scrofa OX=9823 GN=YBX1 PE=1 SV=1	3	3			0.227842	-0.513535	0.591777	1.42754	-0.582024	7.27612	5.67282	5.6907	5.82048	6.24603	8.11374
F1S5Q6	F1S5Q6_PIG	Vascular endothelial growth factor receptor 3 OS=Sus scrofa OX=9823 GN=FLT4 PE=1 SV=3	2	1			0.226513	0.710276	0.593591	0.611203	0.579063	5.29278	9.10329	6.34873	5.36457	6.28725	6.96215
F1S1V1	F1S1V1_PIG	Lupus La protein OS=Sus scrofa OX=9823 GN=SSB PE=1 SV=3	2	2			0.224356	-1.0915	0.596546	2.13095	-0.574253	8.88264	10.0901	6.79442	11.0084	11.6119	6.42128
O62839	CATA_PIG	Catalase OS=Sus scrofa OX=9823 GN=CAT PE=1 SV=4	3	3			0.223815	-0.94996	0.59729	1.93182	-0.573044	10.8138	5.59991	10.0224	10.0901	10.1163	9.07948
Q9GLP0	ITB1_PIG	Integrin beta-1 OS=Sus scrofa OX=9823 GN=ITGB1 PE=2 SV=1	6	6			0.223677	0.706298	0.597479	0.612891	0.572735	7.85798	10.8688	8.97441	7.13955	8.32643	10.1163
A8BV05	A8BV05_PIG	Angiopoietin like 2 OS=Sus scrofa OX=9823 GN=ANGPTL2 PE=2 SV=1	2	2			0.223529	-1.04187	0.597683	2.05889	-0.572406	9.29692	9.85175	9.40301	8.53916	8.9629	14.1752
F1SS26	F1SS26_PIG	Thrombospondin 1 OS=Sus scrofa OX=9823 GN=THBS1 PE=1 SV=2	49	48			0.223178	-0.587921	0.598166	1.50308	-0.571622	15.1236	13.1066	13.7313	13.9106	13.5746	16.24
F1STR1	F1STR1_PIG	Cathepsin C OS=Sus scrofa OX=9823 GN=CTSC PE=1 SV=1	12	12			0.22301	0.842805	0.598398	0.557558	0.571246	12.9766	13.6325	12.3163	13.0735	9.33092	13.9926
A0A1B2TT47	A0A1B2TT47_PIG	RNA helicase OS=Sus scrofa OX=9823 GN=DDX3Y PE=2 SV=1	2	1			0.222751	-0.42122	0.598755	1.33906	-0.570668	5.50643	6.79442	8.00562	6.88264	7.3837	7.30378
F1RH60	F1RH60_PIG	AP-2 complex subunit alpha OS=Sus scrofa OX=9823 GN=AP2A1 PE=1 SV=2	5	5			0.222283	-0.780088	0.5994	1.71724	-0.569621	9.24793	8.5157	7.64386	6.88264	9.54882	11.3163
I3L9N5	I3L9N5_PIG	26S proteasome non-ATPase regulatory subunit 5 OS=Sus scrofa OX=9823 GN=PSMD5 PE=1 SV=3	3	3			0.222127	-0.602117	0.599616	1.51794	-0.569272	9.67243	9.17493	8.49586	11.7185	8.75154	8.67948
I3LDS3	I3LDS3_PIG	Keratin 10 OS=Sus scrofa OX=9823 GN=KRT10 PE=1 SV=3	14	5			0.221913	0.849303	0.599911	0.555053	0.568794	16.9316	12.8727	15.5387	14.7153	15.5507	12.5289
A0A5G2QSU8	A0A5G2QSU8_PIG	AAA domain-containing protein OS=Sus scrofa OX=9823 GN=PSMC3 PE=1 SV=1	2	2			0.221046	0.192549	0.60111	0.875058	0.566851	9.98014	9.81378	10.3987	9.52356	10.4512	9.64024
A0A287AM30	A0A287AM30_PIG	RB binding protein 4 chromatin remodeling factor OS=Sus scrofa OX=9823 GN=RBBP4 PE=1 SV=2	6	6			0.218255	-0.896967	0.604986	1.86215	-0.560598	10.8138	6.14975	10.944	10.1163	10.7056	9.77643
A0A286ZIX1	A0A286ZIX1_PIG	IF rod domain-containing protein OS=Sus scrofa OX=9823 GN=KRT71 PE=1 SV=1	7	3			0.218145	0.707214	0.605139	0.612502	0.56035	11.3934	7.81378	10.5314	10.1548	9.51373	7.94837
A0A287A690	A0A287A690_PIG	Peroxiredoxin-2 OS=Sus scrofa OX=9823 GN=PRDX2 PE=1 SV=1	6	6			0.217834	-0.169029	0.605572	1.1243	-0.559651	12.5699	12.8416	12.2848	12.2497	12.8357	13.118
A0A286ZUH0	A0A286ZUH0_PIG	Caldesmon 1 OS=Sus scrofa OX=9823 GN=CALD1 PE=1 SV=2	2	2			0.217625	0.48357	0.605864	0.715206	0.559183	5.57383	5.72614	8.15482	6.16792	5.56377	6.2724
Q29092	ENPL_PIG	Endoplasmin OS=Sus scrofa OX=9823 GN=HSP90B1 PE=2 SV=3	24	22			0.217325	-0.28375	0.606282	1.21736	-0.558509	10.6707	12.0396	11.1421	12.0396	10.9801	11.6839
F1RIU1	F1RIU1_PIG	O-phosphoserine phosphohydrolase OS=Sus scrofa OX=9823 GN=PSPH PE=1 SV=1	2	2			0.215345	1.33999	0.609053	0.395023	0.554058	14.5507	6.64386	9.06878	9.74483	7.62205	8.87652
P02543	VIME_PIG	Vimentin OS=Sus scrofa OX=9823 GN=VIM PE=1 SV=2	41	36			0.214847	-0.818822	0.609752	1.76397	-0.552937	15.5834	14.0276	15.1115	13.7834	14.9339	18.4616
A0A286ZN52	A0A286ZN52_PIG	Proteasome subunit beta OS=Sus scrofa OX=9823 GN=PSMB3 PE=1 SV=1	5	5			0.214084	-0.626738	0.610824	1.54407	-0.551222	11.2408	8.37938	12.0049	10.7142	11.1293	11.6618
A0A5G2QXD8	A0A5G2QXD8_PIG	Nucleolin OS=Sus scrofa OX=9823 GN=NCL PE=1 SV=1	12	12			0.213774	-1.52484	0.61126	2.87755	-0.550523	7.08746	7.62205	13.8918	11.8057	7.80735	13.5627
F2Z5C1	F2Z5C1_PIG	Annexin OS=Sus scrofa OX=9823 GN=ANXA5 PE=1 SV=4	10	10			0.213092	-0.362038	0.612221	1.28524	-0.548986	12.584	10.6883	12.6416	12.6371	12.1861	12.1768
F2Z5Q6	F2Z5Q6_PIG	40S ribosomal protein S6 OS=Sus scrofa OX=9823 GN=RPS6 PE=1 SV=4	3	3			0.211636	0.917589	0.614277	0.529393	0.545701	9.37286	7.52356	9.37721	9.48985	4.71361	9.31741
P62936	PPIA_PIG	Peptidyl-prolyl cis-trans isomerase A OS=Sus scrofa OX=9823 GN=PPIA PE=1 SV=2	11	11			0.210362	-0.389628	0.616081	1.31006	-0.542826	14.1437	12.4409	14.2438	13.2046	14.183	14.6096
A0A286ZI52	A0A286ZI52_PIG	Heterogeneous nuclear ribonucleoproteins A2/B1 OS=Sus scrofa OX=9823 GN=HNRNPA2B1 PE=1 SV=1	9	9			0.209788	0.305254	0.616896	0.8093	0.541528	11.697	10.5314	11.933	10.4094	11.1923	11.6439
F1RVN1	F1RVN1_PIG	NADH dehydrogenase [ubiquinone] flavoprotein 1 mitochondrial OS=Sus scrofa OX=9823 GN=NDUFV1 PE=1 SV=1	2	2			0.208673	-0.776398	0.618482	1.71285	-0.539006	6.20945	5.40762	8.91886	8.90388	5.71332	8.24793
A0A287A8C7	A0A287A8C7_PIG	Plectin OS=Sus scrofa OX=9823 GN=PLEC PE=1 SV=1	20	20			0.208574	-0.167048	0.618623	1.12276	-0.538782	12.3772	11.8533	12.3526	11.9944	12.2288	12.8611
A0A287A9T7	A0A287A9T7_PIG	Receptor protein-tyrosine kinase OS=Sus scrofa OX=9823 GN=AXL PE=4 SV=2	4	4			0.206225	0.485772	0.621978	0.714115	0.533461	8.53138	10.3332	8.92184	7.41785	9.00282	9.90839
A0A286ZZL7	A0A286ZZL7_PIG	ATP-dependent 6-phosphofructokinase OS=Sus scrofa OX=9823 GN=PFKL PE=1 SV=2	2	1			0.20587	0.805542	0.622487	0.572147	0.532657	9.00843	7.06609	9.76984	10.0084	5.57381	7.84549
Q28942	FCGR3_PIG	Low affinity immunoglobulin gamma Fc region receptor III OS=Sus scrofa OX=9823 GN=FCGR3 PE=1 SV=1	5	5			0.205798	1.05608	0.62259	0.480937	0.532494	10.7482	11.8138	8.50383	5.94486	10.2644	11.6883
F1RIP3	F1RIP3_PIG	Ferritin OS=Sus scrofa OX=9823 GN=FTL PE=1 SV=3	4	3			0.205185	-0.167703	0.623469	1.12327	-0.531101	7.72792	8.08746	8.61102	8.66178	8.03892	8.22882
A0A5G2QBC5	A0A5G2QBC5_PIG	Uncharacterized protein OS=Sus scrofa OX=9823 GN=SET PE=1 SV=1	5	5			0.203506	-0.444874	0.625884	1.3612	-0.527289	9.81538	10.5118	10.2877	10.388	9.38154	12.1799
P61292	PP1B_PIG	Serine/threonine-protein phosphatase PP1-beta catalytic subunit OS=Sus scrofa OX=9823 GN=PPP1CB PE=1 SV=3	2	2			0.203201	-0.593009	0.626324	1.50839	-0.526595	6.24031	5.57802	6.90689	5.72008	5.83289	8.95128
A0A286ZI83	A0A286ZI83_PIG	Amine oxidase OS=Sus scrofa OX=9823 GN=LOC100520329 PE=1 SV=2	2	2			0.202606	-0.685187	0.627183	1.60791	-0.525241	6.89482	7.30378	5.27922	5.71193	6.37851	9.44294
A0A286ZSW6	A0A286ZSW6_PIG	Calnexin OS=Sus scrofa OX=9823 GN=CANX PE=1 SV=2	18	18			0.20234	0.346196	0.627567	0.786656	0.524637	12.8803	11.0566	12.8688	11.5934	11.7356	12.4383
A0A286ZJQ4	A0A286ZJQ4_PIG	Microtubule associated protein 1B OS=Sus scrofa OX=9823 GN=MAP1B PE=1 SV=2	12	12			0.200504	-0.84686	0.630226	1.79858	-0.520455	11.1163	10.6795	8.16491	13.4893	9.16491	9.84706
Q9GMB0	RPN1_PIG	Dolichyl-diphosphooligosaccharide--protein glycosyltransferase subunit 1 OS=Sus scrofa OX=9823 GN=RPN1 PE=1 SV=1	8	8			0.198972	-0.539906	0.632453	1.45388	-0.516962	11.0498	9.11114	10.944	9.84078	10.3332	12.5507
A0A5G2QHR6	A0A5G2QHR6_PIG	Uncharacterized protein OS=Sus scrofa OX=9823 GN=CCT6A PE=1 SV=1	4	4			0.198606	-1.1127	0.632986	2.1625	-0.516127	5.27066	8.02237	6.09803	5.71428	5.44977	11.5651
F1STI9	F1STI9_PIG	Endonuclease domain containing 1 OS=Sus scrofa OX=9823 GN=ENDOD1 PE=1 SV=1	3	3			0.198517	0.530272	0.633116	0.692424	0.515923	7.76155	7.3837	9.55267	8.87652	8.00562	6.22497
Q2XQV4	ALDH2_PIG	Aldehyde dehydrogenase mitochondrial OS=Sus scrofa OX=9823 GN=ALDH2 PE=2 SV=1	9	9			0.198398	-0.71984	0.633289	1.647	-0.515652	9.8933	9.03617	9.89482	7.62205	11.3498	12.0119
P32394	HMOX1_PIG	Heme oxygenase 1 OS=Sus scrofa OX=9823 GN=HMOX1 PE=2 SV=1	7	7			0.198207	-0.230301	0.633568	1.17308	-0.515215	12.6143	11.6618	11.7649	11.8057	12.8899	12.0362
A0A287AB71	A0A287AB71_PIG	Solute carrier family 25 member 3 OS=Sus scrofa OX=9823 GN=SLC25A3 PE=1 SV=2	4	4			0.198123	0.956444	0.63369	0.515326	0.515023	5.50004	9.28771	9.34207	5.46761	9.77479	6.01809
M3UZ63	M3UZ63_PIG	Myeloid derived growth factor OS=Sus scrofa OX=9823 GN=MYDGF PE=2 SV=1	3	3			0.19762	-0.506848	0.634425	1.42094	-0.513875	9.96578	7.36632	10.4615	10.2167	9.47167	9.62571
Q52NJ2	RAB1A_PIG	Ras-related protein Rab-1A OS=Sus scrofa OX=9823 GN=RAB1A PE=2 SV=3	5	4			0.197294	0.83799	0.634901	0.559422	0.513128	8.44294	9.12153	10.3554	5.47573	9.37938	10.5507
A0A5G2QKC9	A0A5G2QKC9_PIG	Inorganic diphosphatase OS=Sus scrofa OX=9823 GN=PPA1 PE=1 SV=1	8	8			0.196497	0.574117	0.636067	0.671697	0.511306	10.5411	10.9873	10.3106	7.84549	10.8994	11.3718
Q6S4N2	HS71B_PIG	Heat shock 70 kDa protein 1B OS=Sus scrofa OX=9823 GN=HSPA1B PE=2 SV=1	13	4			0.194828	0.359643	0.638516	0.779357	0.507486	10.4717	10.7313	10.8138	11.2228	10.7814	8.93369
A0A5G2R3I8	A0A5G2R3I8_PIG	Lysosomal associated membrane protein 1 OS=Sus scrofa OX=9823 GN=LAMP1 PE=1 SV=1	4	4			0.194582	-0.734942	0.638878	1.66433	-0.506921	8.12928	11.8218	11.1293	9.32418	11.6618	12.2992
P18650	APOE_PIG	Apolipoprotein E OS=Sus scrofa OX=9823 GN=APOE PE=1 SV=2	22	3			0.191607	0.978871	0.64327	0.507377	0.500093	8.19967	9.0954	6.62936	5.10808	5.24492	10.6348
P17741	HMGB2_PIG	High mobility group protein B2 OS=Sus scrofa OX=9823 GN=HMGB2 PE=1 SV=2	3	2			0.191119	0.547404	0.643993	0.68425	0.498971	7.71425	9.36194	11.3387	9.19967	8.27612	9.29692
A0A286ZL69	A0A286ZL69_PIG	Uncharacterized protein OS=Sus scrofa OX=9823 GN=ANP32E PE=1 SV=1	2	2			0.190168	0.756019	0.645405	0.592128	0.496785	8.31288	9.10852	6.21335	7.56224	9.03892	4.76553
A0A5G2RLP2	A0A5G2RLP2_PIG	Galectin-3-binding protein OS=Sus scrofa OX=9823 GN=LGALS3BP PE=4 SV=1	14	14			0.18979	-0.364502	0.645967	1.28744	-0.495914	13.1768	15.3478	13.5265	14.3233	13.9012	14.92
A0A5G2QST4	A0A5G2QST4_PIG	Farnesyl diphosphate synthase OS=Sus scrofa OX=9823 GN=FDPS PE=1 SV=1	5	5			0.189725	-0.675507	0.646063	1.59716	-0.495764	9.23122	5.67482	8.61471	7.78136	7.63662	10.1293
A0A286ZPT0	A0A286ZPT0_PIG	Coatomer subunit beta' OS=Sus scrofa OX=9823 GN=COPB2 PE=1 SV=2	5	5			0.18843	-0.238275	0.647993	1.17958	-0.49278	11.1861	10.9293	10.8688	11.1984	10.4305	12.0701
Q9TV36	FBN1_PIG	Fibrillin-1 OS=Sus scrofa OX=9823 GN=FBN1 PE=2 SV=1	3	3			0.187889	-0.196661	0.6488	1.14604	-0.491535	5.44917	6.34163	5.54529	5.84041	5.56682	6.51885
A0A287BD56	A0A287BD56_PIG	Chromosome segregation 1 like OS=Sus scrofa OX=9823 GN=CSE1L PE=1 SV=1	2	2			0.186279	-0.715862	0.65121	1.64246	-0.487818	5.1375	5.7499	8.13443	5.59047	6.25927	9.31967
F1SFJ8	F1SFJ8_PIG	DnaJ homolog subfamily B member 11 OS=Sus scrofa OX=9823 GN=DNAJB11 PE=1 SV=1	2	2			0.185352	-0.4386	0.652601	1.35529	-0.485676	5.85878	7.55459	7.93074	8.79766	6.67243	7.18982
K9IVR7	K9IVR7_PIG	WD repeat domain 1 OS=Sus scrofa OX=9823 GN=WDR1 PE=2 SV=1	13	13			0.185043	-0.79449	0.653066	1.73446	-0.484961	10.5118	11.0701	9.72962	9.53138	9.75154	14.412
A0A287A8V1	A0A287A8V1_PIG	RNA helicase OS=Sus scrofa OX=9823 GN=EIF4A1 PE=1 SV=1	14	13			0.18484	-0.536563	0.653371	1.45051	-0.484492	14.4186	14.4252	11.2992	13.169	14.3853	14.1984
A0A287AH02	A0A287AH02_PIG	Uncharacterized protein OS=Sus scrofa OX=9823 GN=FBLN2 PE=1 SV=1	4	4			0.182574	-0.801033	0.656789	1.74235	-0.479242	5.71311	7.25739	9.00282	5.4239	9.03067	9.92184
P20303	GTR1_PIG	Solute carrier family 2 facilitated glucose transporter member 1 OS=Sus scrofa OX=9823 GN=SLC2A1 PE=2 SV=2	6	6			0.181405	-0.611388	0.658559	1.52773	-0.476532	5.42962	7.75489	5.26327	5.2821	6.3345	8.66534
A0A286ZUN9	A0A286ZUN9_PIG	Complex I-23kD OS=Sus scrofa OX=9823 GN=NDUFS8 PE=1 SV=2	2	2			0.179993	0.426985	0.660704	0.743815	0.473251	5.51138	5.69488	7.99435	5.37452	5.76378	6.78136
A0A5G2QP44	A0A5G2QP44_PIG	Retinoschisin 1 OS=Sus scrofa OX=9823 GN=RS1 PE=1 SV=1	5	5			0.179485	0.565213	0.661477	0.675856	0.47207	11.6257	10.6439	12.3163	12.0154	12.1	8.77479
A0A287B636	A0A287B636_PIG	Alpha-galactosidase OS=Sus scrofa OX=9823 GN=GLA PE=1 SV=1	5	5			0.176423	-1.37545	0.666158	2.59449	-0.464939	5.61819	8.08215	5.16993	5.15432	4.55459	13.2877
A0A5G2R4Y7	A0A5G2R4Y7_PIG	Clathrin heavy chain OS=Sus scrofa OX=9823 GN=CLTC PE=1 SV=1	26	26			0.174234	-0.369629	0.669524	1.29202	-0.459826	11.1674	13.2167	12.4615	12.3745	11.8918	13.6883
F1RMN6	F1RMN6_PIG	Sphingomyelin phosphodiesterase OS=Sus scrofa OX=9823 GN=SMPD1 PE=3 SV=3	2	2			0.174213	0.750656	0.669556	0.594333	0.459776	7.33985	10.2644	8.32193	9.13443	5.11987	9.41996
A0A287B836	A0A287B836_PIG	Lysosomal associated membrane protein 2 OS=Sus scrofa OX=9823 GN=LAMP2 PE=1 SV=1	2	2			0.173904	-0.507321	0.670033	1.42141	-0.459054	9.24793	7.61471	9.224	7.56986	9.13186	10.9069
I3LEC2	I3LEC2_PIG	Uncharacterized protein OS=Sus scrofa OX=9823 GN=PCBP1 PE=1 SV=1	5	3			0.173065	-0.702246	0.671328	1.62704	-0.457091	5.76022	7.70736	7.24793	5.21723	7.47573	10.1293
F1SFA7	F1SFA7_PIG	Collagen type I alpha 2 chain OS=Sus scrofa OX=9823 GN=COL1A2 PE=1 SV=2	31	31			0.172643	-0.16628	0.671981	1.12216	-0.456105	12.446	11.973	12.0934	11.8956	12.1196	12.9961
A0A5G2QDQ1	A0A5G2QDQ1_PIG	V-type proton ATPase subunit OS=Sus scrofa OX=9823 GN=ATP6V0D1 PE=1 SV=1	2	2			0.172589	0.39211	0.672065	0.762014	0.455977	10.6795	11.2877	10.7056	11.388	11.2819	8.82655
Q6SEG5	UCHL1_PIG	Ubiquitin carboxyl-terminal hydrolase isozyme L1 OS=Sus scrofa OX=9823 GN=UCHL1 PE=2 SV=1	7	7			0.172056	-0.755989	0.67289	1.68879	-0.454728	11.5699	6.6865	11.6926	10.3554	11.0967	10.7649
P00795	CATD_PIG	Cathepsin D OS=Sus scrofa OX=9823 GN=CTSD PE=1 SV=2	15	1			0.171809	-0.965319	0.673273	1.9525	-0.454149	5.22504	10.3554	5.93017	5.34969	9.53916	9.51767
I3LCA2	I3LCA2_PIG	CCT-theta OS=Sus scrofa OX=9823 GN=CCT8 PE=1 SV=2	10	10			0.171604	-0.811291	0.673591	1.75478	-0.453669	8.07682	9.01123	7.76155	5.72831	9.9571	11.5981
A0A287AJZ2	A0A287AJZ2_PIG	Cell adhesion molecule 1 OS=Sus scrofa OX=9823 GN=CADM1 PE=1 SV=2	4	4			0.170272	-0.0838264	0.67566	1.05983	-0.450544	10.8218	11.3387	11.0084	11.0566	11.0084	11.3554
F1S3E7	F1S3E7_PIG	Calretinin OS=Sus scrofa OX=9823 GN=CALB2 PE=1 SV=2	2	2			0.167543	0.754314	0.679919	0.592828	0.444129	9.31967	5.50177	10.1033	8.5157	8.45121	5.69488
F1RPC8	F1RPC8_PIG	Ketimine reductase mu-crystallin OS=Sus scrofa OX=9823 GN=CRYM PE=1 SV=2	4	4			0.166641	0.793746	0.681332	0.576844	0.442003	9.40514	5.62083	11.3826	8.81057	6.82018	8.3966
F1SS01	F1SS01_PIG	Arp2/3 complex 34 kDa subunit OS=Sus scrofa OX=9823 GN=ARPC2 PE=1 SV=4	5	5			0.166264	-0.992739	0.681924	1.98996	-0.441115	7.40939	6.49346	13.0224	8.33539	9.94691	11.6211
A0A5G2QW46	A0A5G2QW46_PIG	Peptidase D OS=Sus scrofa OX=9823 GN=PEPD PE=1 SV=1	13	13			0.164618	0.640221	0.684513	0.641615	0.437232	15.9316	12.2615	11.5411	12.3247	11.8337	13.6551
A0A287BA49	A0A287BA49_PIG	IF rod domain-containing protein OS=Sus scrofa OX=9823 GN=KRT5 PE=1 SV=2	14	1			0.164399	-0.46304	0.684859	1.37844	-0.436713	10.4919	7.7879	8.79116	10.4409	9.91588	8.10329
F1RWT2	F1RWT2_PIG	Plastin 3 OS=Sus scrofa OX=9823 GN=PLS3 PE=1 SV=4	11	5			0.164123	0.325809	0.685294	0.797851	0.436062	11.3608	9.37721	10.9658	9.51175	10.1923	11.0224
O97763	NPC2_PIG	NPC intracellular cholesterol transporter 2 OS=Sus scrofa OX=9823 GN=NPC2 PE=1 SV=1	6	6			0.163942	-0.808758	0.68558	1.7517	-0.435635	12.697	8.84549	11.6573	10.0901	10.7731	14.7628
P79381	HYEP_PIG	Epoxide hydrolase 1 OS=Sus scrofa OX=9823 GN=EPHX1 PE=2 SV=1	5	5			0.163258	1.22567	0.68666	0.427599	0.434016	7.03342	13.0379	13.4893	9.74315	13.3718	6.76873
A0A287BFF4	A0A287BFF4_PIG	Glutaminase OS=Sus scrofa OX=9823 GN=GLS PE=1 SV=1	5	5			0.161746	0.600508	0.689055	0.659522	0.430437	9.3966	7.45943	4.97269	6.05745	7.78136	6.18839
A0A5G2QRQ6	A0A5G2QRQ6_PIG	Golgi membrane protein 1 OS=Sus scrofa OX=9823 GN=GOLM1 PE=1 SV=1	6	6			0.158173	0.249162	0.694748	0.841385	0.421956	9.9542	11.4818	11.0014	10.0084	11.2935	10.388
A0A287A699	A0A287A699_PIG	Heterogeneous nuclear ribonucleoprotein K OS=Sus scrofa OX=9823 GN=HNRNPK PE=1 SV=2	6	6			0.157377	-0.64377	0.696022	1.56241	-0.420063	8.75154	9.37069	7.74147	6.82018	9.11374	11.8611
A0A287B8R2	A0A287B8R2_PIG	Nuclear distribution protein C homolog OS=Sus scrofa OX=9823 GN=NUDC PE=1 SV=1	2	2			0.155448	0.602917	0.69912	0.658421	0.415467	7.76155	5.87948	8.12928	9.18239	5.13243	5.64674
Q5IR81	Q5IR81_PIG	Long-wave-sensitive opsin 1 OS=Sus scrofa OX=9823 GN=LOC494564 PE=1 SV=1	3	3			0.155349	-0.500215	0.69928	1.41442	-0.415231	7.70736	9.3015	6.72792	7.94251	7.06609	10.2288
I3LDA5	I3LDA5_PIG	EH domain containing 4 OS=Sus scrofa OX=9823 GN=EHD4 PE=1 SV=2	3	3			0.155149	0.509599	0.699602	0.702418	0.414752	9.18239	8.34873	8.78136	7.43463	6.71425	10.6348
I3LKF3	I3LKF3_PIG	Fascin OS=Sus scrofa OX=9823 GN=FSCN1 PE=1 SV=2	5	5			0.154654	-0.559829	0.7004	1.47409	-0.413572	5.60257	8.48382	5.67053	5.26552	7.70736	8.46352
A0A5G2R1C1	A0A5G2R1C1_PIG	Uncharacterized protein OS=Sus scrofa OX=9823 GN=PTK7 PE=1 SV=1	3	3			0.154537	-0.262829	0.700588	1.19983	-0.413292	7.60733	9.66534	8.26209	8.69697	8.49185	9.13443
Q95342	RL18_PIG	60S ribosomal protein L18 OS=Sus scrofa OX=9823 GN=RPL18 PE=1 SV=4	4	4			0.15436	0.612257	0.700874	0.654172	0.412869	9.82655	12.2732	13.5018	10.9069	13.1627	9.69523
P11493	PP2AB_PIG	Serine/threonine-protein phosphatase 2A catalytic subunit beta isoform (Fragment) OS=Sus scrofa OX=9823 GN=PPP2CB PE=2 SV=2	2	2			0.153944	-0.155986	0.701546	1.11418	-0.411875	9.6865	10.2527	10.5793	9.94544	10.1799	10.8611
A0A287BL66	A0A287BL66_PIG	Protein-tyrosine-phosphatase OS=Sus scrofa OX=9823 GN=PTPRG PE=1 SV=2	2	2			0.1539	0.211321	0.701617	0.863746	0.411771	7.52356	8.11894	8.9629	8.5812	7.76818	7.62205
F1RIE2	F1RIE2_PIG	DNA damage-binding protein 1 OS=Sus scrofa OX=9823 GN=DDB1 PE=1 SV=3	5	5			0.151176	-0.349013	0.706031	1.27369	-0.40525	7.46761	9.25974	7.3837	8.2384	7.41785	9.50184
A0A5G2R787	A0A5G2R787_PIG	Prenylcysteine oxidase 1 OS=Sus scrofa OX=9823 GN=PCYOX1 PE=1 SV=1	3	3			0.150262	-0.441942	0.707519	1.35843	-0.403059	10.2992	6.78136	7.36632	8.45121	8.85798	8.46352
A0A287ALA0	A0A287ALA0_PIG	Uncharacterized protein OS=Sus scrofa OX=9823 GN=BASP1 PE=1 SV=1	8	8			0.150207	0.605569	0.707608	0.657212	0.402927	9.00843	12.6904	12.5934	12.2906	9.21917	10.9658
A0A286ZPV9	A0A286ZPV9_PIG	Uncharacterized protein OS=Sus scrofa OX=9823 GN=NRCAM PE=1 SV=2	15	15			0.149547	-0.305483	0.708685	1.23583	-0.401342	9.28771	8.72451	10.1923	10.8138	9.67419	8.633
Q9TUQ3	CO7_PIG	Complement component C7 OS=Sus scrofa OX=9823 GN=C7 PE=1 SV=1	4	4			0.148751	-0.276923	0.709985	1.21161	-0.399431	11.1548	11.4041	10.4818	11.8337	10.0224	12.0154
F1RT17	F1RT17_PIG	N(4)-(Beta-N-acetylglucosaminyl)-L-asparaginase OS=Sus scrofa OX=9823 GN=AGA PE=1 SV=2	2	2			0.147773	0.875181	0.711585	0.545185	0.397077	6.26866	10.1674	7.76818	5.70874	4.926	10.944
A0A5G2QC50	A0A5G2QC50_PIG	Metalloproteinase inhibitor 2 OS=Sus scrofa OX=9823 GN=TIMP2 PE=1 SV=1	6	6			0.146921	0.797929	0.712983	0.575174	0.395026	10.6618	8.89785	9.72962	5.21723	9.87652	11.8017
A0A5G2QT56	A0A5G2QT56_PIG	Pleckstrin OS=Sus scrofa OX=9823 GN=PLEK PE=1 SV=1	2	2			0.14642	-0.437648	0.713806	1.35439	-0.393819	5.50019	6.48382	5.8783	5.30378	5.33231	8.53916
F1RYK1	F1RYK1_PIG	Synaptotagmin OS=Sus scrofa OX=9823 GN=SYT1 PE=1 SV=3	4	4			0.146153	-0.706871	0.714245	1.63226	-0.393175	10.5603	6.18587	9.32418	8.13955	8.17493	11.8765
Q8HZJ6	SDC4_PIG	Syndecan-4 OS=Sus scrofa OX=9823 GN=SDC4 PE=2 SV=1	4	4			0.142186	0.449267	0.720799	0.732415	0.383589	7.74147	11.2935	9.33985	9.96578	9.04439	8.01681
A0A287ABG2	A0A287ABG2_PIG	Proliferating cell nuclear antigen OS=Sus scrofa OX=9823 GN=PCNA PE=1 SV=2	5	5			0.141468	-0.584828	0.721991	1.49986	-0.381849	8.12928	8.21917	8.36194	8.0607	6.63517	11.769
F1RW46	F1RW46_PIG	Synaptophysin OS=Sus scrofa OX=9823 GN=SYP PE=1 SV=2	4	4			0.140544	-0.43367	0.723529	1.35067	-0.37961	5.68091	8.47573	5.64064	5.76409	7.40939	7.92481
A0A5G2QC96	A0A5G2QC96_PIG	Coagulation factor XIII B chain OS=Sus scrofa OX=9823 GN=F13B PE=1 SV=1	2	2			0.139963	-0.41632	0.724498	1.33452	-0.3782	9.29462	8.29921	7.39232	7.8009	7.78136	10.6528
P00503	AATC_PIG	Aspartate aminotransferase cytoplasmic OS=Sus scrofa OX=9823 GN=GOT1 PE=1 SV=3	16	16			0.138125	-0.469899	0.72757	1.38501	-0.373729	13.6551	11.3554	14.7885	13.9837	14.8918	12.3332
A0A5G2R7T8	A0A5G2R7T8_PIG	Vitamin K-dependent protein S OS=Sus scrofa OX=9823 GN=PROS1 PE=1 SV=1	15	15			0.137058	-0.130075	0.72936	1.09435	-0.371132	12.1517	12.7013	12.0802	11.9476	12.4226	12.9531
P01965	HBA_PIG	Hemoglobin subunit alpha OS=Sus scrofa OX=9823 GN=HBA PE=1 SV=1	8	8			0.136623	-0.803501	0.730091	1.74533	-0.37007	16.0701	10.6528	16.3887	16.3853	16.1965	12.9403
Q2YGT9	RL6_PIG	60S ribosomal protein L6 OS=Sus scrofa OX=9823 GN=RPL6 PE=1 SV=3	4	4			0.136535	-0.672898	0.730239	1.59427	-0.369856	6.29278	7.86419	5.75973	5.68902	5.52356	10.7228
A0A5G2Q924	A0A5G2Q924_PIG	Receptor protein-tyrosine kinase OS=Sus scrofa OX=9823 GN=EPHB2 PE=1 SV=1	3	3			0.13566	-0.325829	0.731712	1.25338	-0.367723	5.6865	5.79181	8.33985	7.18982	7.02237	6.58346
F2Z4Z8	F2Z4Z8_PIG	G protein subunit beta 2 OS=Sus scrofa OX=9823 GN=GNB2 PE=1 SV=3	5	2			0.134417	-0.797426	0.733809	1.738	-0.364684	8.26679	5.60998	6.01524	5.44297	5.36457	11.4767
Q0R678	Q0R678_PIG	Maillard deglycase OS=Sus scrofa OX=9823 GN=PARK7 PE=1 SV=1	3	3			0.133597	0.805561	0.735196	0.57214	0.36268	11.2644	5.82008	10.8218	9.99435	5.75379	9.74147
Q19AZ8	THRB_PIG	Prothrombin OS=Sus scrofa OX=9823 GN=F2 PE=2 SV=1	10	10			0.133568	0.214142	0.735245	0.862059	0.362608	14.0276	14.0617	14.0532	13.1596	13.3304	15.0102
A0A286ZYX8	A0A286ZYX8_PIG	Fructose-bisphosphate aldolase OS=Sus scrofa OX=9823 GN=ALDOA PE=1 SV=2	19	3			0.132987	-0.198689	0.736229	1.14765	-0.361187	12.8357	11.7056	12.3608	11.9403	12.1861	13.3718
F1S268	F1S268_PIG	Cellular repressor of E1A stimulated genes 1 OS=Sus scrofa OX=9823 GN=CREG1 PE=1 SV=1	4	4			0.132974	-0.151491	0.736251	1.11072	-0.361155	11.2167	10.5887	10.7056	10.388	10.9069	11.6707
A0A287AE80	A0A287AE80_PIG	Uncharacterized protein OS=Sus scrofa OX=9823 GN=LOC110256483 PE=1 SV=1	5	5			0.132232	-0.490143	0.73751	1.40458	-0.359336	9.61839	9.98014	10.3219	13.1611	9.09276	9.13699
A0A287AAZ9	A0A287AAZ9_PIG	C3/C5 convertase OS=Sus scrofa OX=9823 GN=CFB PE=1 SV=2	4	4			0.131293	-0.300328	0.739106	1.23142	-0.357033	10.5887	8.9571	10.5314	9.55267	9.80896	11.6165
F1RQI0	F1RQI0_PIG	Collagen type XII alpha 1 chain OS=Sus scrofa OX=9823 GN=COL12A1 PE=1 SV=3	46	46			0.130968	0.258185	0.73966	0.836139	0.356234	12.5118	12.1768	12.7185	12.1799	11.0014	13.4512
A0A286ZIQ2	A0A286ZIQ2_PIG	N-ribosyldihydronicotinamide:quinone reductase 2 OS=Sus scrofa OX=9823 GN=NQO2 PE=1 SV=2	2	2			0.128735	-0.231398	0.743473	1.17397	-0.350746	6.01839	6.11136	5.88011	7.53916	5.45615	5.70874
A0A287AFN2	A0A287AFN2_PIG	Thymidylate synthase OS=Sus scrofa OX=9823 GN=TYMS PE=1 SV=1	5	5			0.127597	0.293432	0.745423	0.815959	0.347942	9.41574	11.2467	12.2732	10.8918	10.5018	10.6618
F1SGP8	F1SGP8_PIG	Reticulocalbin-1 OS=Sus scrofa OX=9823 GN=RCN1 PE=1 SV=3	9	9			0.126309	0.595921	0.747637	0.661622	0.344762	12.0934	8.94251	11.7185	11.3663	12.0768	7.52356
Q28985	IBP5_PIG	Insulin-like growth factor-binding protein 5 OS=Sus scrofa OX=9823 GN=IGFBP5 PE=2 SV=2	6	6			0.12625	-0.166249	0.747739	1.12214	-0.344617	9.59991	8.71425	10.3106	9.98014	9.51767	9.62571
A0A5G2QFK3	A0A5G2QFK3_PIG	Glycoprotein M6A OS=Sus scrofa OX=9823 GN=GPM6A PE=1 SV=1	3	3			0.122661	-0.266637	0.753944	1.203	-0.335732	7.52356	5.2872	7.17991	7.52356	7.05528	6.21174
A0A287ADP4	A0A287ADP4_PIG	Amino acid transporter OS=Sus scrofa OX=9823 GN=SLC1A3 PE=1 SV=1	2	2			0.122115	-0.290492	0.754892	1.22306	-0.334376	5.51991	4.60288	7.33092	6.3147	6.55766	5.45283
A0A287AP71	A0A287AP71_PIG	Uncharacterized protein OS=Sus scrofa OX=9823 GN=EFEMP1 PE=1 SV=1	13	13			0.121888	-0.402367	0.755287	1.32167	-0.333814	11.4094	9.42836	10.5118	8.88264	11.1548	12.5191
A0A5G2QHZ3	A0A5G2QHZ3_PIG	Heparin binding growth factor OS=Sus scrofa OX=9823 GN=HDGF PE=1 SV=1	4	4			0.121852	0.450095	0.75535	0.731995	0.333724	7.84549	7.16993	9.12412	7.91886	5.33901	9.53138
F1RN71	F1RN71_PIG	Bleomycin hydrolase OS=Sus scrofa OX=9823 GN=BLMH PE=1 SV=4	4	4			0.121211	0.262062	0.756465	0.833895	0.33213	8.03342	10.5018	10.2167	9.21432	9.18735	9.56415
A0A5G2R8R0	A0A5G2R8R0_PIG	Myosin heavy chain 9 OS=Sus scrofa OX=9823 GN=MYH9 PE=1 SV=1	4	3			0.120717	-0.676452	0.757326	1.5982	-0.330904	7.90689	5.46926	8.44294	7	5.36665	11.4818
A0A287A1H7	A0A287A1H7_PIG	NHL repeat containing 3 OS=Sus scrofa OX=9823 GN=NHLRC3 PE=4 SV=1	5	5			0.120698	-0.785829	0.757359	1.72408	-0.330854	6.84549	13.8823	7.57743	9.21189	9.633	11.8178
A0A5G2R2V4	A0A5G2R2V4_PIG	Coronin OS=Sus scrofa OX=9823 GN=CORO1C PE=1 SV=1	3	3			0.120283	0.427398	0.758083	0.743602	0.329824	7.39232	8.25267	5.2555	5.2098	6.05094	8.35755
A0A286ZPD7	A0A286ZPD7_PIG	Transmembrane emp24 domain-containing protein 7 OS=Sus scrofa OX=9823 GN=TMED7 PE=1 SV=1	3	3			0.118786	0.194073	0.760701	0.874134	0.326094	8.56986	7.43463	7.2384	7.97154	7.98868	6.70044
A0A5G2RD82	A0A5G2RD82_PIG	Elongation factor 1-beta OS=Sus scrofa OX=9823 GN=EEF1B2 PE=1 SV=1	2	2			0.118685	-0.517184	0.760878	1.43116	-0.325841	6.79442	7.84549	7.64386	5.95652	6.87036	11.0084
A0A286ZJF6	A0A286ZJF6_PIG	Glycoprotein nmb OS=Sus scrofa OX=9823 GN=GPNMB PE=1 SV=2	6	6			0.116955	-0.864531	0.763915	1.82075	-0.321522	9.69523	14.6551	9.35755	10.388	9.6865	16.2269
I3LRH5	I3LRH5_PIG	Mammalian ependymin-related protein 1 OS=Sus scrofa OX=9823 GN=EPDR1 PE=1 SV=2	2	2			0.116366	-0.268944	0.764952	1.20493	-0.320049	10.2288	10.2046	8.07682	9.48583	9.18735	10.6439
I3LCN1	I3LCN1_PIG	2-phospho-D-glycerate hydro-lyase OS=Sus scrofa OX=9823 GN=ENO2 PE=1 SV=2	14	12			0.116321	0.299045	0.765031	0.81279	0.319936	11.7142	11.9144	14.1115	12.5118	13.0668	11.2644
A0A287AKH1	A0A287AKH1_PIG	Matrix remodeling-associated protein 8 OS=Sus scrofa OX=9823 GN=MXRA8 PE=4 SV=1	2	2			0.116296	0.42964	0.765075	0.742447	0.319873	5.86542	8.26209	5.69586	5.20881	8.29002	5.03562
P10775	RINI_PIG	Ribonuclease inhibitor OS=Sus scrofa OX=9823 GN=RNH1 PE=1 SV=1	9	9			0.115875	-0.561025	0.765817	1.47532	-0.318821	9.61287	7.43463	8.89482	7.47573	7.66534	12.4843
A0A287A2Y4	A0A287A2Y4_PIG	ATP synthase subunit d mitochondrial OS=Sus scrofa OX=9823 GN=ATP5PD PE=1 SV=1	4	4			0.11573	0.90064	0.766073	0.535649	0.318457	5.75203	12.5864	13.06	8.26209	12.6662	7.76818
A0A287AKU7	A0A287AKU7_PIG	Tenascin OS=Sus scrofa OX=9823 GN=TNC PE=1 SV=1	60	60			0.115379	-0.157729	0.766692	1.11553	-0.317577	12.7875	11.8017	13.3718	12.4919	13.1548	12.7875
A0A5G2R564	A0A5G2R564_PIG	Fibrinogen beta chain OS=Sus scrofa OX=9823 GN=FGB PE=1 SV=1	3	3			0.11317	0.287523	0.770602	0.819308	0.312036	15.9385	16.3373	14.1596	15.6551	15.9792	13.9385
F1SNL7	F1SNL7_PIG	Carnosine dipeptidase 2 OS=Sus scrofa OX=9823 GN=CNDP2 PE=1 SV=1	20	20			0.112981	-0.242483	0.770937	1.18303	-0.311561	13.412	13.464	12.9712	12.973	12.5699	15.0319
A0A5G2QCP7	A0A5G2QCP7_PIG	CDP-diacylglycerol--inositol 3-phosphatidyltransferase OS=Sus scrofa OX=9823 GN=CDIPT PE=1 SV=1	2	2			0.112314	0.482562	0.772122	0.715706	0.309883	9.90539	5.60288	10.0768	9.04439	7.86419	7.22882
Q8MJ76	FETA_PIG	Alpha-fetoprotein OS=Sus scrofa OX=9823 GN=AFP PE=2 SV=1	12	12			0.112274	-0.0387014	0.772193	1.02719	-0.309785	17.5432	17.8113	17.7796	17.5805	17.7731	17.8965
A0A286ZTA4	A0A286ZTA4_PIG	Fructose-bisphosphate aldolase OS=Sus scrofa OX=9823 GN=ALDOB PE=1 SV=1	2	2			0.111315	-0.163705	0.7739	1.12016	-0.307369	9.67066	8.27146	9.73978	9.68299	9.56224	8.92778
P79335	PAI1_PIG	Plasminogen activator inhibitor 1 OS=Sus scrofa OX=9823 GN=SERPINE1 PE=2 SV=1	14	14			0.109576	0.316316	0.777005	0.803118	0.302985	15.392	13.8435	14.5447	12.9549	13.7731	16.1033
A0A5G2RA17	A0A5G2RA17_PIG	Aldehyde dehydrogenase 6 family member A1 OS=Sus scrofa OX=9823 GN=ALDH6A1 PE=1 SV=1	2	2			0.108201	0.274091	0.779469	0.826971	0.29951	7.78136	6.15651	5.60393	4.97187	7.03342	6.71425
Q29387	EF1G_PIG	Elongation factor 1-gamma (Fragment) OS=Sus scrofa OX=9823 GN=EEF1G PE=2 SV=2	7	7			0.107782	0.234362	0.780222	0.850061	0.298449	10.3219	11.043	10.7731	10.2288	9.31061	11.8956
A0A286ZPE3	A0A286ZPE3_PIG	Helix-destabilizing protein OS=Sus scrofa OX=9823 GN=HNRNPA1 PE=1 SV=1	3	3			0.107143	-0.162372	0.78137	1.11913	-0.296833	5.1544	5.73877	6.11894	5.39074	5.3367	6.77179
A0A287BNW9	A0A287BNW9_PIG	Cathepsin S OS=Sus scrofa OX=9823 GN=CTSS PE=1 SV=1	14	14			0.10684	0.347168	0.781916	0.786126	0.296063	15.2175	16.7471	15.0532	14.0701	14.5142	17.392
M3UZ54	M3UZ54_PIG	Monocarboxylate transporter 1 OS=Sus scrofa OX=9823 GN=SLC16A1 PE=1 SV=1	2	2			0.10635	-0.22421	0.782799	1.16814	-0.29482	6.78136	6.18388	7.52356	8.01681	7.33985	5.80478
A0A5G2RAJ8	A0A5G2RAJ8_PIG	Malic enzyme OS=Sus scrofa OX=9823 GN=ME1 PE=1 SV=1	14	14			0.106123	0.173903	0.783208	0.886441	0.294246	11.9622	12.6618	13.3718	12.1389	11.9908	13.3443
A0A286ZVT6	A0A286ZVT6_PIG	Nucleobindin-1 OS=Sus scrofa OX=9823 GN=NUCB1 PE=1 SV=1	16	16			0.10591	0.355552	0.783592	0.781571	0.293706	12.3247	11.388	11.8803	10.5699	10.1033	13.8533
P12026	ACBP_PIG	Acyl-CoA-binding protein OS=Sus scrofa OX=9823 GN=DBI PE=1 SV=2	4	4			0.105713	-0.360533	0.783948	1.2839	-0.293206	12.7586	9.16742	12.8357	11.5118	12.1517	12.1799
I3LQD3	I3LQD3_PIG	Calcium-activated neutral proteinase 2 OS=Sus scrofa OX=9823 GN=CAPN2 PE=1 SV=3	4	4			0.102059	0.637553	0.790571	0.642802	0.283907	5.41126	7.67243	10.2288	5.54285	5.20414	10.6528
A9YUB1	CHRD1_PIG	Cysteine and histidine-rich domain-containing protein 1 OS=Sus scrofa OX=9823 GN=CHORDC1 PE=2 SV=1	2	2			0.101616	-0.241227	0.791378	1.182	-0.282776	8.76818	9.8857	8.75822	8.50779	10.9069	8.7211
A0A287B8B1	A0A287B8B1_PIG	TPR_REGION domain-containing protein OS=Sus scrofa OX=9823 GN=ST13 PE=1 SV=1	5	5			0.100371	-0.462863	0.79365	1.37827	-0.279595	11.3049	6.24982	7.31288	7.75489	8.64024	9.86109
F1RRU7	F1RRU7_PIG	Mannose receptor C type 2 OS=Sus scrofa OX=9823 GN=MRC2 PE=1 SV=4	18	18			0.0993585	-0.174982	0.795502	1.12895	-0.277004	11.7142	13.412	12.0566	12.0566	12.3853	13.2659
A0A287A7R4	A0A287A7R4_PIG	Multifunctional fusion protein OS=Sus scrofa OX=9823 GN=PKM PE=1 SV=1	26	2			0.0990554	0.510523	0.796058	0.701968	0.276228	9.71081	5.25625	5.40305	4.7866	5.5521	8.49985
A0A481AED0	A0A481AED0_PIG	Spondin-2 OS=Sus scrofa OX=9823 GN=SPON2 PE=4 SV=1	5	5			0.0982652	0.230559	0.797508	0.852305	0.274202	10.6348	12.446	10.4615	11.5118	9.84706	11.4919
A0A287A9I8	A0A287A9I8_PIG	ATP synthase subunit gamma OS=Sus scrofa OX=9823 GN=ATP5F1C PE=1 SV=2	5	5			0.0974222	0.158021	0.799057	0.896254	0.272038	10.2644	8.76155	10.5118	9.37721	9.63662	10.0498
A0A287AJ64	A0A287AJ64_PIG	Laminin subunit beta 2 OS=Sus scrofa OX=9823 GN=LAMB2 PE=1 SV=1	7	7			0.0951811	0.494852	0.803191	0.709634	0.266273	8.77808	9.21917	8.10852	5.2048	7.89482	11.5216
A0A5G2Q729	A0A5G2Q729_PIG	Complex I-B16.6 OS=Sus scrofa OX=9823 GN=NDUFA13 PE=1 SV=1	2	2			0.0949802	0.688298	0.803563	0.620586	0.265756	10.5118	11.5507	6.5345	7.45121	12.9549	6.12597
F1SPP8	F1SPP8_PIG	Cytoskeleton associated protein 4 OS=Sus scrofa OX=9823 GN=CKAP4 PE=1 SV=3	11	11			0.0948242	-0.2202	0.803851	1.1649	-0.265353	11.1861	11.4969	11.3443	9.96578	12.0014	12.7207
A0A286ZPF5	A0A286ZPF5_PIG	Mitogen-activated protein kinase OS=Sus scrofa OX=9823 GN=MAPK1 PE=1 SV=2	6	5			0.0940915	-0.543663	0.805209	1.45767	-0.263463	11.6119	9.14721	5.58347	8.74483	7.7879	11.4409
A0A5G2QMI2	A0A5G2QMI2_PIG	Cartilage oligomeric matrix protein OS=Sus scrofa OX=9823 GN=COMP PE=1 SV=1	17	15			0.0938969	0.13846	0.80557	0.908488	0.262961	13.2228	12.5507	12.8823	11.769	13.2776	13.1938
A0A286ZHV7	A0A286ZHV7_PIG	Heparan sulfate proteoglycan 2 OS=Sus scrofa OX=9823 GN=HSPG2 PE=1 SV=1	34	34			0.090617	-0.228636	0.811677	1.17173	-0.254474	15.0102	13.464	12.4615	14.5447	14.1984	12.8784
P09889	PPA5_PIG	Tartrate-resistant acid phosphatase type 5 OS=Sus scrofa OX=9823 GN=ACP5 PE=1 SV=4	6	6			0.0904164	-0.233613	0.812052	1.17578	-0.253953	11.697	9.79116	10.5118	10.1923	10.1421	12.3663
F1SII4	F1SII4_PIG	Diadenosine tetraphosphate synthetase OS=Sus scrofa OX=9823 GN=GARS1 PE=1 SV=2	2	2			0.090212	-0.410757	0.812434	1.32938	-0.253423	7.62936	11.2288	9.73978	12.2674	8.03342	9.52943
A0A286ZIN0	A0A286ZIN0_PIG	Heterogeneous nuclear ribonucleoprotein D OS=Sus scrofa OX=9823 GN=HNRNPD PE=1 SV=2	4	3			0.0899911	0.547031	0.812847	0.684427	0.252849	9.64566	5.40575	6.28695	5.47742	4.2555	9.96434
A0A287AQQ1	A0A287AQQ1_PIG	PWWP domain-containing protein OS=Sus scrofa OX=9823 GN=HDGFL3 PE=1 SV=2	2	2			0.0897161	-0.322348	0.813362	1.25036	-0.252135	8.74147	9.98014	8.15482	9.75822	11.0084	7.07682
F2Z543	F2Z543_PIG	Prohibitin OS=Sus scrofa OX=9823 GN=PHB PE=1 SV=3	6	6			0.0890503	0.265191	0.81461	0.832089	0.250405	8.35315	9.32868	8.97441	6.58045	9.66	9.62022
P00506	AATM_PIG	Aspartate aminotransferase mitochondrial OS=Sus scrofa OX=9823 GN=GOT2 PE=1 SV=2	19	19			0.0884551	-0.428903	0.815727	1.34621	-0.248857	16.4783	12.5435	16.68	16.8361	16.6382	13.5142
A0A286ZMW3	A0A286ZMW3_PIG	HGF activator OS=Sus scrofa OX=9823 GN=HGFAC PE=1 SV=2	6	6			0.0866632	0.0545139	0.8191	0.962919	0.244187	11.973	12.5411	12.0868	12.3247	12.2438	11.8688
Q29545	ICA_PIG	Inhibitor of carbonic anhydrase OS=Sus scrofa OX=9823 GN=ICA PE=1 SV=1	8	4			0.0866329	-0.0751772	0.819157	1.05349	-0.244108	12.279	13.3443	12.769	12.8803	12.8553	12.8823
A0A287AEK2	A0A287AEK2_PIG	cAMP-dependent protein kinase type II-alpha regulatory subunit OS=Sus scrofa OX=9823 GN=PRKAR2A PE=1 SV=1	3	3			0.0865343	-0.256562	0.819343	1.19463	-0.243851	9.50581	8.24317	8.31288	7.85175	8.10329	10.8765
F1SCY2	F1SCY2_PIG	Interferon-stimulated protein 60 OS=Sus scrofa OX=9823 GN=IFIT3 PE=1 SV=3	5	5			0.0857919	-0.371768	0.820745	1.29394	-0.241912	8.50383	7.7879	9.41574	6.40939	8.93664	11.4767
A0A286ZQ85	A0A286ZQ85_PIG	Collagen type III alpha 1 chain OS=Sus scrofa OX=9823 GN=COL3A1 PE=1 SV=2	18	18			0.0843524	0.0202112	0.82347	0.986088	0.238146	14.2659	14.2288	14.3512	14.1596	14.2137	14.412
A0A286ZJD8	A0A286ZJD8_PIG	Dipeptidyl peptidase 7 OS=Sus scrofa OX=9823 GN=DPP7 PE=1 SV=2	5	5			0.081776	-0.651103	0.828369	1.57037	-0.231386	5.1334	11.7524	5.03562	5.64674	6.89482	11.3332
A0A287AGU7	A0A287AGU7_PIG	Tubulin beta chain OS=Sus scrofa OX=9823 GN=LOC100624785 PE=1 SV=1	17	1			0.0816067	0.327385	0.828692	0.79698	0.230941	9.44501	6.44128	5.66768	5.71897	8.46352	6.38933
P06867	PLMN_PIG	Plasminogen OS=Sus scrofa OX=9823 GN=PLG PE=1 SV=3	7	7			0.0809149	0.0763543	0.830013	0.948451	0.229121	15.5922	15.1869	16.0145	15.734	15.7731	15.0575
A0A5G2QNM8	A0A5G2QNM8_PIG	Coatomer subunit gamma OS=Sus scrofa OX=9823 GN=COPG1 PE=1 SV=1	3	3			0.0806159	0.478223	0.830585	0.717861	0.228333	5.18781	8.17991	8.79116	5.51549	4.77827	10.4305
F1RII7	F1RII7_PIG	Hemoglobin subunit beta OS=Sus scrofa OX=9823 GN=HBB PE=1 SV=1	13	12			0.0798396	-0.469696	0.832071	1.38482	-0.226287	17.7923	12.8218	17.8906	17.9258	17.805	14.183
A0A286ZX26	A0A286ZX26_PIG	Cathepsin D OS=Sus scrofa OX=9823 GN=CTSD PE=1 SV=2	22	8			0.0798141	-0.262256	0.83212	1.19935	-0.22622	14.4512	16.3145	14.1033	14.2061	14.365	17.0847
A0A287AGN9	A0A287AGN9_PIG	F-spondin OS=Sus scrofa OX=9823 GN=SPON1 PE=1 SV=1	9	9			0.0795637	-0.147805	0.8326	1.10788	-0.22556	10.8611	10.6795	10.7731	9.8933	10.7313	12.1325
F1SJ86	F1SJ86_PIG	Chondroitin sulfate proteoglycan 4 OS=Sus scrofa OX=9823 GN=CSPG4 PE=1 SV=3	8	8			0.0793188	0.0561161	0.833069	0.96185	0.224913	10.6257	10.1163	10.8765	10.4919	10.6707	10.2877
A0A5G2QBU2	A0A5G2QBU2_PIG	Prostaglandin E synthase 3 OS=Sus scrofa OX=9823 GN=PTGES3 PE=1 SV=1	2	2			0.0792142	-0.294428	0.83327	1.2264	-0.224637	10.1674	11.3608	10.7142	10.1421	9.44501	13.5387
P09623	DLDH_PIG	Dihydrolipoyl dehydrogenase mitochondrial OS=Sus scrofa OX=9823 GN=DLD PE=1 SV=1	3	3			0.0790139	0.441048	0.833655	0.736599	0.224108	5.47249	9.60363	9.04712	9.56605	4.69488	8.53916
Q9GLP1	FA5_PIG	Coagulation factor V OS=Sus scrofa OX=9823 GN=F5 PE=2 SV=1	3	3			0.0786571	-0.189378	0.83434	1.14027	-0.223166	9.36194	8.86419	11.5603	9.82972	10.4615	10.0634
F1RZM4	F1RZM4_PIG	Uncharacterized protein OS=Sus scrofa OX=9823 GN=LAMA4 PE=1 SV=4	9	9			0.0777371	0.374261	0.836109	0.771501	0.220734	9.05528	10.7566	10.1923	6.48543	10.5118	11.8842
A0A5G2QN54	A0A5G2QN54_PIG	T-complex protein 1 subunit delta OS=Sus scrofa OX=9823 GN=CCT4 PE=1 SV=1	3	3			0.0768167	0.215274	0.837883	0.861383	0.218297	9.03342	8.86728	10.8297	7.84549	10.0224	10.2167
A0A286ZMI3	A0A286ZMI3_PIG	Calsyntenin 1 OS=Sus scrofa OX=9823 GN=CLSTN1 PE=1 SV=2	14	14			0.076061	0.192399	0.839342	0.875149	0.216293	11.8178	11.2761	11.0224	10.3443	12.8956	10.2992
F1SMS8	F1SMS8_PIG	Lectin mannose binding 1 OS=Sus scrofa OX=9823 GN=LMAN1 PE=1 SV=2	6	6			0.0753678	0.19478	0.840683	0.873706	0.214453	12.584	9.94691	11.5459	11.446	11.8297	10.2167
A0A480WPU1	A0A480WPU1_PIG	2-phospho-D-glycerate hydro-lyase OS=Sus scrofa OX=9823 GN=ENO1 PE=1 SV=1	27	25			0.0749228	0.22465	0.841545	0.855803	0.213271	15.4862	13.3581	15.3373	13.4383	14.0014	16.068
K7GRE3	K7GRE3_PIG	Chordin like 1 OS=Sus scrofa OX=9823 GN=CHRDL1 PE=4 SV=3	6	6			0.0742197	0.20155	0.842908	0.869616	0.211401	7.49185	8.3837	10.4717	9.19967	8.58871	7.9542
P19620	ANXA2_PIG	Annexin A2 OS=Sus scrofa OX=9823 GN=ANXA2 PE=1 SV=4	16	16			0.0727976	-0.10778	0.845673	1.07757	-0.207613	12.5555	10.7977	11.9622	11.8017	11.9837	11.8533
F1RKG8	F1RKG8_PIG	Uncharacterized protein OS=Sus scrofa OX=9823 GN=PEBP1 PE=1 SV=1	12	12			0.0718606	0.127093	0.847499	0.915675	0.205112	14.5627	13.0984	14.92	13.8918	14.5981	13.7099
O02840	CADH5_PIG	Cadherin-5 OS=Sus scrofa OX=9823 GN=CDH5 PE=2 SV=1	4	4			0.0704849	-0.0439383	0.850188	1.03092	-0.201434	12.0735	12.1453	12.279	12.5531	12.2467	11.8297
Q9GKX6	GALM_PIG	Galactose mutarotase OS=Sus scrofa OX=9823 GN=GALM PE=2 SV=1	4	4			0.0703589	-0.0979751	0.850435	1.07027	-0.201096	8.64024	9.10852	10.2408	9.63481	9.37721	9.27146
F1S2E2	F1S2E2_PIG	Annexin OS=Sus scrofa OX=9823 GN=ANXA11 PE=1 SV=2	3	3			0.068722	0.326916	0.853646	0.797239	0.196708	9.48583	7.42626	12.3718	9.48784	7.9542	10.8611
A0A286ZL79	A0A286ZL79_PIG	Aldehyde dehydrogenase 7 family member A1 OS=Sus scrofa OX=9823 GN=ALDH7A1 PE=1 SV=2	2	2			0.0683976	-0.325809	0.854284	1.25337	-0.195837	7.14975	5.5659	5.8914	6.85798	3.62059	9.10591
A0A286ZQY6	A0A286ZQY6_PIG	Isocitrate dehydrogenase [NAD] subunit mitochondrial OS=Sus scrofa OX=9823 GN=IDH3A PE=1 SV=2	4	4			0.0658575	0.169006	0.859295	0.889455	0.189	10.2408	10.2408	9.84392	10.5603	8.19476	11.0634
A0A286ZKH9	A0A286ZKH9_PIG	Syndecan binding protein OS=Sus scrofa OX=9823 GN=SDCBP PE=1 SV=2	4	4			0.0653952	0.23654	0.860211	0.848778	0.187752	10.0498	10.9873	13.2408	10.1799	10.5507	12.8376
Q29214	RLA0_PIG	60S acidic ribosomal protein P0 OS=Sus scrofa OX=9823 GN=RPLP0 PE=1 SV=2	9	9			0.0625223	-0.425943	0.86592	1.34345	-0.179978	9.69	5.63807	9.19722	5.40939	8.12928	12.2644
A0A5G2R1T0	A0A5G2R1T0_PIG	Peptidylprolyl isomerase OS=Sus scrofa OX=9823 GN=FKBP10 PE=1 SV=1	5	5			0.0605955	0.120127	0.86977	0.920107	0.174743	12.3219	10.973	11.9106	12.2732	12.0701	10.5018
A0A286ZV56	A0A286ZV56_PIG	Calcium voltage-gated channel auxiliary subunit alpha2delta 1 OS=Sus scrofa OX=9823 GN=CACNA2D1 PE=1 SV=2	5	5			0.0604901	0.0744785	0.869981	0.949685	0.174456	11.5603	11.2288	11.6165	12.1293	10.7142	11.3387
K7GQ50	K7GQ50_PIG	Protein S100-A1 OS=Sus scrofa OX=9823 GN=S100A1 PE=1 SV=3	2	2			0.0592163	-0.267927	0.872537	1.20408	-0.170985	10.8918	6.38106	10.2288	9.06878	8.46352	10.7731
A0A5G2Q7R0	A0A5G2Q7R0_PIG	Uncharacterized protein OS=Sus scrofa OX=9823 GN=COL6A1 PE=1 SV=1	24	24			0.058542	0.177686	0.873892	0.88412	0.169144	12.8727	14.6269	12.2906	12.1548	12.464	14.6382
Q8HZV3	TFR1_PIG	Transferrin receptor protein 1 OS=Sus scrofa OX=9823 GN=TFRC PE=2 SV=1	2	2			0.0563749	-0.163544	0.878264	1.12004	-0.163214	5.69695	7.44294	5.61543	6.96578	4.82896	7.45121
P19205	ACPH_PIG	Acylamino-acid-releasing enzyme OS=Sus scrofa OX=9823 GN=APEH PE=1 SV=2	2	2			0.0561233	0.190966	0.878773	0.876019	0.162524	6.38024	4.70598	7.88264	5.42099	5.37507	7.59991
A0A5G2R5U8	A0A5G2R5U8_PIG	NAC-A/B domain-containing protein OS=Sus scrofa OX=9823 GN=NACA PE=1 SV=1	2	2			0.0558971	0.273359	0.879231	0.827391	0.161904	8.41785	10.0768	7.65821	8.49185	5.77083	11.0701
P67937	TPM4_PIG	Tropomyosin alpha-4 chain OS=Sus scrofa OX=9823 GN=TPM4 PE=2 SV=3	16	8			0.0547245	-0.258201	0.881608	1.19599	-0.158683	10.9873	9.22882	10.6257	9.89026	8.26209	13.464
A0A287A6N0	A0A287A6N0_PIG	Polypeptide N-acetylgalactosaminyltransferase OS=Sus scrofa OX=9823 GN=GALNT2 PE=1 SV=2	2	2			0.0537399	-0.215403	0.883609	1.16103	-0.155974	5.84367	6.29646	8.47978	7.49185	4.98636	8.7879
Q7YS78	ARRC_PIG	Arrestin-C OS=Sus scrofa OX=9823 GN=ARR3 PE=2 SV=2	5	5			0.0517388	0.0633993	0.88769	0.957007	0.150452	10.5699	11.8956	11.3163	10.9586	11.5362	11.0967
A0A287AD09	A0A287AD09_PIG	Nucleosome assembly protein 1 like 1 OS=Sus scrofa OX=9823 GN=NAP1L1 PE=1 SV=2	3	2			0.0510935	0.119578	0.88901	0.920457	0.148668	9.22641	8.16992	9.01959	8.04439	7.85798	10.1548
Q2LE37	APOM_PIG	Apolipoprotein M OS=Sus scrofa OX=9823 GN=APOM PE=2 SV=1	3	3			0.0503788	-0.110908	0.890474	1.07991	-0.146689	11.1228	12.0802	10.5507	10.5603	10.9658	12.5603
A0A286ZN24	A0A286ZN24_PIG	Inter-alpha-trypsin inhibitor heavy chain H4 OS=Sus scrofa OX=9823 GN=ITIH4 PE=1 SV=2	8	8			0.0502673	-0.115625	0.890703	1.08344	-0.14638	12.9348	12.7773	13.2877	11.8057	13.0515	14.4893
Q764M5	STAT1_PIG	Signal transducer and activator of transcription 1 OS=Sus scrofa OX=9823 GN=STAT1 PE=2 SV=1	7	7			0.050173	-0.324156	0.890896	1.25193	-0.146118	8.64024	6.93074	9.21675	5.01346	8.43045	12.3163
A0A287A509	A0A287A509_PIG	Proteasome subunit beta OS=Sus scrofa OX=9823 GN=PSMB10 PE=1 SV=1	2	2			0.0499672	-0.27901	0.891318	1.21336	-0.145548	6.62644	9.99435	5.76195	6.08958	6.56986	10.5603
A0A287BQ72	A0A287BQ72_PIG	Transaldolase OS=Sus scrofa OX=9823 GN=TALDO1 PE=1 SV=1	8	8			0.0496703	0.117632	0.891928	0.921699	0.144724	12.4868	10.4409	13.1196	11.8956	11.7524	12.0464
A0A287APR1	A0A287APR1_PIG	60S ribosomal protein L18a OS=Sus scrofa OX=9823 GN=RPL18A PE=1 SV=1	2	2			0.0492313	-0.0871598	0.89283	1.06228	-0.143506	6.52042	7.92481	6.82018	6.60437	8.02237	6.90016
A0A287ASD0	A0A287ASD0_PIG	60S ribosomal protein L5 OS=Sus scrofa OX=9823 GN=RPL5 PE=1 SV=1	3	3			0.0488732	-0.0610536	0.893566	1.04323	-0.142511	11.5651	10.8688	11.2408	11.6165	11.7099	10.5314
A0A286ZXX3	A0A286ZXX3_PIG	Actin related protein 2 OS=Sus scrofa OX=9823 GN=ACTR2 PE=1 SV=1	6	6			0.0483907	0.116649	0.89456	0.922327	0.14117	10.9293	11.2992	11.3219	11.0701	9.65105	12.4793
F1S567	F1S567_PIG	Vascular cell adhesion molecule 1 OS=Sus scrofa OX=9823 GN=VCAM1 PE=1 SV=2	13	13			0.046597	-0.196769	0.898262	1.14613	-0.136174	11.9801	11.1984	10.6257	10.7731	9.47776	14.1437
A0A5G2QN76	A0A5G2QN76_PIG	CD44 antigen OS=Sus scrofa OX=9823 GN=CD44 PE=1 SV=1	4	4			0.0464726	0.0359688	0.898519	0.975377	0.135827	11.3049	11.9403	11.7977	11.6618	11.3219	11.9513
F6Q109	F6Q109_PIG	Glutamine synthetase OS=Sus scrofa OX=9823 GN=GLUL PE=1 SV=1	20	20			0.0462509	0.136564	0.898978	0.909683	0.135208	16.7207	13.8238	16.7987	15.7602	16.0058	15.1674
A0A286ZXS0	A0A286ZXS0_PIG	Spectrin alpha non-erythrocytic 1 OS=Sus scrofa OX=9823 GN=SPTAN1 PE=1 SV=1	12	12			0.045916	0.123117	0.899672	0.918202	0.134273	12.5981	9.8009	10.2644	10.9218	11.1923	10.1799
A0A287ANS6	A0A287ANS6_PIG	Histone H2A OS=Sus scrofa OX=9823 GN=H2AJ PE=3 SV=1	4	2			0.0453062	-0.300472	0.900936	1.23155	-0.132569	9.14466	5.32439	7.65105	6.26491	5.18201	11.5746
A0A5G2R3T8	A0A5G2R3T8_PIG	Proprotein convertase subtilisin/kexin type 1 inhibitor OS=Sus scrofa OX=9823 GN=PCSK1N PE=1 SV=1	2	2			0.044185	0.0638107	0.903265	0.956734	0.12943	6.03676	5.63983	5.9095	5.2787	5.36107	6.75489
A0A5G2QP78	A0A5G2QP78_PIG	Aminopeptidase OS=Sus scrofa OX=9823 GN=ANPEP PE=1 SV=1	11	11			0.0440493	-0.087691	0.903547	1.06267	-0.12905	10.9069	11.2467	10.5507	10.4717	10.2167	12.279
Q710C4	SAHH_PIG	Adenosylhomocysteinase OS=Sus scrofa OX=9823 GN=AHCY PE=3 SV=3	7	7			0.0439627	-0.111567	0.903727	1.0804	-0.128807	11.043	10.5216	10.1293	9.7039	10.0084	12.3163
F1SJ34	F1SJ34_PIG	Cytochrome c oxidase polypeptide Va OS=Sus scrofa OX=9823 GN=COX5A PE=1 SV=1	3	3			0.0433306	-0.120501	0.905043	1.08711	-0.127034	5.77726	6.88264	5.66107	4.85609	7.82655	5.99984
A0A286ZRI8	A0A286ZRI8_PIG	Arylsulfatase B OS=Sus scrofa OX=9823 GN=ARSB PE=1 SV=1	8	8			0.0417159	0.233456	0.908415	0.850595	0.122495	8.15482	8.85798	8.13955	5.44893	7.20945	11.7936
A0A5G2QFE3	A0A5G2QFE3_PIG	Fibronectin OS=Sus scrofa OX=9823 GN=FN1 PE=1 SV=1	54	54			0.0409654	-0.155309	0.909986	1.11366	-0.120381	13.0119	13.2615	13.5981	12.3554	11.9873	15.9948
A0A287A7C2	A0A287A7C2_PIG	Aspartyl aminopeptidase OS=Sus scrofa OX=9823 GN=DNPEP PE=1 SV=1	3	3			0.0377026	-0.0867716	0.916848	1.06199	-0.111154	9.04166	11.4818	9.27845	10.1033	9.86882	10.0901
P81405	SAP_PIG	Saposin-B-Val OS=Sus scrofa OX=9823 GN=PSAP PE=1 SV=2	3	2			0.0372189	0.139259	0.91787	0.907985	0.109782	9.56033	12.7207	9.53722	10.1293	9.45738	11.8138
A0A287BED9	A0A287BED9_PIG	Moesin OS=Sus scrofa OX=9823 GN=MSN PE=1 SV=2	21	14			0.0369118	0.173182	0.918519	0.886884	0.10891	10.6439	13.412	13.0851	11.1799	10.5981	14.8435
F1RW75	F1RW75_PIG	Desmoplakin OS=Sus scrofa OX=9823 GN=DSP PE=1 SV=3	6	6			0.0363843	-0.033857	0.919635	1.02375	-0.10741	12.6096	11.5507	12.2674	12.2137	12.0868	12.2288
A0A5G2R5Z3	A0A5G2R5Z3_PIG	Uncharacterized protein OS=Sus scrofa OX=9823 GN=MCAM PE=1 SV=1	5	5			0.0362107	0.0760082	0.920003	0.948679	0.106916	11.3718	9.63844	11.1799	10.2644	10.1421	11.5555
A0A287A5B4	A0A287A5B4_PIG	BRO1 domain-containing protein OS=Sus scrofa OX=9823 GN=PDCD6IP PE=1 SV=2	4	4			0.0362055	0.194869	0.920014	0.873652	0.106901	5.83161	8.13955	6.04727	5.34315	4.32912	9.76155
A0A287AGX5	A0A287AGX5_PIG	Branched-chain-amino-acid aminotransferase OS=Sus scrofa OX=9823 GN=BCAT1 PE=1 SV=1	3	3			0.034303	0.0813449	0.924053	0.945176	0.101479	8.91289	8.57365	9.89785	7.96	8.83605	10.3443
A5GFX7	A5GFX7_PIG	Cathepsin X OS=Sus scrofa OX=9823 GN=CTSZ PE=1 SV=1	15	15			0.0341496	0.100514	0.92438	0.932701	0.101041	14.1196	14.6096	14.1984	13.1244	13.3304	16.1713
F1RVH7	F1RVH7_PIG	Insulin like growth factor binding protein 7 OS=Sus scrofa OX=9823 GN=IGFBP7 PE=1 SV=4	11	11			0.0331494	-0.158909	0.926511	1.11644	-0.0981819	12.7855	11.8416	8.29462	9.40088	12.0498	11.9476
P42831	CCL2_PIG	C-C motif chemokine 2 OS=Sus scrofa OX=9823 GN=CCL2 PE=3 SV=1	2	2			0.0323917	-0.0610504	0.928129	1.04323	-0.096012	9.75822	8.37069	10.2992	9.93369	9.01402	9.66356
F1RX31	F1RX31_PIG	Secreted frizzled related protein 2 OS=Sus scrofa OX=9823 GN=SFRP2 PE=1 SV=1	9	9			0.0321442	-0.134472	0.928658	1.09769	-0.0953025	5.75914	5.6334	9.19722	5.61325	8.35755	7.02237
A0A287AHK1	A0A287AHK1_PIG	Gc-globulin OS=Sus scrofa OX=9823 GN=GC PE=1 SV=1	12	12			0.0319169	-0.0278594	0.929144	1.0195	-0.0946507	18.9937	19.6575	18.8018	18.9258	19.2042	19.4067
Q29243	DAG1_PIG	Dystroglycan OS=Sus scrofa OX=9823 GN=DAG1 PE=2 SV=2	6	6			0.031906	-0.124098	0.929167	1.08983	-0.0946195	7.33985	6.87036	7.91886	5.493	7.13955	9.86882
P00889	CISY_PIG	Citrate synthase mitochondrial OS=Sus scrofa OX=9823 GN=CS PE=1 SV=2	8	8			0.0306073	0.0695092	0.93195	0.952962	0.0908892	10.7313	8.33092	10.42	9.57175	10.0084	9.69349
A0A287AP66	A0A287AP66_PIG	60S ribosomal protein L12 OS=Sus scrofa OX=9823 GN=RPL12 PE=1 SV=2	2	2			0.0305176	0.121009	0.932143	0.919544	0.0906313	6.43463	6.74147	6.87036	4.70598	5.84046	9.13699
F1S021	F1S021_PIG	Collagen type V alpha 1 chain OS=Sus scrofa OX=9823 GN=COL5A1 PE=1 SV=4	12	12			0.0296632	0.0881195	0.933978	0.940748	0.0881715	11.3106	12.0154	10.6165	9.50383	11.5555	12.6188
A0A287ADJ2	A0A287ADJ2_PIG	75 kDa glucose-regulated protein OS=Sus scrofa OX=9823 GN=HSPA9 PE=1 SV=1	15	15			0.0280028	-0.0975202	0.937556	1.06993	-0.0833792	10.1163	11.9622	12.4014	9.71939	12.4435	12.6096
A0A5K1UE53	A0A5K1UE53_PIG	Serpin family G member 1 OS=Sus scrofa OX=9823 GN=SERPING1 PE=1 SV=1	6	6			0.027564	0.0614939	0.938504	0.958271	0.0821101	11.2408	11.9031	9.99435	10.4818	10.4919	11.9801
A0A286ZLA4	A0A286ZLA4_PIG	Uncharacterized protein OS=Sus scrofa OX=9823 GN=MATR3 PE=1 SV=2	2	2			0.0270632	-0.101803	0.939587	1.07311	-0.0806603	7.22882	5.52389	8.66178	7.86419	5.50698	8.34873
A0A286ZQI5	A0A286ZQI5_PIG	Uncharacterized protein OS=Sus scrofa OX=9823 GN=CHL1 PE=1 SV=1	5	5			0.0254262	0.0611688	0.943135	0.958487	0.0759112	8.07682	7.40939	8.57365	9.11374	8.15987	6.60273
P79274	ACADL_PIG	Long-chain specific acyl-CoA dehydrogenase mitochondrial OS=Sus scrofa OX=9823 GN=ACADL PE=2 SV=1	3	3			0.0254241	-0.0825602	0.943139	1.0589	-0.075905	5.83521	8.34873	5.37257	5.5415	7.50779	6.75489
A0A287ABM6	A0A287ABM6_PIG	V-type proton ATPase subunit a OS=Sus scrofa OX=9823 GN=ATP6V0A1 PE=1 SV=2	5	5			0.0243372	0.0630646	0.945503	0.957229	0.0727432	11.8057	10.2527	10.1799	11.6393	11.0566	9.35315
A0A286ZVS0	A0A286ZVS0_PIG	Splicing factor 3B subunit 3 OS=Sus scrofa OX=9823 GN=SF3B3 PE=1 SV=1	6	6			0.0232458	-0.0420977	0.947882	1.02961	-0.0695608	10.0084	11.0967	9.29232	10.0224	9.74483	10.7566
Q8MJ30	DHPR_PIG	Dihydropteridine reductase OS=Sus scrofa OX=9823 GN=QDPR PE=2 SV=1	2	2			0.0230456	-0.0592359	0.948319	1.04191	-0.0689764	8.19967	6.05311	8.31741	7.96	8.08746	6.70044
A2SW51	A2SW51_PIG	Monocyte differentiation antigen CD14 OS=Sus scrofa OX=9823 GN=CD14 PE=1 SV=1	7	7			0.0225436	0.0956148	0.949416	0.935873	0.0675099	9.65464	13.2152	10.0224	10.0224	10.0084	12.5746
A1E295	CATB_PIG	Cathepsin B OS=Sus scrofa OX=9823 GN=CTSB PE=1 SV=1	18	18			0.0223399	0.106549	0.949861	0.928807	0.0669142	17.2419	20.0691	17.4415	19.4129	15.5326	19.4874
A0A287B406	A0A287B406_PIG	Uncharacterized protein OS=Sus scrofa OX=9823 GN=CLN5 PE=1 SV=1	3	3			0.0219134	-0.132458	0.950794	1.09616	-0.0656666	5.67339	8.96867	6.2724	5.03063	5.71134	10.5699
A0A5G2QGW8	A0A5G2QGW8_PIG	Dickkopf WNT signaling pathway inhibitor 3 OS=Sus scrofa OX=9823 GN=DKK3 PE=1 SV=1	12	12			0.0214364	-0.057353	0.951839	1.04055	-0.0642696	11.7482	9.33762	11.1163	10.3443	10.1923	11.8376
A0A287BIL8	A0A287BIL8_PIG	78 kDa glucose-regulated protein OS=Sus scrofa OX=9823 GN=HSPA5 PE=1 SV=2	25	23			0.0207959	-0.0319964	0.953244	1.02243	-0.0623919	14.365	12.9658	13.6883	13.1082	13.8238	14.183
A0A287BRY9	A0A287BRY9_PIG	Uncharacterized protein OS=Sus scrofa OX=9823 GN=MDK PE=3 SV=1	3	3			0.0199676	0.101667	0.955064	0.931956	0.0599597	6.17991	9.10852	6.76818	5.3534	10.0768	6.3214
A0A287BQW3	A0A287BQW3_PIG	Histone H1.0 OS=Sus scrofa OX=9823 GN=H1-0 PE=1 SV=1	2	2			0.0196272	-0.13011	0.955813	1.09438	-0.0589591	9.35975	5.78471	8.36632	7.01123	5.20163	11.6883
F1SKY2	F1SKY2_PIG	Omega-amidase NIT2 OS=Sus scrofa OX=9823 GN=NIT2 PE=1 SV=3	2	2			0.0187432	-0.0429784	0.95776	1.03024	-0.056357	9.56605	8.77808	7.86419	8.44708	7.97728	9.91289
F1RMJ4	F1RMJ4_PIG	Uncharacterized protein OS=Sus scrofa OX=9823 GN=IQGAP1 PE=1 SV=4	11	11			0.0183324	0.0824722	0.958667	0.944438	0.0551462	10.5603	10.7398	9.46148	8.27612	9.2384	12.9996
P80031	GSTP1_PIG	Glutathione S-transferase P OS=Sus scrofa OX=9823 GN=GSTP1 PE=1 SV=2	8	8			0.018158	0.0361592	0.959052	0.975248	0.0546317	14.1277	12.06	13.7731	12.9385	13.5018	13.412
A0A286ZP85	A0A286ZP85_PIG	Eukaryotic translation initiation factor 3 subunit C OS=Sus scrofa OX=9823 GN=LOC110260088 PE=3 SV=1	5	5			0.0181444	-0.0211341	0.959082	1.01476	-0.0545916	8.60733	9.6987	9.09803	8.82018	9.06609	9.5812
Q29549	CLUS_PIG	Clusterin OS=Sus scrofa OX=9823 GN=CLU PE=1 SV=1	22	22			0.0179886	0.0667836	0.959426	0.954764	0.054132	14.9012	15.0743	14.0362	13.2363	13.5981	16.977
P23220	AT2B1_PIG	Plasma membrane calcium-transporting ATPase 1 OS=Sus scrofa OX=9823 GN=ATP2B1 PE=2 SV=1	8	8			0.0177866	0.0619637	0.959872	0.957959	0.0535356	16.9545	15.8386	13.5864	16.1437	14.2137	15.8361
O97580	SUCB1_PIG	Succinate--CoA ligase [ADP-forming] subunit beta mitochondrial (Fragment) OS=Sus scrofa OX=9823 GN=SUCLA2 PE=2 SV=1	2	2			0.0175496	0.129316	0.960396	0.914265	0.052836	7.67948	6.28725	12.9801	7.53916	7.45943	11.5603
A0A286ZWS8	A0A286ZWS8_PIG	Collagen type II alpha 1 chain OS=Sus scrofa OX=9823 GN=COL2A1 PE=1 SV=1	11	10			0.0169251	-0.0466849	0.961778	1.03289	-0.0509901	11.9658	9.04985	9.91438	10.6165	10.697	9.75656
A0A287BB66	A0A287BB66_PIG	Recoverin OS=Sus scrofa OX=9823 GN=RCVRN PE=1 SV=1	6	6			0.0169082	-0.051129	0.961816	1.03608	-0.0509402	10.0768	6.64386	8.25267	8.11894	8.65464	8.35315
O46427	CATH_PIG	Pro-cathepsin H OS=Sus scrofa OX=9823 GN=CTSH PE=1 SV=1	14	14			0.0140321	-0.0695384	0.968206	1.04938	-0.0424076	12.6165	13.6883	11.4564	10.9873	11.3163	15.6662
K7GPF5	K7GPF5_PIG	CD248 molecule OS=Sus scrofa OX=9823 GN=CD248 PE=4 SV=1	2	2			0.0136377	0.02292	0.969086	0.984239	0.0412332	9.29921	8.633	8.37938	8.2854	8.24317	9.71425
A0A287BH51	A0A287BH51_PIG	Uncharacterized protein OS=Sus scrofa OX=9823 GN=IL1RL1 PE=3 SV=2	2	2			0.0127747	0.0309315	0.971014	0.978788	0.0386607	12.4435	10.4512	9.87191	10.8994	11.2046	10.5699
A0A286ZYN0	A0A286ZYN0_PIG	Keratin 15 OS=Sus scrofa OX=9823 GN=KRT15 PE=1 SV=1	10	3			0.0123102	0.0891757	0.972053	0.94006	0.037274	12.7419	5.35473	8.81057	10.7228	6.97728	8.93958
A0A287A078	A0A287A078_PIG	Laminin subunit gamma 1 OS=Sus scrofa OX=9823 GN=LAMC1 PE=1 SV=2	22	22			0.0122235	-0.01859	0.972247	1.01297	-0.0370148	13.1517	13.1082	12.6948	12.7649	12.3163	13.9293
I3LES7	I3LES7_PIG	Lipoprotein lipase OS=Sus scrofa OX=9823 GN=LIPG PE=3 SV=3	2	2			0.0116479	-0.0387778	0.973536	1.02724	-0.0352941	8.51175	8.66534	10.8297	9.66711	7.85798	10.5981
A0A287AZV4	A0A287AZV4_PIG	S-(hydroxymethyl)glutathione dehydrogenase OS=Sus scrofa OX=9823 GN=ADH5 PE=1 SV=2	2	2			0.0116376	-0.0526776	0.973559	1.03719	-0.0352633	10.2167	6.39575	9.48382	9.2503	10.0498	6.9542
A0A287B2K4	A0A287B2K4_PIG	Neuropilin OS=Sus scrofa OX=9823 GN=NRP2 PE=3 SV=2	4	4			0.0111889	0.0472282	0.974566	0.967794	0.0339206	7.35755	5.95402	9.06609	5.60416	7.34873	9.28309
A0A286ZJK2	A0A286ZJK2_PIG	Heterogeneous nuclear ribonucleoprotein M OS=Sus scrofa OX=9823 GN=HNRNPM PE=1 SV=2	2	2			0.0109006	0.0220601	0.975213	0.984825	0.0330572	6.74147	6.74147	7.17991	7.20945	7.78136	5.60585
A5D9N3	A5D9N3_PIG	Allograft inflammatory factor 1 OS=Sus scrofa OX=9823 GN=AIF1 PE=1 SV=1	2	2			0.010452	0.0609673	0.976221	0.958621	0.0317123	7.30378	8.62205	6.45615	5.71303	5.45676	11.0293
A0A287B1T7	A0A287B1T7_PIG	Dimethylargininase OS=Sus scrofa OX=9823 GN=DDAH1 PE=1 SV=1	4	3			0.0103835	-0.0213283	0.976375	1.01489	-0.0315071	7.97728	9.48784	8.57365	8.98868	7.70044	9.41363
A0A286ZVK3	A0A286ZVK3_PIG	Lipase OS=Sus scrofa OX=9823 GN=LIPA PE=1 SV=1	3	3			0.00846489	0.0581063	0.980698	0.960524	0.0257401	7.8392	7.48382	6.67243	4.81067	5.28338	11.7271
A0A287AK58	A0A287AK58_PIG	IF rod domain-containing protein OS=Sus scrofa OX=9823 GN=KRT14 PE=1 SV=1	17	1			0.00795664	0.0309819	0.981846	0.978754	0.0242083	9.71768	5.67728	7.31288	7.83289	8.2384	6.5436
F2Z5T5	F2Z5T5_PIG	Tubulin alpha chain OS=Sus scrofa OX=9823 GN=TUBA1A PE=3 SV=3	19	1			0.00774927	0.0303055	0.982315	0.979213	0.0235829	8.44708	11.697	10.7142	8.55842	11.2288	10.9801
A0A286ZVC3	A0A286ZVC3_PIG	Alpha-2-glycoprotein 1 zinc-binding OS=Sus scrofa OX=9823 GN=AZGP1 PE=1 SV=1	2	2			0.00682039	0.00747712	0.984418	0.994831	0.0207777	9.95128	9.81218	10.2761	10.5507	10.0634	9.40301
Q8WNQ7	GALNS_PIG	N-acetylgalactosamine-6-sulfatase OS=Sus scrofa OX=9823 GN=GALNS PE=2 SV=1	4	4			0.00674158	-0.0358035	0.984597	1.02513	-0.0205394	7.93664	10.4409	8.30834	6.59694	8.30834	11.888
Q5S1S4	CAH3_PIG	Carbonic anhydrase 3 OS=Sus scrofa OX=9823 GN=CA3 PE=2 SV=3	3	3			0.00503883	-0.0221802	0.988465	1.01549	-0.0153811	6.51412	6.23644	8.46352	9.60548	5.65535	6.01979
A0A286ZVG0	A0A286ZVG0_PIG	Saposin-B-Val OS=Sus scrofa OX=9823 GN=PSAP PE=1 SV=2	29	28			0.00269759	0.0105028	0.993808	0.992746	0.00825634	15.906	17.5878	15.5657	15.0785	15.3987	18.5507
A0A5G2QEL0	A0A5G2QEL0_PIG	Tetraspanin OS=Sus scrofa OX=9823 GN=CD81 PE=1 SV=1	3	3			0.000691902	-0.004409	0.998408	1.00306	-0.00212253	5.94017	9.91139	7.62936	5.48222	6.80735	11.2046

## Sheet: Periphery CT vs HP
T: Accession	T: Entry	T: Description	T: #Peptides	T: #Unique	C: Student's T-test Significant Peri_C_Peri_PA	C: Student's T-test significant	N: -Log Student's T-test p-value Peri_C_Peri_PA	N: Student's T-test Difference Peri_C_Peri_PA	p value	PA/C	N: Student's T-test Test statistic Peri_C_Peri_PA	CP3_1	CP3_2	CP3_3	CP4_1	CP4_2	CP4_3
A0A286ZYM6	A0A286ZYM6_PIG	ATP synthase F(0) complex subunit B1 mitochondrial OS=Sus scrofa OX=9823 GN=ATP5PB PE=1 SV=1	4	4	+	Peri_C_Peri_PA	1.71342	4.57122	0.0193455	0.0420655	3.78541	12.2438	10.8533	8.14466	5.64499	5.93584	5.94723
A0A5G2QS80	A0A5G2QS80_PIG	Cellular communication network factor 1 OS=Sus scrofa OX=9823 GN=CCN1 PE=3 SV=1	2	2	+	Peri_C_Peri_PA	1.70202	4.55378	0.01986	0.0425771	3.75503	10.3106	11.0701	13.183	8.53916	5.59505	6.76818
P18650	APOE_PIG	Apolipoprotein E OS=Sus scrofa OX=9823 GN=APOE PE=1 SV=2	22	3	+	Peri_C_Peri_PA	2.18672	4.23361	0.00650549	0.0531565	5.20239	12.7607	11.9144	12.2107	7.36632	7.20945	9.60918
P17741	HMGB2_PIG	High mobility group protein B2 OS=Sus scrofa OX=9823 GN=HMGB2 PE=1 SV=2	3	2	+	Peri_C_Peri_PA	1.45262	3.93933	0.0352679	0.0651844	3.12757	9.75989	11.5651	13.5387	6.43651	8.45943	8.14975
A0A287AK31	A0A287AK31_PIG	Thrombospondin 3 OS=Sus scrofa OX=9823 GN=THBS3 PE=3 SV=1	4	2	+	Peri_C_Peri_PA	1.86193	3.82888	0.0137426	0.0703708	4.19577	11.0084	10.1421	8.22882	6.70995	5.83289	5.34988
F1SJ34	F1SJ34_PIG	Cytochrome c oxidase polypeptide Va OS=Sus scrofa OX=9823 GN=COX5A PE=1 SV=1	3	3	+	Peri_C_Peri_PA	1.43579	3.82076	0.0366615	0.070768	3.08755	11.8918	7.90087	8.55075	5.69122	5.52042	5.66948
A0A287A2Y4	A0A287A2Y4_PIG	ATP synthase subunit d mitochondrial OS=Sus scrofa OX=9823 GN=ATP5PD PE=1 SV=1	4	4	+	Peri_C_Peri_PA	1.62367	3.59105	0.0237865	0.0829824	3.55057	12.3934	12.6707	10.2288	7.40939	7.63662	9.47371
A1XQU3	RL14_PIG	60S ribosomal protein L14 OS=Sus scrofa OX=9823 GN=RPL14 PE=1 SV=1	2	2	+	Peri_C_Peri_PA	1.37131	3.44601	0.0425295	0.0917588	2.93668	11.2107	8.62205	12.2586	6.76818	8.16491	6.82018
A0A286ZSJ7	A0A286ZSJ7_PIG	Complement C1q C chain OS=Sus scrofa OX=9823 GN=C1QC PE=1 SV=1	4	4	+	Peri_C_Peri_PA	1.60214	3.29841	0.0249954	0.101644	3.4956	12.0119	11.2348	11.8994	6.70044	8.74147	9.80896
A0A286ZZL7	A0A286ZZL7_PIG	ATP-dependent 6-phosphofructokinase OS=Sus scrofa OX=9823 GN=PFKL PE=1 SV=2	2	1	+	Peri_C_Peri_PA	1.33725	3.03183	0.0459992	0.122272	2.85849	9.82018	9.15228	9.06878	8.37504	5.133	5.43771
P19620	ANXA2_PIG	Annexin A2 OS=Sus scrofa OX=9823 GN=ANXA2 PE=1 SV=4	16	16	+	Peri_C_Peri_PA	1.5987	2.82602	0.0251942	0.141021	3.48687	15.1517	12.4305	13.9658	11.1293	11.2877	10.6528
A0A287BHP5	A0A287BHP5_PIG	Alpha-mannosidase OS=Sus scrofa OX=9823 GN=MAN2B1 PE=1 SV=1	23	1	+	Peri_C_Peri_PA	1.67585	2.79876	0.0210936	0.143711	3.68594	9.70563	9.61839	10.3663	6.49388	6.26491	8.53528
F1SEY1	F1SEY1_PIG	Alpha-mannosidase OS=Sus scrofa OX=9823 GN=MAN2B1 PE=1 SV=3	24	2	+	Peri_C_Peri_PA	1.60019	2.79499	0.0251079	0.144087	3.49066	8.80413	10.0224	9.76653	5.88149	6.1819	8.14466
A0A5G2QFE3	A0A5G2QFE3_PIG	Fibronectin OS=Sus scrofa OX=9823 GN=FN1 PE=1 SV=1	54	54	+	Peri_C_Peri_PA	1.61333	2.76647	0.0243596	0.146964	3.5241	16.6382	14.8484	15.8037	14.0362	11.9908	12.964
P00346	MDHM_PIG	Malate dehydrogenase mitochondrial OS=Sus scrofa OX=9823 GN=MDH2 PE=1 SV=2	11	11	+	Peri_C_Peri_PA	1.33645	2.69837	0.046084	0.154067	2.85667	14.7524	12.4589	12.6839	10.7731	11.5411	9.48583
A0A287B9A6	A0A287B9A6_PIG	Glucosidase 2 subunit beta OS=Sus scrofa OX=9823 GN=PRKCSH PE=1 SV=1	5	5	+	Peri_C_Peri_PA	1.62208	2.69123	0.0238737	0.154831	3.5465	12.8591	13.0258	13.0532	11.3387	10.7056	8.82018
F1RMB2	F1RMB2_PIG	Metalloendopeptidase OS=Sus scrofa OX=9823 GN=BMP1 PE=4 SV=4	7	7	+	Peri_C_Peri_PA	3.20801	2.53825	0.000619427	0.172151	9.75165	11.7056	11.2761	11.7524	8.633	9.14211	9.3443
A0A286ZXZ9	A0A286ZXZ9_PIG	Erythrocyte membrane protein band 4.1 like 2 OS=Sus scrofa OX=9823 GN=EPB41L2 PE=1 SV=1	9	9	+	Peri_C_Peri_PA	1.69884	2.42527	0.020006	0.186175	3.74661	12.9293	10.9944	12.5241	9.224	10.1421	9.80574
A0A286ZKQ1	A0A286ZKQ1_PIG	Beta-hexosaminidase OS=Sus scrofa OX=9823 GN=HEXB PE=1 SV=2	7	7	+	Peri_C_Peri_PA	2.64542	2.4226	0.00226246	0.18652	6.94125	11.8178	12.2586	12.9604	9.75322	9.89936	10.1163
A0A286ZIL9	A0A286ZIL9_PIG	Collagen type XVIII alpha 1 chain OS=Sus scrofa OX=9823 GN=COL18A1 PE=1 SV=2	18	18	+	Peri_C_Peri_PA	1.5719	2.38586	0.0267979	0.191331	3.41927	14.3021	12.5699	12.7793	11.6926	10.5018	10.2992
A0A5G2QWF5	A0A5G2QWF5_PIG	C3/C5 convertase OS=Sus scrofa OX=9823 GN=C2 PE=1 SV=1	10	10	+	Peri_C_Peri_PA	1.41532	2.33798	0.0384309	0.197787	3.03924	10.6165	12.2015	12.9996	8.97728	9.80413	10.0224
I3LNE4	I3LNE4_PIG	Protein-arginine deiminase OS=Sus scrofa OX=9823 GN=PADI2 PE=1 SV=3	2	2	+	Peri_C_Peri_PA	1.30475	2.28972	0.0495735	0.204515	2.78482	7.25077	8.66534	9.47776	7.16993	5.80178	5.55301
Q8HZV3	TFR1_PIG	Transferrin receptor protein 1 OS=Sus scrofa OX=9823 GN=TFRC PE=2 SV=1	2	2	+	Peri_C_Peri_PA	1.4808	2.27323	0.0330522	0.206866	3.19518	7.83289	7.11894	9.3837	6.27251	5.43018	5.81315
A0A5G2QQ46	A0A5G2QQ46_PIG	Syndecan OS=Sus scrofa OX=9823 GN=SDC2 PE=1 SV=1	2	2	+	Peri_C_Peri_PA	2.0065	2.27266	0.00985145	0.206948	4.62401	11.0566	10.7056	10.3219	7.69349	8.34873	9.224
A0A5G2QDQ1	A0A5G2QDQ1_PIG	V-type proton ATPase subunit OS=Sus scrofa OX=9823 GN=ATP6V0D1 PE=1 SV=1	2	2	+	Peri_C_Peri_PA	1.36497	2.18179	0.0431549	0.220402	2.92206	9.35975	9.96578	8.13443	6.46271	6.44626	8.00562
A0A286ZIE8	A0A286ZIE8_PIG	ADP/ATP translocase OS=Sus scrofa OX=9823 GN=SLC25A4 PE=1 SV=1	5	2	+	Peri_C_Peri_PA	1.57849	2.17515	0.0263943	0.221419	3.43583	11.1421	9.67419	10.2761	8.19476	7.37504	8.99718
A0A5G2QBC5	A0A5G2QBC5_PIG	Uncharacterized protein OS=Sus scrofa OX=9823 GN=SET PE=1 SV=1	5	5	+	Peri_C_Peri_PA	1.58713	2.09375	0.0258744	0.234271	3.4576	13.6325	13.1923	11.6393	10.6618	10.7398	10.7814
F1S021	F1S021_PIG	Collagen type V alpha 1 chain OS=Sus scrofa OX=9823 GN=COL5A1 PE=1 SV=4	12	12	+	Peri_C_Peri_PA	1.93331	1.9767	0.0116598	0.25407	4.40346	14.1674	13.0345	13.8138	12.2935	11.388	11.4041
A0A287BAK2	A0A287BAK2_PIG	Carboxypeptidase Q OS=Sus scrofa OX=9823 GN=CPQ PE=1 SV=1	6	6	+	Peri_C_Peri_PA	1.85546	1.85528	0.0139489	0.276379	4.17729	10.8842	11.944	12.2877	9.99435	9.57554	9.98014
A0A286ZWQ1	A0A286ZWQ1_PIG	Latent transforming growth factor beta binding protein 1 OS=Sus scrofa OX=9823 GN=LTBP1 PE=4 SV=2	4	4	+	Peri_C_Peri_PA	2.59376	1.8187	0.00254824	0.283476	6.72373	9.96578	9.39874	10.2527	8.08746	7.86419	8.20945
A0A287BQ35	A0A287BQ35_PIG	Alpha-L-fucosidase OS=Sus scrofa OX=9823 GN=FUCA1 PE=1 SV=1	2	2	+	Peri_C_Peri_PA	1.44836	1.66485	0.0356156	0.315377	3.11742	10.7142	10.388	10.4615	9.62205	7.85175	9.0954
A0A286ZY29	A0A286ZY29_PIG	Lactadherin OS=Sus scrofa OX=9823 GN=MFGE8 PE=1 SV=1	7	7	+	Peri_C_Peri_PA	1.88781	1.65082	0.0129476	0.318459	4.27025	10.7649	10.7142	10.3106	9.42417	9.16992	8.24317
A0A5G2Q7R0	A0A5G2Q7R0_PIG	Uncharacterized protein OS=Sus scrofa OX=9823 GN=COL6A1 PE=1 SV=1	24	24	+	Peri_C_Peri_PA	1.39024	1.57111	0.0407155	0.336549	2.98057	14.6718	14.1357	14.8918	13.6773	12.0768	13.2318
Q4FAT7	BGLR_PIG	Beta-glucuronidase OS=Sus scrofa OX=9823 GN=GUSB PE=3 SV=1	10	10	+	Peri_C_Peri_PA	1.35703	1.56674	0.0439511	0.33757	2.90377	12.8037	14.0362	13.9926	12.0119	11.4409	12.6795
F1RKC7	F1RKC7_PIG	Phospholipase B-like OS=Sus scrofa OX=9823 GN=PLBD2 PE=1 SV=4	11	11	+	Peri_C_Peri_PA	1.39846	1.48021	0.0399521	0.358437	2.99975	12.9421	13.8337	14.2805	12.6393	11.6348	12.3415
A0A5G2QE94	A0A5G2QE94_PIG	Immunoglobulin superfamily containing leucine rich repeat OS=Sus scrofa OX=9823 GN=ISLR PE=1 SV=1	2	2	+	Peri_C_Peri_PA	1.39862	1.45273	0.0399374	0.365329	3.0001	6.49274	7.88874	7.74147	6.26798	5.90689	5.58987
Q29095	PTGDS_PIG	Prostaglandin-H2 D-isomerase OS=Sus scrofa OX=9823 GN=PTGDS PE=1 SV=1	6	6	+	Peri_C_Peri_PA	1.74851	1.36568	0.0178439	0.388051	3.87982	16.3356	16.3304	16.5356	14.3443	15.3987	15.3615
A0A287A6N0	A0A287A6N0_PIG	Polypeptide N-acetylgalactosaminyltransferase OS=Sus scrofa OX=9823 GN=GALNT2 PE=1 SV=2	2	2	+	Peri_C_Peri_PA	1.3375	1.35518	0.0459727	0.390886	2.85907	9.5157	9.41996	10.8688	8.55842	8.7211	8.45943
A0A5G2R7T8	A0A5G2R7T8_PIG	Vitamin K-dependent protein S OS=Sus scrofa OX=9823 GN=PROS1 PE=1 SV=1	15	15	+	Peri_C_Peri_PA	1.46732	1.29919	0.0340942	0.406354	3.16275	14.4704	13.5018	14.8679	12.8553	13.0701	13.0172
A0A287B406	A0A287B406_PIG	Uncharacterized protein OS=Sus scrofa OX=9823 GN=CLN5 PE=1 SV=1	3	3	+	Peri_C_Peri_PA	1.90438	1.26573	0.0124629	0.415889	4.31841	10.4717	10.0634	10.3554	9.18488	8.51175	9.3966
A0A287AKJ2	A0A287AKJ2_PIG	Nidogen 2 OS=Sus scrofa OX=9823 GN=NID2 PE=1 SV=1	13	13	+	Peri_C_Peri_PA	3.11669	1.23236	0.000764381	0.425621	9.23435	12.628	12.9766	12.6839	11.6348	11.3772	11.5793
B3SP85	GILT_PIG	Gamma-interferon-inducible-lysosomal thiol reductase OS=Sus scrofa OX=9823 GN=IFI30 PE=2 SV=1	11	11	+	Peri_C_Peri_PA	2.152	1.16219	0.00704693	0.446834	5.08685	14.7366	14.0532	14.2949	12.9801	13.3304	13.2877
P35624	TIMP1_PIG	Metalloproteinase inhibitor 1 OS=Sus scrofa OX=9823 GN=TIMP1 PE=2 SV=2	5	5	+	Peri_C_Peri_PA	1.326	1.15779	0.0472063	0.448199	2.8329	13.9926	14.7046	14.7366	13.8037	12.6926	13.464
A0A287A078	A0A287A078_PIG	Laminin subunit gamma 1 OS=Sus scrofa OX=9823 GN=LAMC1 PE=1 SV=2	22	22	+	Peri_C_Peri_PA	2.46919	1.08723	0.00339477	0.470664	6.22316	14.2213	13.8823	14.0617	13.158	12.6839	13.0617
Q9BDJ5	VNN1_PIG	Pantetheinase OS=Sus scrofa OX=9823 GN=VNN1 PE=1 SV=1	5	5	+	Peri_C_Peri_PA	1.66191	1.03345	0.0217816	0.48854	3.64946	13.5387	14.1033	14.2288	13.1923	13.0154	12.5627
Q28944	CATL1_PIG	Procathepsin L OS=Sus scrofa OX=9823 GN=CTSL PE=2 SV=1	11	11	+	Peri_C_Peri_PA	2.33604	1.0319	0.00461275	0.489066	5.72335	14.2061	13.9385	14.2137	12.9144	13.3987	12.9495
A0A5G2QK35	A0A5G2QK35_PIG	Uncharacterized protein OS=Sus scrofa OX=9823 GN=HTRA1 PE=1 SV=1	13	13	+	Peri_C_Peri_PA	1.88948	0.990945	0.0128979	0.503148	4.27508	13.0851	12.4691	12.8057	12.0668	11.5555	11.7649
A0A286ZRR3	A0A286ZRR3_PIG	Selenium binding protein 1 OS=Sus scrofa OX=9823 GN=SELENBP1 PE=1 SV=2	6	6	+	Peri_C_Peri_PA	1.35017	-1.03787	0.0446509	2.05319	-2.88803	11.8842	11.2107	10.973	11.9293	12.6729	12.5793
A0A5G2RH47	A0A5G2RH47_PIG	Dipeptidyl peptidase 3 OS=Sus scrofa OX=9823 GN=DPP3 PE=1 SV=1	7	7	+	Peri_C_Peri_PA	1.40087	-1.0514	0.039731	2.07254	-3.00538	11.0084	11.1737	10.6795	11.8533	12.6165	11.5459
A0A286ZKH9	A0A286ZKH9_PIG	Syndecan binding protein OS=Sus scrofa OX=9823 GN=SDCBP PE=1 SV=2	4	4	+	Peri_C_Peri_PA	1.44504	-1.05623	0.0358889	2.07949	-3.10952	11.6119	10.6073	10.9366	11.7936	12.1674	12.3636
A0A287A722	A0A287A722_PIG	3'(2') 5'-bisphosphate nucleotidase 1 OS=Sus scrofa OX=9823 GN=BPNT1 PE=1 SV=1	3	3	+	Peri_C_Peri_PA	1.73039	-1.1757	0.0186042	2.25902	-3.83087	7.33092	8.35755	7.79442	9.11894	9.03617	8.85487
A0A480TAV6	A0A480TAV6_PIG	Protein FAM3C OS=Sus scrofa OX=9823 GN=FAM3C PE=1 SV=1	3	3	+	Peri_C_Peri_PA	2.164	-1.23762	0.00685488	2.35809	-5.12654	10.1674	10.5118	10.3219	11.1737	11.933	11.6073
F1RKG8	F1RKG8_PIG	Uncharacterized protein OS=Sus scrofa OX=9823 GN=PEBP1 PE=1 SV=1	12	12	+	Peri_C_Peri_PA	1.39328	-1.51685	0.0404315	2.86166	-2.98765	14.4576	13.5387	13.8337	15.6039	16.1216	14.6551
P08059	G6PI_PIG	Glucose-6-phosphate isomerase OS=Sus scrofa OX=9823 GN=GPI PE=1 SV=3	23	23	+	Peri_C_Peri_PA	1.37857	-1.52427	0.0418244	2.87641	-2.95347	14.9476	13.6773	14.0102	15.5537	16.4104	15.2438
F2Z5N0	F2Z5N0_PIG	Proteasome subunit alpha type OS=Sus scrofa OX=9823 GN=PRORP PE=1 SV=1	7	7	+	Peri_C_Peri_PA	2.26521	-1.56934	0.00542988	2.96769	-5.47122	11.8611	10.8688	11.3826	12.9676	12.9237	12.9293
A0A287A8M1	A0A287A8M1_PIG	Isocitrate dehydrogenase [NADP] OS=Sus scrofa OX=9823 GN=IDH1 PE=1 SV=1	8	7	+	Peri_C_Peri_PA	2.1292	-1.5831	0.00742677	2.99613	-5.01207	10.8138	11.0967	10.5118	12.6773	12.6371	11.8572
A0A5G2QL81	A0A5G2QL81_PIG	Proteasome subunit alpha type OS=Sus scrofa OX=9823 GN=PSMA4 PE=1 SV=1	5	5	+	Peri_C_Peri_PA	1.68203	-1.62167	0.0207955	3.07731	-3.70219	12.0362	10.5314	11.1923	12.8118	12.9676	12.8455
F1RI39	F1RI39_PIG	Actinin alpha 4 OS=Sus scrofa OX=9823 GN=ACTN4 PE=1 SV=3	46	3	+	Peri_C_Peri_PA	1.33645	-1.64553	0.046084	3.12863	-2.85668	11.8727	11.1548	10.6618	13.4767	13.169	11.9801
A0A286ZM82	A0A286ZM82_PIG	Calumenin OS=Sus scrofa OX=9823 GN=CALU PE=1 SV=2	13	13	+	Peri_C_Peri_PA	1.3061	-1.76704	0.0494197	3.40355	-2.78788	12.4226	10.4512	11.3608	12.8514	13.7313	12.9531
F2Z5B1	F2Z5B1_PIG	Leukocyte elastase inhibitor OS=Sus scrofa OX=9823 GN=SERPINB1 PE=1 SV=2	10	9	+	Peri_C_Peri_PA	1.68036	-1.77245	0.0208756	3.41634	-3.69779	10.2408	11.4305	11.1485	12.1325	13.2273	12.7773
A0A286ZZM7	A0A286ZZM7_PIG	Thioredoxin domain-containing protein 17 OS=Sus scrofa OX=9823 GN=TXNDC17 PE=1 SV=1	4	4	+	Peri_C_Peri_PA	1.57495	-1.779	0.0266103	3.43188	-3.42693	9.99435	8.57743	9.77808	10.9366	11.7773	10.973
A0A5G2RAJ8	A0A5G2RAJ8_PIG	Malic enzyme OS=Sus scrofa OX=9823 GN=ME1 PE=1 SV=1	14	14	+	Peri_C_Peri_PA	1.35522	-1.80284	0.0441347	3.48906	-2.89962	11.7356	11.2644	12.42	13.5627	14.5387	12.7271
P80276	ALDR_PIG	Aldo-keto reductase family 1 member B1 OS=Sus scrofa OX=9823 GN=AKR1B1 PE=1 SV=2	13	12	+	Peri_C_Peri_PA	1.44633	-1.81163	0.0357824	3.51039	-3.11259	12.9837	10.973	11.9549	13.7207	13.7628	13.863
A0A5G2R4G6	A0A5G2R4G6_PIG	Aldehyde dehydrogenase 1 family member A1 OS=Sus scrofa OX=9823 GN=ALDH1A1 PE=1 SV=1	8	8	+	Peri_C_Peri_PA	1.95538	-1.8538	0.011082	3.61451	-4.46913	10.1799	10.1163	10.6618	12.9144	11.9256	11.6795
I3L8F7	I3L8F7_PIG	Nestin OS=Sus scrofa OX=9823 GN=NES PE=1 SV=3	6	6	+	Peri_C_Peri_PA	1.82551	-1.90022	0.0149448	3.7327	-4.09249	8.99152	8.28077	8.94251	10.8376	11.2167	9.86109
P80928	MIF_PIG	Macrophage migration inhibitory factor OS=Sus scrofa OX=9823 GN=MIF PE=1 SV=3	3	3	+	Peri_C_Peri_PA	2.10694	-1.98219	0.00781736	3.95092	-4.93991	12.3247	11.3106	12.1421	14.3021	13.9837	13.4383
A0A5G2R9A9	A0A5G2R9A9_PIG	Profilin OS=Sus scrofa OX=9823 GN=PFN1 PE=1 SV=1	7	7	+	Peri_C_Peri_PA	2.86827	-1.99331	0.00135435	3.98149	-7.95229	13.5142	13.7313	14.2438	16.0764	15.691	15.7018
A0A5G2QW46	A0A5G2QW46_PIG	Peptidase D OS=Sus scrofa OX=9823 GN=PEPD PE=1 SV=1	13	13	+	Peri_C_Peri_PA	1.64084	-2.04752	0.0228644	4.13395	-3.59476	10.5887	11.2408	11.7013	12.2906	13.7731	13.6096
A0A286ZWS0	A0A286ZWS0_PIG	SH3 domain-binding glutamic acid-rich-like protein OS=Sus scrofa OX=9823 GN=SH3BGRL3 PE=1 SV=1	2	2	+	Peri_C_Peri_PA	1.49379	-2.06322	0.0320782	4.17918	-3.22662	10.5981	9.14721	9.63662	11.2992	12.8057	11.4666
F1SQR8	F1SQR8_PIG	Leukotriene A(4) hydrolase OS=Sus scrofa OX=9823 GN=LTA4H PE=1 SV=4	8	8	+	Peri_C_Peri_PA	2.07768	-2.13984	0.00836219	4.40713	-4.84622	9.14721	10.1923	10.5887	12.1548	12.2674	11.9256
A0A287B6J4	A0A287B6J4_PIG	Ro60 Y RNA binding protein OS=Sus scrofa OX=9823 GN=RO60 PE=1 SV=1	2	2	+	Peri_C_Peri_PA	3.11194	-2.16718	0.000772787	4.49145	-9.20816	6.52042	7.26679	7.03342	8.94251	9.19229	9.18735
A0A287B088	A0A287B088_PIG	Proteasome subunit beta OS=Sus scrofa OX=9823 GN=PSMB4 PE=1 SV=1	7	7	+	Peri_C_Peri_PA	1.60449	-2.20644	0.0248605	4.61535	-3.50157	11.2228	10.0634	9.47776	13.169	11.944	12.2703
P31006	KGUA_PIG	Guanylate kinase OS=Sus scrofa OX=9823 GN=GUK1 PE=1 SV=2	5	5	+	Peri_C_Peri_PA	1.89869	-2.20819	0.0126273	4.62095	-4.30183	8.78463	9.96	9.51767	11.5411	12.3304	11.0154
P82460		Thioredoxin OS=Sus scrofa OX=9823 GN=TXN PE=1 SV=3	6	6	+	Peri_C_Peri_PA	3.00758	-2.23999	0.000982698	4.72394	-8.64966	10.7895	10.7482	11.4094	13.2848	13.4383	12.944
A0A287APK0	A0A287APK0_PIG	6-phosphogluconolactonase OS=Sus scrofa OX=9823 GN=PGLS PE=1 SV=1	3	3	+	Peri_C_Peri_PA	1.38859	-2.40049	0.0408705	5.27982	-2.97675	7	9.02237	9.62753	11.1357	11.0362	10.6795
A0A287BN92	A0A287BN92_PIG	SERPIN domain-containing protein OS=Sus scrofa OX=9823 GN=SERPINB9 PE=1 SV=1	2	2	+	Peri_C_Peri_PA	2.04234	-2.41271	0.0090711	5.32474	-4.73491	6.78903	7.10852	7.76155	9.08481	10.4615	9.35094
A0A286ZIQ2	A0A286ZIQ2_PIG	N-ribosyldihydronicotinamide:quinone reductase 2 OS=Sus scrofa OX=9823 GN=NQO2 PE=1 SV=2	2	2	+	Peri_C_Peri_PA	1.42646	-2.51838	0.0374576	5.72938	-3.06549	7.67243	5.92624	5.91746	9.80574	9.37069	7.89482
A0A287AVN0	A0A287AVN0_PIG	Inositol-1-monophosphatase OS=Sus scrofa OX=9823 GN=IMPA1 PE=3 SV=1	5	5	+	Peri_C_Peri_PA	2.33273	-2.54792	0.00464804	5.84791	-5.71134	10.1033	9.31741	9.43879	12.1768	12.8098	11.5167
P37111	ACY1_PIG	Aminoacylase-1 OS=Sus scrofa OX=9823 GN=ACY1 PE=1 SV=2	3	3	+	Peri_C_Peri_PA	1.7101	-2.68124	0.019494	6.41407	-3.77653	8.17991	7.98299	8.97728	10.4409	12.3443	10.3987
A0A5G2QZH5	A0A5G2QZH5_PIG	Uncharacterized protein OS=Sus scrofa OX=9823 GN=PSMA2 PE=1 SV=1	3	3	+	Peri_C_Peri_PA	2.15586	-2.76713	0.00698458	6.80752	-5.09961	7.41785	7.93074	9	10.8688	11.3718	10.4094
A5D9J4	A5D9J4_PIG	Proteasome subunit beta OS=Sus scrofa OX=9823 GN=PSMB8 PE=1 SV=1	2	2	+	Peri_C_Peri_PA	1.62758	-2.80263	0.0235733	6.97711	-3.56062	4.96347	6.40939	6.71425	9.20457	7.70736	9.58308
A0A287BNA5	A0A287BNA5_PIG	3-hydroxy-3-methylglutaryl coenzyme A synthase OS=Sus scrofa OX=9823 GN=HMGCS1 PE=1 SV=1	9	9	+	Peri_C_Peri_PA	1.4195	-2.83628	0.0380627	7.14176	-3.04908	8.44708	9.10329	11.2877	13.0802	11.8416	12.4252
A0A287A5S7	A0A287A5S7_PIG	Dimethylargininase OS=Sus scrofa OX=9823 GN=DDAH2 PE=3 SV=1	4	3	+	Peri_C_Peri_PA	1.41046	-2.90454	0.0388633	7.48779	-3.02782	8.92184	6.67243	7.36632	10.7566	11.6439	9.2738
A0A287A2Y1	A0A287A2Y1_PIG	Purine nucleoside phosphorylase OS=Sus scrofa OX=9823 GN=PNP PE=1 SV=1	4	4	+	Peri_C_Peri_PA	2.22896	-3.07875	0.00590255	8.44882	-5.34573	9.33316	8.84549	9	11.6211	13.2527	11.5411
F1SUT8	F1SUT8_PIG	Receptor protein-tyrosine kinase OS=Sus scrofa OX=9823 GN=EPHA2 PE=4 SV=2	3	3	+	Peri_C_Peri_PA	1.48488	-3.1497	0.0327431	8.87471	-3.20504	7.82018	5.98641	8.62205	10.4094	11.7524	9.71596
A0A287AJM8	A0A287AJM8_PIG	Thimet oligopeptidase OS=Sus scrofa OX=9823 GN=THOP1 PE=1 SV=2	6	6	+	Peri_C_Peri_PA	1.47117	-3.3349	0.0337933	10.0903	-3.17199	8.31741	5.32368	7.74147	11.0362	10.9144	9.43671
A0A5G2R095	A0A5G2R095_PIG	Proteasome 20S subunit beta 9 OS=Sus scrofa OX=9823 GN=PSMB9 PE=1 SV=1	3	3			1.29478	-1.47388	0.0507248	2.77768	-2.76239	7.30378	7.89482	8.17991	8.54689	10.1421	9.11114
Q5G6V9	COF2_PIG	Cofilin-2 OS=Sus scrofa OX=9823 GN=CFL2 PE=2 SV=4	3	2			1.29273	-2.96295	0.0509648	7.79717	-2.75779	7.64386	6.89482	9.78463	11.3106	12.0327	9.86882
F1RM45	F1RM45_PIG	Apolipoprotein E OS=Sus scrofa OX=9823 GN=APOE PE=3 SV=2	20	1			1.29174	2.22009	0.0510811	0.214628	2.75557	6.58775	8.82018	9.03892	6.14162	6.09343	5.55152
A0A480PLY3	A0A480PLY3_PIG	14-3-3 protein zeta/delta OS=Sus scrofa OX=9823 GN=YWHAZ PE=1 SV=1	17	14			1.29168	-1.48031	0.0510881	2.79009	-2.75543	15.3615	14.2659	14.3786	16.4399	16.6662	15.3408
F6PVY0	F6PVY0_PIG	Fatty acid binding protein 5 OS=Sus scrofa OX=9823 GN=FABP5 PE=1 SV=1	8	8			1.29052	-2.24716	0.0512248	4.74747	-2.75284	11.0014	9.28309	10.4094	13.7313	12.0967	11.6073
A0A480M584	A0A480M584_PIG	Procollagen-lysine 5-dioxygenase OS=Sus scrofa OX=9823 GN=PLOD1 PE=1 SV=1	9	9			1.28018	1.05865	0.052459	0.480081	2.72971	12.6506	12.7752	13.4512	11.3554	12.3799	11.9658
A0A287AV20	A0A287AV20_PIG	Alpha-galactosidase OS=Sus scrofa OX=9823 GN=NAGA PE=1 SV=2	4	4			1.27844	1.49294	0.0526696	0.355288	2.72581	11.3332	11.8572	12.4717	9.60918	11.1228	10.4512
A8BV05	A8BV05_PIG	Angiopoietin like 2 OS=Sus scrofa OX=9823 GN=ANGPTL2 PE=2 SV=1	2	2			1.27515	4.65133	0.0530701	0.0397933	2.71849	14.1437	9.05528	9.99435	7.11894	5.02237	7.09803
P11708	MDHC_PIG	Malate dehydrogenase cytoplasmic OS=Sus scrofa OX=9823 GN=MDH1 PE=1 SV=4	11	11			1.26773	-1.78824	0.0539846	3.45393	-2.70196	14.5326	12.7524	13.2076	15.4219	15.8846	14.5507
Q0QF01	SDHA_PIG	Succinate dehydrogenase [ubiquinone] flavoprotein subunit mitochondrial OS=Sus scrofa OX=9823 GN=SDHA PE=1 SV=2	3	3			1.26723	1.52087	0.0540468	0.348476	2.70084	10.2992	9.44087	9.80574	8.17493	9.26913	7.53916
A0A287AJQ2	A0A287AJQ2_PIG	Phosphoglycerate mutase OS=Sus scrofa OX=9823 GN=PGAM1 PE=1 SV=1	13	13			1.26632	-2.03326	0.0541602	4.09329	-2.69883	14.4383	12.7142	12.7249	15.7366	15.8894	14.3512
A0A287AHS0	A0A287AHS0_PIG	Uncharacterized protein OS=Sus scrofa OX=9823 GN=CALM3 PE=1 SV=1	9	9			1.26522	-1.49545	0.0542975	2.81952	-2.69638	14.7576	13.3163	14.0189	15.9177	15.8679	14.7936
A0A5G2R1C1	A0A5G2R1C1_PIG	Uncharacterized protein OS=Sus scrofa OX=9823 GN=PTK7 PE=1 SV=1	3	3			1.26263	0.734741	0.0546223	0.600926	2.69064	10.7977	11.2935	11.2877	10.4717	10.7228	9.98014
[truncated: 783 more rows]
